# Supplementary material for: Cadmium triggers an integrated reprogramming of the metabolism of Synechocystis PCC6803, under the control of the Slr1738 regulator
Source: BMC Genomics. 2007 Oct 2;8:350. doi: 10.1186/1471-2164-8-350 (PMC2190772; doi:10.1186/1471-2164-8-350)
Supplement: Additional file 1 — Analysis of the unstressed versus unstressed control experiment. These file describe the distribution of allexpression ratio for the unstressed versus unstressed control experiment, showing the extreme, mean and quantile values. [file 1471-2164-8-350-S1.xls]

## Sheet: Feuil1
Expression ratio distribution
min	0.45
max	2.41
mean	1
quantile	0	0.05	0.95	1
	0.45	0.84	1.24	2.41
quantile	0	0.5%	99.5%	1
	0.45	0.72	1.57	2.41
