# Supplementary material for: Cadmium triggers an integrated reprogramming of the metabolism of Synechocystis PCC6803, under the control of the Slr1738 regulator
Source: BMC Genomics. 2007 Oct 2;8:350. doi: 10.1186/1471-2164-8-350 (PMC2190772; doi:10.1186/1471-2164-8-350)
Supplement: Additional file 2 — Kinetic analysis of the transcriptional responses to cadmium. The data provided indicate for each gene (column 1), encoding the indicated protein (column 12), the log-ratio of response to the indicated duration of the cadmium treatment (columns 2 to 10) and the p-value obtained by the analysis (column 11). [file 1471-2164-8-350-S2.xls]

## Sheet: limma-diff.txt
		Ratio	P-Value
	Threshold	1.9	0.001	0.925999
Name	15'	30'	60' rep1	60' rep2	90'	180'	300' rep1	300' rep2	360'	P-value	Annotations (Integr8)
sll0822	-0.0462002	-0.177135	-0.496621	-0.242289	-1.92157	-2.41577	-2.60458	-2.28558	-2.48765	7.05846e-10	Sll0822 protein
sll1801	0.353012	-0.339299	-0.00369241	-0.316203	-1.66897	-2.25868	-2.18078	-2.17048	-1.92048	1.25459e-09	50S ribosomal protein L23
slr1124	0.0272261	-0.387168	-0.370457	-0.172532	-1.9538	-1.95928	-1.97009	-2.25974	-1.95281	1.25459e-09	Phosphoglycerate mutase
ssl3437	0.179748	-0.165391	0.063608	0.0185171	-1.48801	-2.26176	-2.37785	-2.12871	-2.26573	1.25459e-09	30S ribosomal protein S17
sll1804	0.154958	-0.246924	0.00322718	-0.203266	-1.3158	-1.99616	-1.92898	-2.02034	-1.83243	3.25441e-09	30S ribosomal protein S3
sll0359	0.451875	0.232099	0.228523	0.539988	-1.60293	-2.26144	-2.23914	-2.14811	-2.74364	5.50148e-09	Sll0359 protein
slr1096	0.258234	-0.249968	-0.329028	-0.228262	-1.6666	-1.71482	-1.58422	-1.64645	-1.77028	5.50148e-09	Dihydrolipoyl dehydrogenase
slr1097	0.0144759	-0.181989	-0.45645	-0.368208	-1.57383	-1.48886	-1.44247	-1.77991	-1.52831	5.50148e-09	Slr1097 protein
ssr3383	-0.41824	-0.455695	-0.609114	-0.397723	-2.43268	-2.57273	-3.22561	-2.96619	-3.54527	5.50148e-09	Phycobilisome 7.8 kDa linker polypeptide, allophycocyanin-associated, core
sll1805	0.331401	-0.256859	-0.0568889	-0.0329602	-1.37502	-1.72664	-1.95946	-1.7724	-1.74729	8.92876e-09	50S ribosomal protein L16
slr0394	-0.285995	-0.280223	-0.386992	-0.233869	-1.47928	-2.04521	-1.79389	-2.10818	-1.61594	8.92876e-09	Phosphoglycerate kinase
ssl1004	0.160465	0.654782	0.786857	0.63417	2.26656	2.11091	1.89484	2.14822	2.09243	1.01584e-08	Ssl1004 protein
slr1808	-0.314541	-0.442587	-0.548569	-0.288172	-1.60342	-2.13246	-2.24612	-2.45936	-2.00368	1.23588e-08	Glutamyl-tRNA reductase
sll1546	-0.305946	-0.0157976	-0.13704	-0.269412	-1.18015	-1.35222	-1.40148	-1.4575	-1.29608	1.23799e-08	Exopolyphosphatase
slr1165	-0.335037	-0.137887	-0.152738	-0.245358	-1.36266	-1.54561	-1.37663	-1.63563	-1.19556	1.25164e-08	Sulfate adenylyltransferase
slr1855	-0.684051	-0.74622	-0.35765	-0.83357	-1.64253	-2.37903	-2.5975	-2.58881	-2.95459	1.25164e-08	Slr1855 protein
slr0551	0.576336	-0.0868539	0.291006	0.355583	1.81511	2.24687	2.01267	1.85001	2.05915	1.5557e-08	Hypothetical UPF0036 protein slr0551
slr1763	-0.231837	-0.131644	-0.239772	-0.436608	-1.61418	-1.73275	-1.3691	-2.20235	-1.90518	1.5557e-08	Slr1763 protein
slr1853	-0.287043	-0.778299	-0.439806	-0.625577	-1.70114	-2.05638	-2.30463	-2.54107	-2.4366	1.55882e-08	Slr1853 protein
sll0427	-0.167936	-0.255777	-0.547538	-0.50048	-1.94934	-2.24677	-2.87826	-2.76678	-3.01042	1.93171e-08	Photosystem II manganese-stabilizing polypeptide precursor
slr0749	0.100354	-0.645495	-0.605398	0.00954942	-2.05558	-2.56939	-2.1486	-2.88045	-2.48177	1.94371e-08	Light-independent protochlorophyllide reductase iron-sulfur ATP-binding protein
sll1157	0.061219	0.0195418	-0.011659	0.310593	1.48907	1.45664	1.44874	1.35779	1.78242	1.99596e-08	Transposase
sll0783	-0.478241	-0.133256	-0.479732	-0.0266502	-1.7781	-2.74725	-2.40667	-3.11382	-2.1884	2.08263e-08	Sll0783 protein
slr2094	0.147778	-0.255599	-0.705008	-0.119145	-1.68013	-1.95742	-2.47209	-2.30586	-2.63123	2.16638e-08	GlpX protein
sll1536	0.076873	0.158883	0.20042	0.339127	1.30338	1.16532	1.38411	NA	1.27896	2.26343e-08	Molybdopterin biosynthesis MoeB protein
slr1934	0.360524	-0.0942612	-0.129594	0.0867539	-0.892936	-1.1858	-1.11331	-1.16256	-1.13584	2.28613e-08	Pyruvate dehydrogenase E1 component, alpha subunit
ssl3445	0.215276	-0.165494	-0.11481	0.0283891	-1.04393	-1.25016	-1.18176	-1.29908	-1.58359	2.28613e-08	50S ribosomal protein L31
sll1807	0.343855	-0.266895	0.0197998	0.174224	-1.46281	-2.0969	-2.44243	NA	-2.13501	2.93213e-08	50S ribosomal protein L24
sll1058	-0.0583457	-0.209621	-0.333932	-0.298916	-1.30848	-1.28973	-1.17855	-1.40364	-1.20514	2.93316e-08	Dihydrodipicolinate reductase
slr1051	-0.218461	-0.0390806	-0.0238276	-0.332092	-1.17328	-1.36768	-1.03524	-1.3844	-1.51584	2.98668e-08	Enoyl-[acyl-carrier-protein] reductase [NADH]
sll0518	-0.273794	-0.56641	-0.623244	-0.435788	-1.75881	-1.98571	-1.68752	-1.85325	-1.51887	3.16779e-08	Sll0518 protein
slr0491	-0.561397	0.0466337	0.201143	0.311428	1.37155	1.20512	1.27192	1.49498	1.32295	3.44074e-08	Slr0491 protein
ssl3436	0.107883	-0.0976265	0.0999976	0.0509602	-1.04416	-2.10315	-2.32871	-2.27118	-2.15464	3.7945e-08	50S ribosomal protein L29
sll0939	-0.0681174	0.438583	0.385017	0.677455	2.29838	2.58408	2.86607	3.00213	3.42146	4.19192e-08	Sll0939 protein
sll1324	-0.59085	-0.387514	-0.308579	-0.49326	-2.43509	-2.35365	-2.43527	-2.5954	-2.76192	4.19192e-08	ATP synthase B chain
sll0726	-0.334204	-0.424282	-0.48613	-0.403275	-1.3668	-1.28243	-1.32666	-1.48095	-1.27842	4.34623e-08	Phosphoglucomutase
slr0506	-0.0959683	-0.195909	-0.251973	-0.337563	-1.28889	-1.66098	-1.97971	-2.21911	-2.00011	4.34623e-08	Light-dependent protochlorophyllide reductase
sll1785	-0.721719	-0.839291	-0.365315	-0.478863	-1.5994	-2.20941	-2.33117	-2.5393	-2.77502	4.96827e-08	Sll1785 protein
slr1884	-0.193054	-0.082843	-0.0922587	-0.182325	-1.00563	-0.945137	-0.999891	-1.10065	-1.116	4.96827e-08	Tryptophanyl-tRNA synthetase
sll1390	0.200093	0.138573	-0.0688571	0.164294	-0.625575	-0.91735	-0.721249	-0.809467	-0.902965	5.38688e-08	Sll1390 protein
slr0875	-0.113158	-0.491304	-0.581477	-0.553141	-1.78434	-1.64344	-1.66716	-1.97253	-1.73921	5.38688e-08	Large-conductance mechanosensitive channel
ssl0452	0.185591	-0.105831	-0.5069	0.216363	1.67111	2.58557	1.86197	1.64183	1.73179	5.38688e-08	Phycobilisome degradation protein nblA homolog 1
sll0172	-0.355537	0.041696	-0.427527	-0.216687	-1.30224	-1.68316	-1.98262	-2.02257	-2.14675	6.60623e-08	Sll0172 protein
slr0251	0.374555	0.509894	0.323471	0.338432	1.09551	1.41014	1.4102	1.54882	1.47613	6.94303e-08	ABC transporter
slr0967	-0.217588	0.835823	0.511215	0.664511	1.98441	2.22016	2.16143	2.75002	2.36243	6.94303e-08	Slr0967 protein
sll0577	0.231206	-0.0964862	-0.508663	-0.391545	-1.3602	-1.7798	-1.61034	-1.5035	-1.55518	7.00772e-08	Sll0577 protein
sll1316	0.137252	-0.225454	-0.291148	-0.0143986	-1.25195	-1.58309	-1.98161	-1.93325	-2.21472	7.00772e-08	Cytochrome b6-f complex iron-sulfur subunit 2
slr0772	-0.0442219	-0.776973	-0.726798	-0.392419	-1.94594	-2.57024	-2.17763	-2.82289	-2.18485	7.43454e-08	Light-independent protochlorophyllide reductase subunit B
slr0250	0.488855	0.346263	0.222628	0.252166	1.10278	1.30547	1.13447	1.52677	1.27706	7.72089e-08	Slr0250 protein
sll0169	0.445824	0.940384	0.661635	0.60795	2.76455	2.65781	2.01522	2.21821	1.85684	7.74468e-08	Sll0169 protein
slr2136	0.199393	-0.253898	-0.325202	-0.0674977	-1.22871	-1.42534	-1.25733	-1.07804	-1.26164	8.2717e-08	4-hydroxy-3-methylbut-2-en-1-yl diphosphate synthase
slr2096	-0.133624	-0.103126	0.13427	0.198926	1.26311	1.42318	1.37186	1.51098	1.69634	8.28205e-08	Transposase
ssr2317	0.126698	0.148299	0.166927	0.224646	1.02471	1.07071	1.09475	1.37617	0.981919	8.28205e-08	Ssr2317 protein
slr1614	0.572238	-0.0470106	0.332554	0.175159	1.17083	1.24745	1.52207	1.12702	1.25973	8.89544e-08	Slr1614 protein
sll1810	-0.103446	-0.0595542	0.0390508	0.0721129	-1.04513	-1.93994	-2.06256	-1.30432	-1.70823	9.15657e-08	50S ribosomal protein L6
slr0900	0.0479204	0.327647	0.375468	-0.0372752	-0.929393	-1.57769	-2.4692	-2.88377	-2.17255	9.16207e-08	Molybdopterin biosynthesis protein moeA
sll0525	0.157407	0.323471	0.676677	0.648119	2.31306	2.22757	1.8677	2.24964	2.23397	9.19881e-08	Sll0525 protein
slr1643	-0.0841604	-0.180882	-0.132462	0.177649	-1.11763	-1.48398	-1.70787	-1.61847	-1.85819	9.19881e-08	Ferredoxin--NADP reductase
sll1185	-0.599105	-0.479662	-0.335831	-0.320884	-1.55604	-1.92747	-2.42635	-2.94668	-2.23215	9.29034e-08	Coproporphyrinogen III oxidase, aerobic
ssr1562	0.307851	-0.0669259	-0.0282134	0.272645	1.16779	1.65812	2.12761	2.24519	2.0983	9.56022e-08	Ssr1562 protein
sll0897	0.0945604	0.412043	0.177161	0.194967	0.981711	1.34705	1.19346	1.35874	1.32665	9.8042e-08	Chaperone protein dnaJ 1
sll1578	-0.00534082	-0.44167	-0.522925	-0.354414	-1.95397	-1.95558	-2.19192	-1.88791	-2.48682	9.8042e-08	C-phycocyanin alpha chain
slr0952	-0.251514	0.174558	0.452994	0.461083	1.6623	1.46024	1.4268	1.72115	1.34975	9.8042e-08	Fructose-1,6-bisphosphatase
sll1580	0.165665	-0.410743	-0.881916	-0.501272	-2.34732	-2.57028	-3.75983	-3.64828	-3.87856	1.04427e-07	Phycobilisome 32.1 kDa linker polypeptide, phycocyanin-associated, rod 1
slr0536	0.113062	-0.221299	-0.372594	-0.0394443	-1.23644	-1.32215	-1.37268	-1.0475	-1.30436	1.07042e-07	Uroporphyrinogen decarboxylase
slr1761	-0.210909	-0.128583	-0.243382	-0.196395	-1.34816	-1.36898	-1.38275	-2.29269	-1.74807	1.08921e-07	FKBP-type peptidyl-prolyl cis-trans isomerase
sll0262	-0.179786	-0.511093	-0.436608	-0.500184	-1.4735	-1.25354	-1.51999	-1.90378	-1.51233	1.10254e-07	Linoleoyl-CoA desaturase
slr0750	-0.311387	-0.615753	-0.514448	-0.123929	-1.84091	-2.11002	-1.55395	-1.7468	-1.80297	1.10254e-07	Light-independent protochlorophyllide reductase subunit N
sll1802	0.529665	-0.217788	-0.0570955	-0.155379	-1.14217	-1.47382	-1.53584	-1.90846	-1.23558	1.11413e-07	50S ribosomal protein L2
sll1321	-0.376918	-0.374691	-0.410863	-0.622735	-2.53122	-2.14884	-2.43152	-2.07978	-2.6386	1.2402e-07	ATP synthase protein I
sll1835	0.193987	-0.250086	-0.265916	-0.101332	-1.02636	-1.78178	-1.76445	-1.99829	-1.82045	1.26554e-07	Sll1835 protein
slr0193	0.16396	-0.178202	-0.00581255	0.0908096	-0.925412	-1.35984	-1.55466	-1.40823	-1.47617	1.26554e-07	RNA-binding protein
slr0947	0.0779139	0.0824168	-0.207743	-0.0036716	0.728362	0.680645	0.811554	1.06594	0.866472	1.26554e-07	OmpR subfamily
slr1600	0.0551206	-0.382512	-0.142253	0.0449032	-1.56929	-1.58831	-1.31121	-1.06333	-1.43385	1.29942e-07	Slr1600 protein
slr1329	-0.279923	-0.297999	-0.326994	-0.055153	-0.972005	-1.3456	-1.46827	-1.56581	-1.68382	1.30016e-07	ATP synthase beta chain
slr1230	0.167619	-0.00690486	-0.259647	-0.0286381	-1.23552	-1.47451	-1.58562	-0.480759	-1.90727	1.34519e-07	Hypothetical protein slr1230
slr0112	0.789729	1.10759	0.803134	0.556455	1.90499	1.90299	1.90655	1.82714	1.62111	1.35825e-07	Slr0112 protein
sll1307	-0.346891	-0.557653	-0.54956	-0.472965	-1.45322	-2.01381	-1.99866	-2.37011	-2.07942	1.39562e-07	Sll1307 protein
slr0790	-0.284062	0.214563	0.127484	0.00817399	1.43638	1.43953	1.62297	1.69266	1.7528	1.60262e-07	UmuC protein
slr1541	0.0290754	0.0415551	0.0892481	0.0435257	-0.820643	-1.04861	-1.21341	-0.851524	-1.38795	1.62282e-07	Slr1541 protein
slr1903	-0.192806	-0.113948	0.158553	0.201221	1.50183	1.57211	1.41715	1.59628	1.89624	1.71108e-07	Transposase
slr0181	-0.085823	0.197812	0.167389	0.241506	1.35117	0.986511	1.12128	1.17768	1.63056	1.79238e-07	DNA repair protein recO
sll1418	0.412516	0.00209362	-0.10765	0.018544	-0.794733	-1.43195	-0.989468	-1.42422	-1.09341	1.87481e-07	Sll1418 protein
sll1112	0.0267385	0.247013	0.469831	0.454203	1.55839	1.30343	1.43494	1.84607	1.79376	1.92596e-07	3-dehydroquinate dehydratase
slr1177	-0.205626	-0.0730684	-0.251245	-0.235282	-0.953874	-0.842701	-1.13438	-1.18773	-1.06626	1.92596e-07	Slr1177 protein
slr0434	0.157631	-0.223444	-0.177727	-0.199632	-0.978531	-0.977401	-1.13376	-1.05664	-1.24968	1.95719e-07	Elongation factor P
sll1182	-0.0814925	0.300396	0.513292	0.434811	1.3648	1.37625	1.40054	1.20536	1.26054	2.01204e-07	Cytochrome b6/f complex iron-sulfur subunit
slr1598	-0.0154003	0.345967	0.0982267	0.0941345	0.893804	1.09762	1.24264	1.30426	1.20733	2.01204e-07	Lipoyl synthase 1
ssr0759	0.110784	0.175391	0.553894	0.39906	1.30007	1.63846	1.87645	2.17777	2.03228	2.01204e-07	Ssr0759 protein
sll0145	-0.138607	-0.359641	-0.164658	-0.138333	-1.04818	-1.19042	-1.10165	-1.1033	-1.17161	2.07298e-07	Ribosome recycling factor
sll1526	0.26502	-0.152565	-0.404573	-0.378549	-1.64371	-1.76079	-2.13776	-2.09786	-2.35106	2.07298e-07	Hypothetical protein sll1526
slr0899	0.0152126	0.481205	0.262082	0.334721	-1.38994	-2.07794	-3.26552	-3.90968	-3.39586	2.19061e-07	Cyanate hydratase
ssl2874	-0.433667	0.084102	0.0279953	0.207756	-1.08275	-1.44649	-1.78197	-1.91548	-1.52156	2.21965e-07	Hypothetical UPF0296 protein ssl2874
sll1327	-1.2007	-0.400926	-0.115721	-0.491308	-1.98626	-2.34843	-2.54755	-2.75282	-3.01526	2.35585e-07	ATP synthase gamma chain
sll1799	0.0988768	-0.191963	-0.27398	-0.867148	-1.5598	-2.03371	-1.83726	-2.03694	-1.63029	2.35585e-07	50S ribosomal protein L3
slr1945	0.168576	-0.491761	-0.465104	-0.232253	-1.31141	-1.56135	-1.58114	-1.76591	-1.51585	2.39154e-07	2,3-bisphosphoglycerate-independent phosphoglycerate mutase
sll0258	0.0208493	-0.162084	-0.391747	-0.0553813	-1.13369	-1.70562	-2.10807	-2.28595	-2.4214	2.57207e-07	Cytochrome c-550 precursor
sll1281	0.316859	-0.327598	-0.633587	-0.515134	-1.94417	-1.95091	-2.50052	-2.94895	-2.3419	2.57207e-07	Photosystem II reaction center Z protein
sll1414	-0.0929938	-0.0265395	0.0743665	-0.0538325	-0.570614	-1.2534	-1.21095	-1.34924	-1.27079	2.5851e-07	Sll1414 protein
sll1382	0.0858073	0.341501	0.310343	0.146251	0.919417	1.0903	1.25824	1.11785	1.33903	2.83746e-07	Ferredoxin
slr1674	-0.1855	1.28721	0.656607	1.01795	3.10818	2.88685	2.21935	2.83661	2.32941	2.83746e-07	Slr1674 protein
slr1469	-0.0155507	-0.231269	-0.170209	-0.115711	-1.09785	-1.12245	-0.950267	-0.81094	-0.761644	2.84146e-07	Ribonuclease P protein component
slr0594	-0.139072	0.250413	0.376103	0.179129	1.02467	1.0627	1.22134	1.57441	1.12152	2.84803e-07	Slr0594 protein
slr1942	0.287338	-0.239499	-0.411283	-0.248162	-1.2527	-1.48754	-1.44846	-1.3132	-1.3308	2.84803e-07	KaiC-like protein 2
slr0586	0.285944	-0.172455	-0.123594	-0.18284	-0.862688	-1.12662	-1.12236	-1.36468	-1.12523	2.87644e-07	Slr0586 protein
sll1994	0.1247	0.00196194	-0.237848	-0.242193	-0.921733	-1.16599	-1.15424	NA	-1.33415	3.30314e-07	Delta-aminolevulinic acid dehydratase
sll1530	-0.377254	-0.464223	-0.222773	-0.451733	-1.46086	-1.45863	-1.92982	-2.27909	-1.85555	3.42469e-07	Sll1530 protein
sll1796	-0.664754	0.205381	0.399766	2.47177	-2.34746	-1.55925	-3.48949	-3.68514	-3.21007	3.42469e-07	Cytochrome c6 precursor
slr1167	-0.223933	0.031118	0.231614	0.0541661	1.00197	0.660093	1.17947	1.25364	1.29743	3.42469e-07	Hypothetical oxidoreductase slr1167
slr1579	0.186519	-0.187203	-0.177472	-0.0127002	-0.845791	-1.00619	-0.989008	-1.0663	-1.03188	3.73836e-07	Slr1579 protein
ssl3093	0.300488	-0.256299	-0.630508	-0.4263	-1.84754	-2.09832	-2.957	-3.82983	-2.70489	4.12721e-07	Phycobilisome 8.9 kDa linker polypeptide, phycocyanin-associated, rod
sll1605	0.0614316	-0.180633	-0.423978	-0.386646	-1.36899	-1.46118	-1.53314	-1.63902	-1.25307	4.19541e-07	(3R)-hydroxymyristoyl-[acyl carrier protein] dehydratase
sll0183	-0.246903	-0.0885723	0.311897	-0.047478	1.15108	1.02413	1.1008	0.936345	1.21951	4.26613e-07	Sll0183 protein
sll1681	0.240149	0.615028	0.186454	0.123739	1.1438	1.74977	1.4372	1.59264	1.12551	4.41508e-07	Sll1681 protein
sll0754	-0.39329	0.522104	0.384398	0.281062	1.82929	1.68591	1.57075	1.04914	1.69227	4.60756e-07	Ribosome-binding factor A
slr1220	-0.0524904	0.130479	0.330473	0.239419	1.10832	1.03133	1.10366	0.885511	1.07648	4.61522e-07	Slr1220 protein
sll1191	0.638238	0.760197	0.571276	0.454482	1.64324	1.5472	1.53259	1.44977	1.45277	4.67647e-07	Sll1191 protein
slr1641	-1.15128	0.968653	0.158147	0.125001	2.25457	2.78475	1.91803	2.60946	2.10862	4.67647e-07	Chaperone clpB 2
ssr1038	0.192725	-0.0084006	-0.107475	-0.119453	1.12792	1.74686	2.21862	2.13238	1.725	4.67647e-07	Ssr1038 protein
sll1462	0.0984582	0.309821	0.431201	0.361903	1.50274	1.55235	1.3201	1.27359	0.88087	4.77493e-07	Hydrogenase expression/formation protein; HypE
slr1564	0.316931	0.0499667	-0.100642	-0.0626574	-0.569407	-1.04386	-1.05337	-1.12027	-0.901664	4.77493e-07	RNA polymerase sigma-37
sll1579	0.276276	-0.6562	-0.76944	-0.371013	-2.01383	-2.26381	-3.29666	-3.55778	-3.45101	5.2917e-07	Phycobilisome 32.1 kDa linker polypeptide, phycocyanin-associated, rod 2
sll1156	-0.0147332	-0.153676	0.138833	0.490867	1.56622	1.63307	1.49684	1.55745	2.00584	5.29536e-07	Transposase
sll1783	-0.807227	-0.917268	-0.374533	-0.629548	-1.60147	-2.26178	-2.34356	-2.44214	-2.53572	5.438e-07	Hypothetical protein sll1783
sll2013	0.901294	-0.121454	-0.565583	-0.0210033	-1.7559	-1.94665	-2.25986	-1.50697	-2.18663	5.438e-07	Sll2013 protein
sll0189	0.0491047	0.239226	0.303775	0.303858	0.853702	0.81278	0.965634	1.10545	0.898037	5.64768e-07	Hypothetical UPF0102 protein sll0189
slr1634	0.0187553	-0.194438	-0.870175	-0.0716834	-1.80268	-2.28816	-3.06573	-3.30185	-2.34603	5.68115e-07	Slr1634 protein
sll0330	0.02144	0.865251	0.414413	0.272246	1.13719	2.8793	3.21062	4.17804	3.56462	5.95938e-07	3-ketoacyl-acyl carrier protein reductase
sll1323	-0.446391	-0.231829	-0.232202	-0.695705	-2.30943	-2.16406	-2.31886	-2.854	-2.55137	6.06428e-07	ATP synthase B' chain
sll2006	-0.251372	-0.189628	-0.1251	-0.0839297	-0.916249	-1.07337	-1.26338	-0.881374	-1.25952	6.06428e-07	Sll2006 protein
slr0351	0.0747558	-0.293623	-0.370738	-0.58558	-1.26032	-1.53598	-1.5124	-1.99643	-1.24122	6.06428e-07	Slr0351 protein
sll1973	-0.368347	-0.101948	-0.480092	-0.447729	-1.48408	-1.80595	-1.34695	-1.84791	-1.43498	6.47064e-07	Hypothetical UPF0078 membrane protein sll1973
sll1809	-0.0468161	-0.0745858	0.0301629	0.13033	-1.0534	-1.44502	-1.45535	-2.48566	-1.27108	6.50766e-07	30S ribosomal protein S8
slr1046	-0.0123831	-0.125978	-0.253965	-0.170279	-1.10447	-1.13251	-1.10351	-1.42903	-1.02145	6.73452e-07	Slr1046 protein
sll0898	0.309651	0.0763761	0.0887294	0.285625	1.11504	1.54571	1.73625	2.445	1.81335	7.12468e-07	Probable GTPase engC
slr0853	-0.177045	0.963469	0.137089	0.267587	1.44733	1.92947	1.8618	2.5674	2.00344	7.62142e-07	Ribosomal-protein-alanine acetyltransferase
slr0804	-0.0993175	-0.410342	-0.230912	-0.452517	-0.969917	-1.64858	-1.81972	-1.99076	-1.6673	7.72369e-07	D-alanyl-D-alanine carboxypeptidase
slr0886	-0.0762727	-0.190338	-0.128866	-0.460765	-0.973939	-1.26085	-1.28407	-1.21516	-1.19538	7.76182e-07	3-oxoacyl-[acyl-carrier-protein] reductase 1
slr1751	0.750437	1.09943	0.931943	0.9067	2.08519	1.89088	1.83762	2.19819	2.21224	7.76182e-07	Carboxyl-terminal protease
slr0944	0.187952	1.48161	1.03801	0.967765	3.22994	3.19271	3.09497	4.95205	2.93264	7.83428e-07	Hypothetical protein slr0944
slr1506	-0.152545	-0.355373	-0.250737	-0.415819	-0.959542	-1.37489	-1.23949	-1.79486	-1.22934	7.83428e-07	Slr1506 protein
slr1125	-0.804647	-0.437676	-0.169944	-0.509859	-1.51727	-1.41825	-1.32079	-1.80674	-1.53994	7.89173e-07	Zeaxanthin glucosyl transferase
sll0549	-0.178536	0.478876	0.578337	0.544751	1.45464	1.90219	1.50709	1.95812	1.44072	7.89334e-07	Sll0549 protein
sll1712	-0.39737	-0.433345	-0.268397	-0.176835	-1.06922	-1.54381	-2.09704	-2.22033	-2.38913	7.89334e-07	DNA-binding protein HU
sll1967	0.0435653	0.32934	0.322457	0.286667	0.941682	0.99403	0.969875	1.07199	0.83914	8.52439e-07	Hypothetical RNA methyltransferase sll1967
slr1171	-0.24273	0.301573	0.718658	0.525386	1.85081	1.70683	1.67846	2.07611	1.27695	8.59412e-07	Putative glutathione peroxidase
sll1473	-0.251687	0.0944562	-0.647214	-0.991091	-1.27396	-2.12944	-2.13797	-2.91361	-1.70175	8.69539e-07	Sll1473 protein
slr0335	-0.800301	-0.322614	-0.546878	-0.116262	-1.60309	-2.18455	-3.02843	-2.82697	-3.23497	8.90898e-07	Phycobilisome LCM core-membrane linker polypeptide
slr0898	-0.091184	0.497286	0.267145	0.122812	-1.09931	-1.93825	-3.15745	-3.67581	-3.33977	9.07457e-07	Ferredoxin--nitrite reductase
slr0670	-0.325121	-0.14249	-0.237424	-0.223634	-0.924889	-1.1269	-0.940608	-1.04943	-1.02775	9.22041e-07	Slr0670 protein
sll0539	-0.115173	0.152897	0.149171	0.0908146	1.01365	1.19536	1.51662	1.97934	1.51387	9.23069e-07	Sll0539 protein
sll1325	-0.800942	-0.440844	-0.191733	-0.671282	-2.32756	-2.32294	-2.46368	-2.12022	-3.04809	9.39876e-07	ATP synthase delta chain
slr0552	0.151089	-0.224559	-0.074405	-0.226138	0.445265	1.18143	1.37738	1.39774	1.32307	9.80928e-07	Slr0552 protein
sll1194	-1.20489	-0.589768	-0.314206	-0.120879	-1.43466	-2.37683	-2.02884	-2.44988	-2.78608	1.05662e-06	Photosystem II 12 kDa extrinsic protein precursor
sll1326	-0.862668	-0.525145	-0.346971	-0.415147	-2.18424	-2.40928	-2.52971	NA	-3.01873	1.06898e-06	ATP synthase alpha chain
slr0171	-0.129557	-0.238018	-0.15292	-0.0548013	-1.09299	-1.22883	-1.07499	-0.795415	-0.980972	1.06898e-06	Ycf37 gene product
sll1515	-0.289494	-0.292145	0.0233361	0.227976	0.974056	2.02533	2.76385	2.76671	3.41371	1.09135e-06	Sll1515 protein
sll1524	-0.203258	-0.289654	-0.160553	-0.17145	-0.937837	-0.85049	-0.850494	-1.08141	-0.845422	1.10701e-06	Sll1524 protein
ssl1707	-0.184157	0.330977	0.20302	0.351885	0.853307	1.28005	1.11214	1.40844	1.22852	1.16712e-06	Ssl1707 protein
slr0946	-0.0439894	2.15308	1.03524	0.65239	4.06406	3.6376	3.93177	5.07158	3.45602	1.16743e-06	Arsenate reductase
slr0994	-0.439625	-0.119256	-0.00404415	0.00612275	0.674705	0.592131	0.860643	1.26972	1.09403	1.16743e-06	Lipoyltransferase
slr1854	-1.25652	-0.894335	-0.363661	-0.645372	-1.78772	-2.43671	-2.85779	-2.32995	-3.02798	1.16743e-06	Slr1854 protein
slr0144	-0.212392	-0.394653	-0.240717	0.168826	-0.663066	-1.38772	-1.58507	-1.49912	-1.99697	1.21824e-06	Slr0144 protein
slr0089	-0.173859	0.0186816	0.251281	0.180629	1.08023	1.10505	0.834687	1.10558	0.853938	1.26074e-06	Delta(24)-sterol C-methyltransferase
sll1184	-0.364742	-0.656195	-0.280617	-0.0275471	-1.03678	-1.93861	-2.50427	-2.30997	-2.64189	1.28804e-06	Heme oxygenase 1
sll1119	-0.0986126	0.29569	0.0382029	0.235408	-0.671681	-1.01984	-1.20074	-1.68158	-1.7132	1.29491e-06	Hypothetical protein sll1119
sll1820	0.329362	-0.257035	-0.0290041	-0.105553	-0.690434	-1.11148	-0.949602	-0.93361	-1.17955	1.29491e-06	tRNA pseudouridine synthase A
ssr2549	-0.0984604	0.298947	0.55592	0.589154	1.26076	1.32074	1.32943	1.74442	1.48395	1.30923e-06	Ssr2549 protein
ssr1768	-0.0900342	0.505444	0.405308	0.286778	1.29476	1.32713	1.21725	NA	1.21801	1.34919e-06	Ssr1768 protein
ssl2615	-0.821899	-0.461721	-0.265645	-0.794206	-2.0551	-1.92274	-2.38903	-2.27724	-2.55769	1.35535e-06	ATP synthase C chain
slr1459	-0.135781	-0.508963	-0.298654	0.015778	-1.17346	-1.7953	-2.43809	-3.08364	-2.37337	1.41535e-06	Phycobilisome core component
slr1519	0.12467	0.254684	0.351955	-0.102925	0.847095	1.04512	1.23235	1.15121	1.1901	1.42049e-06	HglK
sll0986	0.199126	-0.227028	0.0290183	0.316652	1.2793	1.34154	1.26108	1.42455	1.84044	1.49252e-06	Transposase
slr1999	0.112888	0.195064	0.46365	0.317839	1.19697	1.41072	1.26705	1.32154	1.13609	1.5186e-06	Slr1999 protein
sll0614	0.0250673	0.0768792	0.170098	0.548503	1.09538	1.03631	1.00453	1.20195	1.09588	1.68273e-06	Sll0614 protein
slr1128	-0.102047	0.00355649	0.517695	0.327666	1.42952	0.992805	1.25674	1.10896	0.976611	1.69645e-06	Hypothetical protein slr1128
slr1649	0.403548	-0.0885451	-0.183844	0.0967739	-0.735393	-1.16943	-1.13253	-0.851839	-1.46273	1.807e-06	Slr1649 protein
ssl1911	0.578043	0.102625	-0.109192	0.421123	1.66111	2.59393	3.72195	4.65618	3.17031	1.8457e-06	Ssl1911 protein
slr1020	0.0327039	-0.344257	-0.278333	0.154217	-0.703438	-1.45029	-1.58994	-1.68532	-1.66602	1.89768e-06	Sulfolipid biosynthesis protein; SqdB
slr1552	-0.00213227	-0.564671	-0.240377	-0.645101	-1.39074	-1.67722	-1.5963	-2.15895	-2.22989	1.89768e-06	Slr1552 protein
slr1894	0.0670055	0.348709	0.224498	0.531408	0.9713	1.28234	1.27889	1.5018	0.895517	1.89768e-06	Hypothetical protein slr1894
ssr3304	0.549673	0.0774573	-0.277172	-0.263405	-1.01002	-1.13413	-1.26867	-1.43888	-1.33928	1.90178e-06	Ssr3304 protein
slr0885	-0.433808	0.270196	0.438077	0.560533	1.58107	1.52091	1.59619	1.29436	1.2763	1.93792e-06	Slr0885 protein
slr1615	0.0825239	-0.272658	0.304493	0.063356	0.915129	1.0942	0.931433	0.649156	0.9438	1.93792e-06	Perosamine synthetase
ssr1375	-0.39593	-0.562047	-0.356883	-0.203074	-0.929701	-1.73162	-1.99913	-1.9181	-1.89596	2.02397e-06	Ssr1375 protein
sll0508	-0.160954	0.0721954	0.35506	0.446527	0.938299	1.75021	1.65246	2.03081	1.75359	2.1044e-06	Sll0508 protein
slr1119	0.204103	0.533861	0.0492033	0.545542	1.70348	1.85291	1.31688	1.18171	1.20984	2.17403e-06	Slr1119 protein
slr2034	0.306075	-0.0893906	-0.282251	0.0162319	-0.651608	-0.929766	-1.03503	-0.835664	-1.01911	2.22642e-06	Ycf48-like protein
sll1101	0.13041	-0.120439	-0.00384235	0.149095	-0.494333	-1.38891	-1.58931	-1.20298	-1.39987	2.25157e-06	30S ribosomal protein S10
sll1525	-0.194718	-0.360073	-0.0432509	-0.0175788	-0.744261	-1.55943	-2.02326	-1.59809	-1.91676	2.26627e-06	Phosphoribulokinase
slr1846	-0.243989	0.320527	-0.0188402	-0.0261302	0.939504	1.0922	1.12309	1.15415	0.560644	2.26627e-06	Hypothetical UPF0055 protein slr1846
slr2095	0.53004	-0.0856736	0.220118	0.517009	1.51073	1.58778	1.67221	1.58248	2.1004	2.26627e-06	Transposase
slr2053	0.034499	-0.349328	-0.397805	-0.313057	-1.05479	-1.20806	-1.57582	-1.93344	-1.1849	2.40322e-06	Slr2053 protein
sll0220	0.205108	-0.169856	0.296977	0.300077	0.921443	1.09081	1.00266	1.15449	0.646775	2.43782e-06	Glucosamine--fructose-6-phosphate aminotransferase [isomerizing]
slr1886	0.264952	0.330416	0.222164	0.474608	1.15594	0.898647	1.18385	1.55743	1.44098	2.46147e-06	Putative iojap protein
slr1246	0.147002	0.0151459	0.0429462	0.0807309	1.05732	0.904916	0.921732	0.923328	1.49146	2.49909e-06	Transposase
slr1079	0.157789	0.263052	0.402831	0.542416	1.57386	1.4748	1.27128	1.66851	1.10493	2.56487e-06	Slr1079 protein
sll1455	NA	0.168878	0.147783	0.256125	-0.572426	-0.464514	-0.786599	-0.974477	-1.03224	2.58561e-06	Sll1455 protein
sll1784	-0.526845	-0.902393	-0.416857	-0.38672	-1.52982	-2.32847	-2.36399	-2.41396	-2.56642	2.58561e-06	Sll1784 protein
sll0026	0.0637715	-0.443289	-0.523266	-0.385975	-1.32494	-1.47891	-1.25869	-1.42928	-0.958665	2.64139e-06	NADH dehydrogenase subunit 5
sll0135	-0.0557669	-0.0893423	0.0181098	0.0443355	0.437265	0.692514	0.676454	1.09472	0.959189	2.71696e-06	Sll0135 protein
slr1839	-0.11373	-0.192211	-0.542394	-0.473916	-1.18916	-1.47417	-1.38601	-1.39051	-0.941495	2.76074e-06	Carbon dioxide concentrating mechanism protein ccmK homolog 4
slr0852	-0.235968	1.27926	0.37193	0.562095	2.06816	2.07894	1.91351	1.95199	2.10518	2.81552e-06	Slr0852 protein
slr1201	-0.266554	0.000744044	-0.0449179	-0.636658	-0.931822	-1.30218	-1.51056	-1.71005	-1.56769	2.81552e-06	Slr1201 protein
slr2030	-0.0561289	-0.135762	-0.138681	0.160547	0.494782	0.724427	0.651299	0.723644	0.822208	2.81552e-06	Slr2030 protein
sll0421	-0.131731	-0.214986	-0.210465	-0.432847	-1.18469	-0.873236	-0.92033	-1.29119	-0.77141	2.83038e-06	Adenylosuccinate lyase
slr1037	-0.162777	-0.268579	-0.0783889	0.333856	1.1574	1.53777	1.06447	1.34287	1.17947	2.85924e-06	CheY subfamily
slr1805	-0.00237004	0.320936	0.306291	0.442047	1.33308	1.40996	0.932758	1.60013	1.01383	2.85924e-06	Sensory transduction histidine kinase
sll1803	0.248248	-0.0976119	-0.0476341	-0.379533	-1.10296	-1.96175	-1.89333	-1.84773	-1.66373	2.86376e-06	50S ribosomal protein L22
slr1176	-0.381834	-0.252537	-0.0350708	-0.0493908	-0.936684	-1.55072	-1.84413	-2.0405	-1.85074	2.86507e-06	Glucose-1-phosphate adenylyltransferase
slr0213	-0.151004	-0.293674	-0.277775	-0.213951	-1.08733	-1.1242	-0.980208	-1.25504	-1.0527	2.89775e-06	GMP synthase [glutamine-hydrolyzing]
slr0220	-0.032336	-0.133189	-0.298192	-0.337124	-1.37794	-1.46005	-0.980072	-0.760996	-0.932732	2.94673e-06	Glycyl-tRNA synthetase beta chain
slr1902	0.520477	-0.186998	0.229819	0.413587	1.60019	1.62469	1.59421	1.53338	2.16779	2.94673e-06	Transposase
slr1660	-0.297987	0.162307	0.20855	0.0619435	0.675517	0.697294	0.961244	0.768706	0.979831	3.01195e-06	Slr1660 protein
slr1189	-0.205463	0.199453	0.0507499	0.107537	1.01242	1.1285	0.779278	0.737958	0.666228	3.04765e-06	Slr1189 protein
sll0263	0.199646	-0.485642	-0.487941	-0.212252	-1.42282	-1.12874	-1.36631	NA	-1.19907	3.05991e-06	Sll0263 protein
slr0906	-0.112102	-0.53812	-0.556824	-0.393449	-1.47165	-1.77663	-2.15244	-2.5729	-2.33742	3.05991e-06	Photosystem II P680 chlorophyll A apoprotein
slr1376	0.0221172	0.178669	0.345159	0.563375	1.20732	0.938514	0.996851	1.2732	0.967147	3.13731e-06	Slr1376 protein
sll1260	-0.22654	-0.144165	0.0903362	-0.121099	-0.696091	-1.07983	-1.06429	-0.896416	-0.735131	3.30832e-06	30S ribosomal protein S2
sll0553	-0.00389275	0.871563	0.615609	0.447495	1.39978	1.67641	1.65225	2.05122	1.29851	3.31661e-06	Sll0553 protein
sll1213	-0.336021	-0.592851	-0.146391	-0.472075	-1.26455	-1.28121	-0.833308	-1.41122	-1.17865	3.33026e-06	Sll1213 protein
sll0068	-0.191378	-0.133093	-0.111149	-0.164405	-0.6319	-0.801985	-0.911918	-0.719979	-0.806854	3.34116e-06	Sll0068 protein
slr1498	-0.27923	0.40565	0.544137	0.24899	1.49004	1.55195	1.59883	1.59765	1.18593	3.55176e-06	Hydrogenase isoenzymes formation protein; HypD
slr1949	-0.175795	0.0598752	0.122417	0.320914	0.824232	1.13476	0.752023	1.00227	0.696561	3.55176e-06	Slr1949 protein
slr0489	-0.0628568	0.241176	0.456594	0.456306	1.32548	1.35011	1.11135	1.26214	1.1587	3.59046e-06	Slr0489 protein
sll1660	-0.0830275	-0.0288739	0.255328	0.0843556	0.636927	0.782219	0.663901	0.7364	0.674497	3.67953e-06	Sll1660 protein
slr1622	-0.287162	-0.367699	-0.110911	-0.471434	-1.07024	-1.10697	-1.11324	-1.47359	-1.11378	3.67999e-06	Inorganic pyrophosphatase
ssl0483	0.384593	0.193022	-0.474186	-0.260674	-1.58239	-2.07412	-2.22693	NA	-2.76257	3.71229e-06	Ssl0483 protein
sll0410	0.0107445	0.244369	0.187634	0.194573	0.671626	0.735124	0.800774	0.800685	0.861972	3.71639e-06	Hypothetical protein sll0410
sll0264	0.464199	0.329378	0.130692	-0.037363	0.752127	0.938483	1.04493	1.18764	0.807527	3.73063e-06	Sll0264 protein
slr0945	-0.131194	3.04328	2.74281	2.17196	4.88856	4.95927	4.68416	5.64073	4.61653	3.7918e-06	Slr0945 protein
ssr2831	-0.386762	-0.203563	-0.455229	-0.638335	-1.74457	-2.35147	-2.58704	-1.40297	-3.21941	3.88922e-06	Photosystem I reaction center subunit IV
slr1819	-0.16484	-0.0690332	0.357477	0.00303161	0.900119	0.917877	0.914677	1.19828	0.965816	3.89553e-06	Hypothetical protein slr1819
slr0244	0.0958073	-0.284618	-0.263409	-0.172219	-0.714465	-1.55165	-1.28226	-1.57238	-1.76727	3.91839e-06	Slr0244 protein
slr0041	0.842711	0.867936	-0.110486	0.0952084	-0.37436	-0.756039	-1.77508	-2.19196	-1.49066	4.03374e-06	Hypothetical protein cmpB
slr2051	-0.544629	-0.537427	-0.477238	-0.0173385	-0.965355	-1.8661	-1.994	-2.33115	-2.05147	4.06269e-06	Phycobilisome rod-core linker polypeptide; CpcG
ssr1736	-0.0975812	-0.142633	-0.0379912	-0.344604	-1.47388	-1.13696	-1.05535	-0.998415	-0.908245	4.07615e-06	50S ribosomal protein L32
sll0772	-0.413049	-0.334871	-0.375878	-0.177919	-0.947247	-1.55599	-1.30527	-1.17406	-1.18229	4.07997e-06	Hypothetical protein sll0772
slr1856	0.0794311	-0.473116	-0.150814	-0.362584	-0.864709	-1.37518	-1.71101	NA	-1.67053	4.07997e-06	Anti-sigma B factor antagonist
sll1427	0.432409	0.729356	0.582641	0.691677	1.64376	1.41695	1.2231	1.64022	1.1811	4.30324e-06	Protease; HhoB
sll1363	-0.32464	-0.0727617	-0.044883	-0.345812	-0.837847	-1.26456	-1.31379	-1.57717	-1.00825	4.39005e-06	Ketol-acid reductoisomerase
sll1864	0.0801897	-0.132518	0.00440017	-0.0620708	0.597193	1.5978	2.30971	2.56995	2.71645	4.68293e-06	Chloride channel protein
slr1161	-0.462237	-0.714317	-0.263267	-0.345086	-1.54726	-1.89373	-1.79778	-2.0815	-2.16813	4.68293e-06	Slr1161 protein
slr1390	0.142438	0.386173	0.483394	0.412562	1.52786	1.23702	1.16462	NA	1.16596	4.94481e-06	Cell division protein ftsH homolog 2
sll0051	-0.487158	-0.401952	-0.204484	0.179075	-0.905703	-1.16349	-1.09341	-1.34828	-1.21071	5.11336e-06	Sll0051 protein
sll1541	0.297665	0.951075	0.473884	0.504346	1.5604	1.84268	1.48884	1.52014	1.11402	5.11336e-06	Lignostilbene-alpha,beta-dioxygenase
slr2072	0.236068	-0.0402918	-0.337787	-0.130989	-0.820924	-1.08609	-0.97022	-0.743286	-1.02848	5.11336e-06	L-threonine deaminase
sll1577	-0.449247	-0.62414	-0.405602	0.0207949	-1.62346	-1.58255	-2.97372	-2.84826	-2.41818	5.22865e-06	C-phycocyanin beta chain
sll1338	-0.0434754	-0.226217	-0.36371	0.0191451	-1.3696	-1.71676	-1.0903	-1.32937	-1.84695	5.26401e-06	Sll1338 protein
slr0288	-0.698402	-0.0472938	0.208249	0.270046	-1.104	-2.00437	-2.66827	NA	-2.87748	5.26704e-06	Glutamate--ammonia ligase
slr1859	0.461496	-0.327144	-0.25604	-0.502813	-1.15129	-2.10413	-2.40574	-2.31411	-2.77978	5.33793e-06	Anti-sigma factor antagonist
sll1818	-0.192285	-0.159209	0.0450087	0.0745695	-0.499992	-0.975731	-0.929895	-1.06794	-1.04944	5.39552e-06	DNA-directed RNA polymerase alpha chain
slr1330	-0.211407	-0.166814	-0.133347	-0.296531	-0.920459	-0.964215	-1.01606	-1.71645	-1.02562	5.39552e-06	ATP synthase epsilon chain
sll1687	0.0243167	0.244646	0.396429	0.469534	1.32409	1.47449	1.22235	1.76631	0.774545	5.83704e-06	Sll1687 protein
sll0017	-0.0220472	-0.0427656	-0.449226	-0.475501	-1.1098	-1.25166	-1.05093	-1.25936	-0.852158	5.85785e-06	Glutamate-1-semialdehyde 2,1-aminomutase
slr1364	0.122149	-0.165904	-0.09306	-0.150097	-0.595564	-0.812346	-0.853178	-0.962473	-0.550265	5.86265e-06	Biotin synthase
slr1448	0.164088	0.323445	0.496041	0.402346	1.04653	0.982805	1.10876	1.2644	0.930748	5.959e-06	Fructokinase
sll1821	0.0283649	-0.255241	0.100972	0.0526684	-0.420645	-0.966857	-0.995446	-1.17966	-1.39629	5.99078e-06	50S ribosomal protein L13
slr0630	-0.118972	0.268171	0.197816	0.248905	0.674579	0.931151	0.85329	0.691127	0.961896	5.99078e-06	Slr0630 protein
sll0661	-0.117302	-0.162837	-0.164308	-0.121213	-0.59649	-1.11272	-1.38645	NA	-1.27573	6.02358e-06	Ycf35
slr1127	0.22035	-0.123019	0.300231	0.423344	1.30589	1.15213	1.5452	1.23741	1.56218	6.2382e-06	Slr1127 protein
sll1261	0.0697223	-0.236183	-0.0485074	0.000745424	-0.819297	-0.937684	-0.789669	-0.785754	-0.433327	6.2651e-06	Elongation factor Ts
slr0149	-0.123643	-0.378684	-0.25574	0.140113	-0.645675	-1.47768	-1.74695	-1.8753	-2.13284	6.2651e-06	Slr0149 protein
slr0261	-0.00676293	-0.191732	-0.145919	-0.281239	-0.85604	-1.11871	-0.761133	-0.93025	-0.782864	6.2651e-06	NAD(P)H-quinone oxidoreductase chain H
slr0737	-0.485616	-0.614814	-0.358207	-0.163368	-1.15484	-2.14345	-2.93301	-3.06287	-3.31093	6.2651e-06	Photosystem I reaction center subunit II
sll1380	-0.0358521	-0.238547	0.198313	0.101097	0.698986	0.888198	0.793313	0.560021	0.708725	6.30781e-06	Sll1380 protein
sll1721	-0.17439	-0.0780147	-0.0325759	-0.280577	-0.67851	-1.01348	-0.709317	-0.823078	-0.773084	6.53779e-06	Pyruvate dehydrogenase E1 beta subunit
ssr1041	0.810544	0.102335	0.021434	0.363863	1.55841	1.20418	1.08437	1.18864	1.30704	6.59734e-06	Ssr1041 protein
slr0752	-0.120152	-0.575806	-0.808833	-0.67967	-2.01471	-1.36921	-1.33515	-1.588	-1.32431	6.6592e-06	Enolase
sll0576	-0.465941	-0.660921	-0.42063	-0.861071	-1.63038	-1.43415	-1.25881	-1.81319	-1.19547	6.70449e-06	HrEpiB
slr0059	0.217604	0.228573	0.461883	0.472678	1.64685	1.62624	1.05131	1.16796	0.760216	6.8098e-06	Slr0059 protein
slr0948	-0.0154329	0.0493783	-0.136351	-0.234457	0.430004	0.437582	0.648267	0.814668	0.733706	6.95794e-06	Slr0948 protein
sll1292	-0.668946	-0.497311	-0.0632048	-0.188399	-0.995097	-1.61915	-1.94068	-2.0387	-1.72516	6.97478e-06	CheY subfamily
slr0148	-0.177283	0.0321359	-0.0456427	0.15515	-0.512527	-1.25617	-1.15009	-1.88146	-1.86887	6.99138e-06	Ferredoxin
sll1830	0.0802526	-0.467606	-0.543751	-0.0231056	-1.14013	-1.54058	-1.42736	-1.58199	-1.02311	7.11391e-06	Sll1830 protein
slr1639	-0.0314946	-0.0325888	0.139582	0.154818	0.685452	0.882623	0.928512	1.18861	1.65364	7.18663e-06	SsrA-binding protein
slr2127	0.377195	0.0841326	0.331618	0.409721	0.904891	1.19163	1.02452	1.31016	0.777407	7.24786e-06	Slr2127 protein
slr0291	-0.179563	-0.287476	-0.152846	0.0704924	-0.672216	-1.30988	-1.50654	-1.24379	-1.91791	7.63558e-06	Slr0291 protein
sll1317	-0.199527	0.0321008	-0.202547	-0.0796202	-0.633116	-1.26694	-1.58184	-1.83928	-1.64686	7.66484e-06	Apocytochrome f precursor
slr1162	-0.358967	-0.608027	-0.406856	-0.30781	-1.25389	-1.64982	-1.44471	-2.05401	-1.46841	7.80221e-06	Slr1162 protein
sll0762	-0.0116553	0.417573	0.435397	0.4911	1.16449	1.1976	1.1367	1.28245	0.904812	7.82002e-06	Sll0762 protein
sll1291	-0.431391	-0.546153	0.0494884	-0.166675	-0.814066	-1.45613	-1.73317	-2.04562	-1.98076	7.82002e-06	PatA subfamily
sll0763	-0.0762894	0.384387	0.267847	0.323931	0.866527	1.03553	1.01567	1.54798	1.10813	7.86803e-06	Sll0763 protein
sll0869	-0.523909	0.223943	0.306808	0.27781	0.988422	1.00553	1.42322	1.45426	0.934332	7.89498e-06	Leucyl/phenylalanyl-tRNA--protein transferase
slr0231	-0.44916	-0.117171	0.0384175	0.451187	1.16066	2.11525	1.35741	1.36773	2.89136	7.92328e-06	Slr0231 protein
sll1824	-0.0112017	-0.213795	0.0224738	-0.373052	-0.725794	-1.04247	-1.05624	-1.03104	-1.64293	7.94327e-06	50S ribosomal protein L25
sll0766	0.158659	0.0604585	-0.0338348	-0.0911939	0.471629	0.722383	0.81944	1.2264	0.853546	7.99284e-06	DNA repair protein radC homolog
sll1471	-0.140933	-0.20982	-2.7229	-1.84783	-3.65535	-4.06142	-4.7134	-6.18235	-4.54996	8.06708e-06	Phycobilisome rod-core linker polypeptide; CpcG
ssr2711	0.00712762	0.284875	0.39655	0.444654	1.2719	1.29017	1.11981	1.56631	1.26233	8.41103e-06	Ssr2711 protein
slr1511	-0.0885261	-0.288211	-0.364489	-0.274689	-0.872822	-1.27099	-1.08966	-1.45837	-0.865288	8.61294e-06	3-oxoacyl-[acyl-carrier-protein] synthase III
sll1457	0.236971	-0.418887	-0.444052	-0.466211	-1.04283	-1.14673	-1.28649	-1.4584	-0.969806	8.70703e-06	RfbJ protein
slr0445	-0.299272	0.247468	0.363601	0.347535	1.15984	0.868096	1.03618	1.22821	0.832167	8.82912e-06	Slr0445 protein
sll1123	0.291296	0.252312	0.245686	0.235076	1.03209	1.09094	0.815583	NA	0.78067	8.91124e-06	Sll1123 protein
sll1244	-0.175073	0.118541	-0.0578962	-0.186511	-0.850915	-1.0609	-1.01658	-0.952896	-1.52808	8.91124e-06	50S ribosomal protein L9
slr1645	-0.0248325	0.0316263	-0.239522	0.0721243	-0.778898	-0.797687	-0.928584	-1.18172	-0.982788	9.15036e-06	Photosystem II 11 kDa protein precursor
smr0005	-0.0811668	-0.187917	-0.373801	-0.185784	-1.26088	-1.05485	-1.53502	-1.46508	-1.54409	9.15036e-06	Photosystem I reaction centre subunit XII
slr0217	-0.091093	0.33095	-0.0662448	0.33828	1.0451	1.11621	0.917372	0.958447	1.40659	9.35836e-06	Slr0217 protein
sll1531	-0.43658	-0.55602	-0.348306	-0.533647	-1.15499	-1.24448	-1.55903	-2.03274	-1.14606	9.45797e-06	Sll1531 protein
slr0920	-0.678635	0.221773	0.27229	0.335756	0.964186	1.05206	1.05498	0.982859	1.1636	9.64945e-06	Slr0920 protein
sll1814	-0.0499293	-0.106075	0.0329878	-0.0156992	-0.3741	-1.09685	-1.17718	-1.2362	-1.43672	1.00722e-05	Preprotein translocase secY subunit
ssl1426	-0.267609	-0.260119	0.177734	-0.290952	-1.0822	-1.32433	-1.05667	-0.910811	-1.14162	1.00722e-05	50S ribosomal protein L35
sll0487	0.0808221	0.131268	0.0948392	-0.0925747	-0.676433	-0.62333	-0.478188	-0.890276	-0.543038	1.00811e-05	Sll0487 protein
slr0326	0.226141	-0.0600295	0.179171	0.312349	0.685831	1.01291	0.9737	1.42596	1.42376	1.01072e-05	Slr0326 protein
sll1980	0.117371	0.00232351	0.394305	0.475289	1.15454	1.01	0.997912	1.19972	0.92142	1.07108e-05	Thiol:disulfide interchange protein txlA homolog
sll1187	-0.0526441	-0.179064	-0.128125	-0.274129	-0.614348	-1.02099	-0.826323	-1.25406	-1.07222	1.08649e-05	Prolipoprotein diacylglyceryl transferase
sll0819	-0.733661	-0.60362	-0.457978	-0.405556	-1.11342	-1.49113	-1.79543	-1.96165	-1.93722	1.113e-05	Photosystem I reaction centre subunit III precursor
sll0920	-0.0367999	-0.270445	-0.0979964	0.158917	-0.58514	-0.88002	-0.742584	-0.816507	-0.861051	1.11672e-05	Phosphoenolpyruvate carboxylase
sll1629	0.354548	0.237513	0.341789	-0.154202	0.738385	1.20536	1.05292	1.28504	0.881431	1.14097e-05	Deoxyribodipyrimidine photo-lyase
slr1082	0.371938	0.210137	0.443992	0.608043	1.71508	1.46999	1.37223	1.27494	1.53788	1.1505e-05	Slr1082 protein
slr0565	-0.134841	0.342501	0.27621	0.353668	1.54805	1.27024	1.10456	1.31263	1.0797	1.20015e-05	Slr0565 protein
sll0222	-0.103016	-0.386719	-0.331145	-0.634663	-1.07503	-1.45583	-1.51947	-2.09909	-1.01052	1.21118e-05	Alkaline phosphatase
slr0452	0.0354786	-0.103498	-0.191266	0.00688846	-0.703517	-0.941204	-1.1053	-1.92462	-1.05964	1.24924e-05	Dihydroxy-acid dehydratase
slr0789	-0.185466	0.0991249	-0.196405	-0.126065	0.491574	0.840357	1.05678	1.2069	0.913211	1.25157e-05	Slr0789 protein
slr1657	0.378462	0.156286	0.410683	0.557165	0.98015	1.24391	0.991778	1.10574	1.1168	1.25157e-05	PleD gene product
slr0582	1.47095	1.94226	1.28517	1.06875	2.81776	2.5898	2.45542	2.66533	2.28463	1.29035e-05	Slr0582 protein
sll1322	-0.753178	-0.527556	-0.210242	-0.687837	-1.88243	-2.34505	-2.31205	-2.7721	-2.88194	1.33794e-05	ATP synthase a chain
sll1762	0.0555791	-0.527887	-0.404772	-0.287667	-1.00248	-1.29554	-0.915728	-1.12659	-0.958852	1.33794e-05	Sll1762 protein
sll0314	0.935071	1.6667	1.35862	1.39966	2.31441	2.29353	2.11667	2.48446	1.90111	1.33882e-05	Sll0314 protein
slr1200	-0.267439	-0.021414	-0.150296	-0.440571	-0.989043	-1.75528	-2.08088	-3.05834	-2.08622	1.33882e-05	High-affinity branched-chain amino acid transport protein
slr1471	0.0896319	-0.155755	-0.20968	0.0532172	-0.443612	-0.600343	-0.967563	-0.900238	-0.839721	1.33882e-05	Inner membrane protein oxaA
sll0018	-0.128718	-0.453401	-0.189709	0.17747	-0.943745	-1.26006	-1.56052	-0.752087	-1.5591	1.34089e-05	Fructose-bisphosphate aldolase class II
sll0690	0.00348882	-0.0765589	0.00900635	0.0960158	0.994281	0.966009	0.988803	1.07152	1.6501	1.34538e-05	Virulence associated protein C
slr0426	0.655279	0.108596	-0.133039	0.119756	-0.749419	-0.805084	-0.923796	-0.769232	-0.891391	1.34919e-05	GTP cyclohydrolase I
slr1827	0.0611365	-0.0260835	0.146641	0.121165	0.72114	0.996091	0.832938	1.10181	1.04238	1.36381e-05	Slr1827 protein
ssl3382	0.201128	-0.035316	0.0712184	0.0432547	-0.625187	-0.484028	-0.392852	-0.674641	-0.484367	1.36381e-05	Ssl3382 protein
slr1770	-0.320198	-0.292337	0.0312625	0.246976	2.22279	1.23295	1.48916	NA	0.894208	1.37272e-05	Slr1770 protein
sll0736	0.14443	-0.0285358	-0.0449192	-0.390473	-0.614725	-1.05256	-1.17796	-1.73057	-1.10928	1.3839e-05	Sll0736 protein
slr0492	-0.874037	0.194521	0.263378	0.105593	0.897995	1.10027	0.914111	1.04956	0.671557	1.38404e-05	O-succinylbenzoic acid--CoA ligase
slr0936	0.0677396	0.185889	0.17284	0.158908	0.661435	0.803994	0.715233	1.00208	0.501134	1.38999e-05	Probable nicotinate-nucleotide pyrophosphorylase [carboxylating]
sll0771	-0.100191	-0.279202	-0.221808	-0.542369	-1.00413	-1.55091	-0.968095	-1.63013	-0.956961	1.41087e-05	Glucose transport protein
sll1342	-0.152176	-0.358186	-0.105331	-0.0536451	-0.700574	-0.996841	-1.26922	-0.887205	-1.00167	1.41579e-05	Glyceraldehyde-3-phosphate dehydrogenase 2
slr1675	-0.577913	1.36173	0.542115	0.724635	2.67463	2.36053	1.92351	3.37777	1.86218	1.41579e-05	Probable hydrogenase nickel incorporation protein hypA 1
sll0888	0.217984	0.299575	0.583083	0.650361	1.7466	1.62282	1.33424	1.37886	1.15621	1.4416e-05	Sll0888 protein
sll1306	0.040768	-0.494686	-0.275993	-0.414557	-0.891712	-1.53858	-1.75656	-2.67674	-1.84255	1.44638e-05	Sll1306 protein
slr1188	0.043494	-0.183061	-0.0928179	0.0649093	0.417683	0.567007	0.424551	0.885429	0.654914	1.47377e-05	Chloroplast membrane-associated 30 kD protein
slr1520	0.153761	0.0245778	0.0199822	0.203868	0.502368	0.748905	0.948985	1.10525	1.16823	1.47377e-05	Slr1520 protein
slr0093	0.0634026	1.01286	0.521969	0.711962	1.4369	1.9744	1.34046	1.93573	1.56215	1.48018e-05	DnAJ-like protein slr0093
sll1282	-0.472242	-0.224081	-0.522287	-0.459183	-1.47579	-1.5793	-1.50871	-2.42406	-0.996888	1.55423e-05	6,7-dimethyl-8-ribityllumazine synthase
sll0980	0.0465903	0.116665	0.159772	0.283599	0.584923	0.693108	0.749223	NA	0.681889	1.57773e-05	Sll0980 protein
slr1665	0.0428338	0.169866	-0.131864	-0.448214	-0.694645	-0.935587	-1.03795	-1.23302	-0.874088	1.64034e-05	Diaminopimelate epimerase
sll1456	-0.00555846	-0.372517	-0.567742	-0.550337	-1.34088	-1.64981	-1.30523	-2.13463	-1.08465	1.66803e-05	Sll1456 protein
slr0783	0.17819	-0.374565	-0.226576	-0.354602	-1.36235	-1.18365	-1.1705	-1.00523	-0.828231	1.66803e-05	Triosephosphate isomerase
sll1198	-0.0152587	-0.75068	-0.0528061	-0.622157	-1.58248	-1.88442	-1.29057	-1.64324	-1.30939	1.67222e-05	tRNA (Guanine-N(1)-)-methyltransferase
slr1705	0.261253	0.0798656	-0.0217446	0.274286	0.576968	0.752649	0.89415	0.898176	1.05315	1.68392e-05	Probable aspartoacylase
slr0483	-0.170909	-0.280604	-0.364658	-0.068544	-0.80587	-0.783534	-1.10014	-1.65592	-1.17914	1.70636e-05	Slr0483 protein
sll0396	-0.104187	0.00603701	0.113563	-0.0532365	0.446682	0.549008	0.640399	0.62747	0.722492	1.72601e-05	OmpR subfamily
sll0925	-0.289758	0.240822	0.514915	0.386665	1.43893	1.04686	0.975044	1.2708	0.8176	1.72601e-05	Hypothetical protein sll0925
slr2002	0.120323	0.0828495	0.00208334	-0.0493469	-0.562406	-0.904602	-0.946729	-1.75296	-0.895049	1.72601e-05	Cyanophycin synthetase
sll0149	-0.0222946	0.130958	0.11372	-0.0784915	0.434329	0.735513	0.827574	0.866319	0.908657	1.82159e-05	Sll0149 protein
sll1926	-0.196983	-0.0121417	-0.0449401	-0.0563113	-0.664836	-0.814115	-0.9359	-1.52013	-1.09331	1.82159e-05	Sll1926 protein
sml0008	0.0522693	-0.353443	-0.388181	-0.472885	-1.52554	-1.13103	-1.39334	-2.35859	-1.63914	1.82159e-05	Photosystem I reaction center subunit IX
ssl0564	0.0459576	0.2433	0.164138	0.416246	0.899697	0.729099	0.89078	0.960353	1.29566	1.8389e-05	Response regulator like protein
sll0221	-0.197458	0.101729	-0.00162652	0.214178	0.852738	1.03626	0.785595	0.903478	0.350064	1.87547e-05	Bacterioferritin comigratory protein
slr1302	-0.0858269	-0.117425	-0.0765639	-0.219104	-0.646253	-1.26412	-0.684102	-0.82364	-0.671348	1.90242e-05	Slr1302 protein
slr2049	-0.0131407	0.204522	-0.0611349	0.0907133	-1.23435	-1.03852	-0.531937	-0.568789	-0.71562	1.91341e-05	Slr2049 protein
slr1306	0.179538	-0.159589	-0.189746	0.0385691	-0.737063	-0.701488	-0.684501	-1.01934	-0.821014	1.93706e-05	Slr1306 protein
sll1822	0.204197	-0.159606	0.148473	-0.126506	-0.492828	-0.899721	-0.894649	-0.540025	-1.13338	1.93735e-05	30S ribosomal protein S9
sll0871	-0.693212	-0.0379973	-0.105542	0.198944	0.53209	0.668342	0.722785	0.791451	0.970238	1.98164e-05	Sll0871 protein
sll0872	-0.118278	-0.113685	-0.0483958	-0.151411	-0.506714	-0.706011	-0.683675	-0.939032	-0.677672	1.98967e-05	Sll0872 protein
slr0581	1.63725	2.09938	1.35854	1.18723	2.98771	2.7105	2.51263	2.79216	2.16277	2.01753e-05	Slr0581 protein
sll1866	0.0573802	0.291989	0.182012	0.204915	-0.216491	-0.4327	-0.221875	-0.338521	-0.199608	2.08463e-05	Sll1866 protein
sll1040	0.0730034	-0.0484673	0.0202996	-0.144208	0.320527	0.781104	0.904128	1.04183	0.632397	2.08995e-05	Sll1040 protein
sll1054	0.0574581	0.241393	0.0637624	0.0741195	0.635705	0.570464	0.716047	0.769643	0.758509	2.09481e-05	Sll1054 protein
slr0676	-0.55508	-0.133784	-0.216792	-0.55115	-1.43646	-1.20344	-1.29097	-1.06372	-0.873214	2.15685e-05	Probable adenylyl-sulfate kinase
ssl2595	0.122886	0.0521471	-0.392622	0.283485	-0.575044	-0.760406	-0.914693	-1.42795	-0.719422	2.22705e-05	Ssl2595 protein
slr0681	-0.0419105	0.237102	-0.0260044	-0.318465	-0.593486	-1.05218	-0.952376	-0.970269	-1.12336	2.25101e-05	Slr0681 protein
sll1884	0.250811	1.24765	0.457912	1.09935	1.98327	2.26624	2.05062	2.41504	2.30185	2.27532e-05	Sll1884 protein
slr1676	-0.0966861	0.417655	0.126038	0.298101	0.913952	1.45654	0.946523	1.17299	0.770165	2.29431e-05	Slr1676 protein
sll1514	-0.857677	1.61613	1.694	2.47233	3.74895	3.85986	3.75179	3.68769	3.37421	2.30544e-05	16.6 kDa small heat shock protein, molecular chaperon
ssl3580	-0.634593	-0.25399	0.0598382	-0.0163086	0.825068	1.6714	0.64717	0.778301	1.60102	2.35865e-05	Hydrogenase expression/formation protein hypC
sll0173	-0.698154	0.0961375	-0.269613	-0.347442	-0.778749	-1.27462	-1.30218	-1.51911	-1.16841	2.37864e-05	Virginiamycin B hydrolase; Vgb
slr0682	-0.00782747	0.322619	0.113938	0.299853	0.745839	1.16998	1.05207	1.5664	0.836723	2.38275e-05	Putative histidinol dehydrogenase 2
slr0709	-0.188934	-0.124796	-0.282898	-0.110683	-1.18045	-1.25088	-0.646466	-0.849959	-0.658267	2.38698e-05	Hypothetical UPF0076 protein slr0709
sll1078	-1.16842	1.04651	0.782681	0.316503	-0.729702	-2.27132	-2.18768	-2.10019	-2.15941	2.39115e-05	Probable hydrogenase nickel incorporation protein hypA 2
sll2005	0.496553	-0.327105	-0.0315763	0.0642222	-1.27671	-1.70271	-1.54644	-1.43737	-1.69886	2.41316e-05	DNA gyrase subunit B
sll0856	0.381368	0.011099	-0.315977	0.487688	0.709694	2.21872	3.74635	3.72684	3.26497	2.43416e-05	RNA polymerase sigma-E factor
slr0019	0.0648812	-0.0332763	0.00999695	0.197646	-0.532577	-0.974263	-1.05509	-0.391456	-0.999411	2.43416e-05	Slr0019 protein
slr0328	-0.0024853	0.193156	0.166808	0.266869	0.715504	0.812776	0.806174	1.16542	0.925118	2.43416e-05	Putative low molecular weight protein-tyrosine-phosphatase slr0328
slr0544	0.0220922	0.80752	0.744177	0.667238	1.55072	1.35489	1.22003	1.71146	0.9474	2.50839e-05	ABC transporter
slr1608	0.464477	1.04811	0.473331	0.755722	1.58725	2.01105	1.63975	2.29015	1.2312	2.52837e-05	Hypothetical protein slr1608
sll1268	0.360566	0.261245	0.240081	0.268591	1.37404	1.2017	0.932219	1.14611	0.738526	2.58719e-05	Sll1268 protein
slr0765	-0.0319789	-0.566127	-0.474044	-0.13944	-1.11436	-0.996182	-1.06077	-1.08787	-0.88382	2.61008e-05	Slr0765 protein
ssl0020	-0.313122	-0.226287	-0.232596	-0.22208	-1.00966	-1.22527	-1.35387	-1.83006	-1.73518	2.65258e-05
smr0004	-0.701009	-0.563691	-0.681372	-0.273739	-1.4715	-1.94354	-2.46499	-2.55018	-3.11698	2.69953e-05	Photosystem I reaction center subunit VIII
sll1070	-0.1829	-0.181679	-0.120651	-0.148717	-0.626417	-1.27467	-0.920831	-1.58135	-1.1577	2.73817e-05	Transketolase
slr0447	-0.791547	-0.489959	-0.36978	-0.882871	-1.31888	-2.18697	-3.75725	-3.61295	-4.10986	2.73817e-05	Negative aliphatic amidase regulator
slr1738	-0.347164	-0.314053	-0.267071	-0.0920315	0.0435691	1.7505	2.08182	2.25993	2.82632	2.77771e-05	Slr1738 protein
slr1170	-0.162955	-0.0352652	0.120967	0.0100678	0.559185	0.693757	0.517453	0.566907	0.683973	2.79867e-05	Slr1170 protein
slr1098	-0.140296	0.0135187	-0.269658	-0.342326	-1.00164	-1.21381	-1.11846	-2.01073	-1.02574	2.8222e-05	Slr1098 protein
sll0944	-0.0257917	0.0304253	-0.148053	0.457616	-0.481042	-0.957993	-1.61521	-2.25908	-1.80831	2.82406e-05	Hypothetical protein sll0944
slr2033	-0.472849	-0.0753938	-0.208696	-0.147442	-0.787006	-0.964426	-0.974507	-1.26303	-1.18547	2.86442e-05	Rubredoxin
slr0541	-0.207112	0.204378	0.281101	0.117068	0.71475	0.768066	0.685422	0.994934	0.453773	2.88941e-05	Slr0541 protein
slr1437	1.06668	-0.137139	-0.258638	0.179152	-0.559689	-1.47773	-1.60333	-1.99597	-2.08728	2.90187e-05	Slr1437 protein
ssr3188	-0.304142	0.535029	0.105439	0.146133	0.851515	1.37848	1.37977	1.95834	1.72482	2.91632e-05	Ssr3188 protein
slr1431	-0.0766684	-0.358172	-0.144441	-0.152204	-0.596106	-0.687504	-0.86497	-1.21138	-0.796673	2.94486e-05	Slr1431 protein
slr2025	-0.148884	-0.0192922	-0.283796	0.127169	-0.406394	-0.718533	-0.6168	-0.686162	-0.845584	2.96349e-05	Slr2025 protein
slr0708	-0.0800141	-0.343289	-0.381195	-0.643901	-1.49299	-1.33132	-1.20973	-2.54357	-1.25437	2.97773e-05	Slr0708 protein
slr0889	0.232083	0.158314	0.163355	0.0817335	0.795186	0.991249	0.987188	NA	0.553046	2.98806e-05	Hypothetical protein slr0889
sll1400	0.141382	0.0188259	0.200527	0.101225	0.860847	1.04495	1.15498	1.35765	0.999397	2.99631e-05	Sll1400 protein
slr1590	-0.0288538	-0.0310187	0.0300571	-0.300287	-0.54821	-0.978646	-0.681518	-0.769416	-0.827437	2.99631e-05	Slr1590 protein
sll1304	-0.164635	-0.5254	-0.168281	-0.360528	-0.891337	-1.1053	-1.29366	-2.18104	-1.41766	2.99901e-05	Hypothetical protein sll1304
ssl2781	-0.0109513	-0.311164	-0.306762	-0.452954	-1.02194	-0.828151	-1.1474	-1.54176	-0.946441	3.00013e-05	Ssl2781 protein
slr0776	0.244567	0.182671	-0.0718054	-0.0536498	-0.46538	-0.478052	-0.665732	-0.602302	-0.641286	3.14358e-05	UDP-3-O-[3-hydroxymyristoyl] glucosamine N-acyltransferase
slr1986	-1.08197	-0.561742	-0.59415	-0.297458	-1.45684	-1.8854	-3.17355	-2.38612	-3.17035	3.14358e-05	Allophycocyanin beta chain
slr0191	0.147875	0.00073499	0.0144857	0.0967515	0.369755	0.659092	0.666531	1.06297	0.790219	3.1803e-05	Amidase enhancer
slr2097	-0.186439	-0.0788026	0.027488	0.0531519	0.355899	0.836885	0.771784	0.681081	0.718286	3.20374e-05	Cyanoglobin
sll1336	-0.208015	-0.143565	-0.155472	-0.458826	-1.19991	-1.20974	-0.807607	-1.12096	-0.530872	3.22206e-05	Sll1336 protein
slr2067	-0.861496	-0.550331	-0.626506	-0.0465182	-1.65168	-1.574	-3.16444	-2.79021	-3.01654	3.25335e-05	Allophycocyanin alpha chain
slr1689	-0.322407	-0.296682	-0.298709	-0.522155	-0.846089	-1.21994	-1.19842	NA	-1.39398	3.27605e-05	Formamidopyrimidine-DNA glycosylase
sll1528	-0.175699	-0.542771	-0.301139	-0.509961	-1.15851	-0.981802	-1.29231	-1.76676	-1.09927	3.29657e-05	Sll1528 protein
slr1062	-0.00191554	-0.00947023	0.224406	0.0506645	0.54942	0.68086	0.632298	0.721769	0.599992	3.30678e-05	Slr1062 protein
ssl1807	0.0479885	0.0632781	-0.101678	0.248065	0.804433	0.729331	0.750077	1.03061	0.727709	3.30678e-05	Ssl1807 protein
sll1041	-0.175321	0.128461	0.143934	0.160627	1.10073	0.953008	0.898676	0.397626	0.850765	3.30989e-05	ABC transporter
slr0891	0.372145	-0.157604	-0.363375	-0.194909	-0.78035	-0.940948	-0.851668	-1.32764	-0.789983	3.32605e-05	N-acetylmuramoyl-L-alanine amidase
sll0858	0.163333	0.0805494	-0.0138574	0.427351	0.699444	2.06392	2.98757	3.76414	2.2767	3.3691e-05	Sll0858 protein
ssl0453	0.250195	-0.114855	-0.828101	-0.260843	0.641719	1.34308	0.897394	1.63455	0.575551	3.38906e-05	Phycobilisome degradation protein nblA homolog 2
sll1453	-0.327894	0.670183	0.724875	0.275259	-0.35904	-1.58082	-3.24948	-3.55661	-3.56936	3.44301e-05	Nitrate transport protein; NrtD
sll1270	0.0232532	-0.484457	-0.516649	-0.476251	-0.864055	-1.14623	-1.66096	-2.11241	-1.83461	3.46269e-05	Glutamine-binding periplasmic protein/glutamine transport system permease protein
sll1192	0.0837085	0.436355	0.364201	0.105295	0.836283	0.874944	0.857419	1.4086	0.967412	3.51177e-05	Protein crcB homolog
ssl1417	-0.199972	-0.161015	0.0362356	-0.206083	0.444541	0.898297	0.976439	0.806577	0.990636	3.51265e-05	Ycf33 gene product
slr0554	-0.0510405	0.117326	-0.279168	-0.158267	-1.23034	-0.797477	-0.658691	-1.2135	-0.544832	3.51325e-05	Slr0554 protein
sll1559	-0.203241	-0.262289	-0.0609646	-0.268702	-0.687011	-0.865825	-0.756719	-0.738659	-0.587863	3.52286e-05	Soluble hydrogenase 42 kD subunit
sll0936	0.214528	0.195217	0.148669	0.0400442	0.786598	0.696315	0.601934	0.580784	0.690179	3.54085e-05	Hypothetical protein sll0936
slr0796	-0.0384319	1.18006	0.936228	1.03971	2.37025	2.24734	1.92787	2.93491	1.58586	3.54085e-05	Nickel resistance
slr1192	0.145513	0.122399	-0.12602	0.00596241	0.398747	0.89995	0.544763	0.702199	1.02852	3.56502e-05	Zinc-containing alcohol dehydrogenase family
sll1275	0.163038	-0.160324	-0.313427	-0.310347	-0.92802	-0.873378	-0.85174	-1.33403	-0.637188	3.62414e-05	Pyruvate kinase 2
sll1452	-0.407578	0.926292	0.708527	0.369927	-0.38342	-1.40565	-3.58717	-3.48467	-3.82775	3.70719e-05	Nitrate transport ATP-binding protein nrtC
slr0751	-0.135659	-0.47577	-0.140618	-0.301914	-0.82052	-1.03109	-0.977332	-1.20448	-0.776716	3.70719e-05	Hypothetical protein slr0751
sll0735	0.350608	0.110448	0.00357359	0.223499	-0.320856	-0.650958	-0.764421	-1.36194	-0.711223	3.80157e-05	Sll0735 protein
slr0150	-0.356727	-0.259874	-0.25654	-0.0809883	-0.576872	-1.13769	-1.30686	-1.77318	-1.65487	3.82328e-05	Ferredoxin
sll1888	0.387576	0.505246	0.357631	0.323011	1.06107	0.91532	0.689242	0.959412	1.07383	3.85839e-05	Sensory transduction histidine kinase
slr0381	-0.0819175	0.119976	0.611327	0.575907	0.962791	1.21725	1.38285	1.21254	1.41315	3.93485e-05	Probable lactoylglutathione lyase
slr1646	0.0229066	0.071604	-0.257086	-0.0587203	-0.760331	-0.559409	-0.724003	-0.707723	-0.400449	4.02021e-05	Ribonuclease III
sll1628	0.126455	0.240112	-0.0275045	0.0882601	0.485887	0.74036	0.885963	0.590893	0.915046	4.02914e-05	Sll1628 protein
sll1212	0.0193059	-0.720486	-0.473533	-0.333404	-1.84164	-1.5726	-0.844113	-1.49719	-1.13335	4.06502e-05	GDP-D-mannose dehydratase
slr0337	-0.10041	0.216724	0.0420114	0.307813	0.662487	1.09626	0.924533	1.18825	0.729202	4.08472e-05	Slr0337 protein
sll1021	0.132381	-0.42457	-0.366196	-0.0767707	-0.952606	-1.24529	-1.423	-0.654597	-1.82891	4.11272e-05	Hypothetical protein sll1021
sll1109	0.00877212	-0.500877	-0.0669291	-0.364317	-1.26926	-1.78601	-1.99266	-2.10909	-1.43313	4.11272e-05	Sll1109 protein
sll0595	0.122553	0.37985	0.403705	0.294657	1.13999	0.927816	1.0727	1.56037	0.866633	4.17349e-05	Sll0595 protein
sll1274	-0.647416	-0.179341	0.178546	0.255489	0.528877	0.944355	1.24321	1.29898	1.42411	4.17349e-05	Sll1274 protein
slr0741	0.226255	0.0539186	0.390465	0.43321	0.738736	0.916961	1.22152	1.24564	1.25521	4.34412e-05	Phosphate transport system protein phoU homolog
sll1849	0.117332	-0.158228	0.0737166	-0.156459	0.322253	0.550942	0.812342	1.06059	1.06145	4.42435e-05	Sll1849 protein
sll0253	0.922907	-0.0943228	-0.28403	-0.15116	-0.713596	-1.49514	-1.6116	-1.38131	-1.8782	4.43139e-05	Sll0253 protein
slr1300	0.0451416	0.342123	0.130132	0.196257	0.492656	1.34836	1.32262	1.56469	1.38262	4.47975e-05	Hypothetical protein slr1300
slr0925	0.0531374	-0.149933	-0.0291057	0.119079	-0.553254	-0.750841	-0.56835	-0.689954	-0.613357	4.5143e-05	Single-strand binding protein
sll0238	0.104761	0.388316	0.14695	0.0123123	1.07761	0.695385	1.0819	0.533204	0.914888	4.56361e-05	Sll0238 protein
sll0337	-0.316142	-0.035267	0.0125043	-0.11217	0.280118	0.543528	0.441144	0.876018	0.389979	4.56361e-05	Regulation of the phosphate regulon
sll1099	0.00610579	-0.113595	0.0669522	0.123604	-0.228226	-1.02617	-1.15968	-0.65451	-1.2725	4.61267e-05	Elongation factor Tu
slr1194	-0.19291	-0.0435642	0.295908	0.0146441	0.882408	0.450499	0.585673	0.783466	0.85734	4.61439e-05	Slr1194 protein
slr1140	-0.173596	0.136429	0.0198154	-0.164307	-0.445697	-0.94174	-0.834507	-0.88117	-0.510312	4.62896e-05	3-amino-5-hydroxybenzoic acid synthase
sll1752	0.784243	1.30198	0.415213	0.267319	1.64955	1.6535	1.92755	1.80006	1.33194	4.89475e-05	Sll1752 protein
sll0020	-0.413537	0.519189	0.420832	0.452926	1.59954	1.24555	1.39037	NA	1.2273	4.93029e-05	ATP-dependent Clp protease regulatory subunit
slr0151	0.0747117	-0.162241	-0.25809	0.0721308	-0.533793	-1.06785	-1.10859	-1.62103	-1.64757	4.93029e-05	Slr0151 protein
sll0843	0.666421	0.22131	0.174842	-0.0412751	1.2017	0.896406	0.936559	0.840799	0.679707	5.45909e-05	Sll0843 protein
slr0050	-0.0484366	-0.0301684	0.0857597	0.043462	0.457865	0.510486	0.528715	0.453019	0.811104	5.45909e-05	Ribonuclease Z
ssl3549	0.0783159	0.228454	0.425518	0.337555	0.872523	0.764104	0.729667	1.11704	0.89949	5.45909e-05	Ssl3549 protein
sll1624	-0.0916252	0.10084	0.25555	0.322608	0.715715	0.723127	0.917296	1.01369	1.18362	5.50822e-05	Regulatory components of sensory transduction system
sll1744	-0.0380472	-0.232944	0.0633873	-0.118485	-0.585631	-1.02986	-0.832332	-1.12257	-0.43288	5.55221e-05	50S ribosomal protein L1
slr0257	0.374512	0.416672	0.54559	0.453374	1.4982	1.09447	1.62162	1.28628	1.19127	5.57615e-05	Carboxyl-terminal protease
slr1291	0.448555	1.5565	0.470668	1.42236	1.90586	2.80829	2.20465	2.33117	1.99144	5.57615e-05	NAD(P)H-quinone oxidoreductase chain 4-2
sll0033	0.148278	-0.323272	-0.199798	-0.132344	-1.11566	-0.895583	-0.754041	-0.77825	-0.633348	5.8906e-05	Sll0033 protein
sll1079	-0.709651	1.2403	1.23846	0.529945	-0.136216	-1.95384	-1.78452	-2.10624	-1.83112	5.92325e-05	Hydrogenase expression/formation protein; HypB
sll1595	0.149478	-0.301582	-0.0850145	-0.402028	-1.08742	-1.43072	-0.808746	-0.355898	-1.0316	5.92325e-05	KaiC-like protein 1
sll0670	-0.313647	-0.0105662	-0.175469	-0.120996	-0.780229	-0.729937	-0.803244	0.424194	-0.972478	6.05675e-05	Sll0670 protein
sll1434	0.153083	-0.0290959	-0.0110442	0.250569	0.510674	0.685814	0.901756	1.40819	0.705496	6.17009e-05	Penicillin-binding protein 1B
slr1391	-0.394307	0.25991	0.43486	0.196162	1.13423	1.09267	0.804054	0.878634	0.821173	6.17676e-05	Slr1391 protein
sll1665	0.16516	-0.433099	-0.468367	-0.0288075	-0.671	-0.969783	-1.08773	-0.965379	-1.10247	6.27593e-05	Sll1665 protein
slr0147	0.115408	-0.361231	-0.221973	0.195483	-0.35302	-1.25816	-1.49345	-1.92031	-1.8169	6.35142e-05	Slr0147 protein
sll0927	-0.299825	-0.395296	-0.0662715	-0.251064	-0.570536	-0.821457	-1.24783	-1.31514	-1.2837	6.68791e-05	S-adenosylmethionine synthetase
sll1392	-0.320018	0.268346	0.0970398	0.392514	0.466574	1.44275	1.17224	0.930144	1.12254	6.864e-05	Sll1392 protein
sll0567	-0.0957405	0.125924	-0.175182	0.101735	0.426753	0.538808	0.55448	0.472179	0.666673	6.93255e-05	Ferric uptake regulation protein
sll1443	-0.540623	-0.259643	-0.0928061	-0.453436	-1.10548	-1.11438	-0.769283	-0.908484	-0.833362	7.05259e-05	CTP synthase
sll1387	0.264188	-0.135246	-0.0624395	-0.0208992	0.330056	0.394628	0.617639	0.735771	0.672743	7.0774e-05	Sll1387 protein
ssr1114	0.599034	0.79797	0.746435	0.802996	1.80425	1.59328	2.02257	2.2835	1.56276	7.0774e-05	Ssr1114 protein
slr0597	-0.172534	-0.024901	-0.131974	-0.260891	-0.704644	-0.54067	-0.473497	-0.903015	-0.555132	7.13843e-05	Bifunctional purine biosynthesis protein purH
sll0621	0.138094	-0.083651	0.0273414	0.0427365	0.359131	0.503257	0.595595	0.462969	0.761488	7.18593e-05	Thiol:disulfide interchange protein; DsbD
sll0823	0.138424	-0.252124	-0.264834	-0.315406	-0.807421	-0.88804	-0.881224	-1.14902	-0.51445	7.35876e-05	Succinate dehydrogenase iron-sulfur protein
slr0211	-0.179333	0.44351	0.429077	0.226615	1.05386	0.866505	0.810445	0.932972	0.668415	7.35876e-05	Slr0211 protein
slr1851	0.237625	-0.140866	0.324543	0.0841205	0.753592	0.902893	1.37236	1.85502	1.25003	7.37955e-05	Hypothetical protein slr1851
slr0618	-0.513019	-0.116898	0.253937	0.0984227	0.7616	0.753504	0.971979	1.23721	1.48788	7.38716e-05	Cobyric acid synthase
sll0418	-0.028137	0.239526	0.141251	0.152124	0.571708	0.682873	0.701747	0.73742	0.449203	7.58412e-05	Sterol-C-methyltransferase
sll0689	0.110217	-0.0929686	-0.493584	-0.620447	-1.66345	-0.6882	-1.45545	-1.96195	-1.20392	7.72431e-05	Na/H+ antiporter
slr0179	-0.176892	-0.172243	0.401008	0.00153115	0.949494	1.11151	1.26267	1.1932	1.63615	7.72431e-05	Slr0179 protein
sll1981	-0.0339607	0.151354	0.418974	0.374605	1.29995	0.956317	0.916152	1.14748	0.526629	7.75234e-05	Acetolactate synthase
slr0184	-0.0735263	0.277591	0.263895	0.482134	1.27578	1.15911	0.995612	1.15251	0.57687	7.75234e-05	Slr0184 protein
sll0924	0.212945	0.172389	0.301307	0.444827	1.40772	0.97687	0.799717	0.806386	0.67016	7.76656e-05	Sll0924 protein
slr2032	0.182737	-0.105104	-0.332681	-0.0116759	-0.502842	-0.947521	-1.05348	-1.2844	-1.48176	7.7964e-05	Ycf23 protein
sll1206	-0.163805	-0.415068	-0.444351	-0.00354719	-1.50627	-1.60457	-1.39484	-0.41729	-1.8699	7.85029e-05	Ferric aerobactin receptor
slr1550	-0.071627	-0.121538	-0.0958177	-0.218024	-0.67065	-0.519262	-0.539974	-0.939046	-0.583333	7.86461e-05	Lysyl-tRNA synthetase
sll0394	-0.0635321	-0.0109194	0.171678	0.0899293	0.404675	0.597603	0.547312	0.644822	0.463078	7.90456e-05	Sll0394 protein
slr2001	0.0207839	-0.168	-0.509233	-0.410613	-1.27151	-0.989916	-0.808589	-1.24738	-0.829587	7.92098e-05	Cyanophycinase
slr0146	-0.516854	-0.40064	-0.0909475	0.227603	-0.448308	-1.36352	-1.765	-1.86687	-2.21418	7.93676e-05	Slr0146 protein
slr1898	-0.243007	-0.214803	-0.182206	-0.0598919	-0.429182	-0.659181	-0.893951	-0.94624	-0.993869	8.09109e-05	Acetylglutamate kinase
sll1374	0.45982	0.664751	0.270249	-0.0965284	1.05116	1.26505	1.034	NA	0.948334	8.3847e-05	Hypothetical symporter sll1374
slr1638	-0.0385739	-0.0418879	0.226779	0.278169	0.88441	0.744634	1.02041	1.32501	1.56718	8.3847e-05	Slr1638 protein
slr0918	-0.257751	0.102216	0.286087	0.239799	0.710006	0.76429	0.609813	0.839483	0.937378	8.47702e-05	Putative methionine aminopeptidase A
slr1719	-0.169756	0.0465157	-0.0688734	-0.242736	-0.409072	-0.818336	-1.01503	-1.15959	-1.14843	8.56266e-05	Protein drgA
sll1697	0.314494	0.384911	0.165401	0.373647	0.5172	1.02343	0.986587	1.00201	0.772615	8.56819e-05	Sll1697 protein
sll1921	-0.308188	-0.10719	-0.0352653	-0.0794053	0.392592	0.252209	0.838884	0.805243	0.840567	8.56819e-05	Sll1921 protein
slr0298	-0.203594	0.146318	0.227179	0.314745	1.05605	0.98202	0.687385	0.65727	0.556484	9.11968e-05	Heterocyst to vegetative cell connection protein
sll2007	0.132649	-0.153156	-0.293363	-0.158802	-0.529903	-0.934247	-0.929146	-0.740419	-0.615363	9.13445e-05	Sll2007 protein
sll1905	0.00432292	0.0700166	0.0101816	0.0771168	0.379262	0.735996	0.712179	0.938576	0.545188	9.15171e-05	Hybrid sensory kinase
sll0794	0.0367234	0.213108	0.135699	0.353802	0.713384	0.802665	0.6246	1.6576	0.88065	9.16847e-05	Mercuric resistance operon regulatory protein; precorrin isomerase
sll0857	-0.547493	0.164996	-0.00434837	0.455237	0.771957	2.41225	3.54099	4.09776	3.10899	9.16847e-05	Sll0857 protein
sll0546	-0.107245	-0.0928705	-0.213474	-0.244581	-0.473052	-1.04434	-0.88872	-0.678	-0.579879	9.19014e-05	Hypothetical protein sll0546
slr0374	0.205882	0.161587	-0.594735	-0.178768	0.873145	0.866714	2.02924	1.93299	2.55783	9.28188e-05	Cell division cycle protein
sll0176	0.0191127	-0.266729	0.05986	0.105002	0.5449	0.564236	0.343861	0.656759	0.865696	9.28877e-05	Sll0176 protein
sll0995	0.181403	-0.085194	0.344303	0.630444	1.63646	1.16503	1.05711	0.913636	0.962414	9.48321e-05	Sll0995 protein
slr1975	-0.120676	-0.468113	-0.461513	-0.558778	-1.27327	-1.03162	-0.856221	-1.288	-0.885775	9.65988e-05	Renin-binding protein
slr0974	-0.0265521	0.128738	0.285104	0.300075	0.711938	1.09363	0.694201	1.01386	1.54888	9.82655e-05	Translation initiation factor IF-3
slr0083	0.532817	0.618194	-0.762699	0.498787	1.47328	1.37954	1.32139	1.36713	0.998456	9.93231e-05	ATP-dependent RNA helicase; DeaD
slr0493	-0.0926725	-0.0122067	0.331891	0.589455	1.01168	0.937958	0.85611	0.754614	0.909974	9.98652e-05	Phosphomannose isomerase
slr0172	0.325361	-0.160347	-0.157831	-0.117356	-0.720525	-0.697572	-0.765099	-1.15733	-0.625788	0.000101924	IMP dehydrogenase
sll0755	-0.068084	-0.0882933	0.293558	0.40664	1.23893	0.796837	0.805454	0.788052	0.869988	0.000103024	Putative peroxiredoxin sll0755
slr1672	-0.228616	0.0206511	-0.147678	0.14285	0.221482	0.824531	1.26113	1.70959	0.863683	0.000103728	Glycerol kinase
sll1027	0.125686	0.0202589	-0.0232359	0.115659	-0.313114	-0.476187	-0.292641	-0.308582	-0.399924	0.000104629	NADH-glutamate synthase small subunit
slr1991	0.15564	0.0835672	0.133311	0.1122	0.497303	0.954777	2.01174	1.57633	2.42515	0.000106288	Adenylate cyclase
sll1011	-0.107539	-0.155362	-0.00678637	-0.156143	-0.496164	-0.60193	-0.516754	-0.715541	-0.652542	0.000106454	Sll1011 protein
sll1468	0.23425	-0.500677	-0.424568	-0.408673	-0.924467	-1.1088	-1.30595	-1.05965	-1.22456	0.00010671	B-carotene hydroxylase
slr0012	0.105127	-0.186061	-0.219165	-0.106022	-1.67885	-1.60035	-0.638737	NA	-0.83276	0.000106844	Ribulose bisphosphate carboxylase small chain
sll1671	-0.238444	0.0496111	0.22825	-0.0827717	0.570088	0.69424	0.8224	1.5286	0.803761	0.00011076	Sll1671 protein
slr1113	0.15261	-0.129656	0.256846	0.846843	0.735206	1.57829	1.22398	1.39621	1.0803	0.000111694	ABC transporter
sll1654	-0.0951279	-0.157797	-0.332782	0.16589	-0.606886	-0.660093	-0.574059	-0.794667	-0.511919	0.000111975	Hypothetical protein sll1654
slr1885	-0.209946	0.110178	0.235567	0.0384114	0.388743	0.837971	0.832111	0.985464	1.56646	0.000112085	Slr1885 protein
sll0711	-0.0692878	-0.243365	-0.175087	-0.214041	-0.754828	-0.760135	-0.598942	-0.404065	-0.681271	0.000114824	4-diphosphocytidyl-2-C-methyl-D-erythritol kinase
slr0444	-0.339209	-0.184843	-0.294625	-0.645071	-1.48001	-1.33319	-0.937941	-1.13213	-0.83138	0.000116597	3-phosphoshikimate 1-carboxyvinyltransferase
slr0619	-0.429443	-0.361964	0.114244	-0.00160363	0.366147	0.715909	0.619833	0.724773	0.781645	0.000116597	Slr0619 protein
sll1159	0.353789	-1.47389	0.539708	0.29303	0.805807	1.83715	1.94197	2.46084	2.18386	0.000116673	Sll1159 protein
slr1932	-0.0485898	-0.0345511	0.0252785	0.0264897	0.364501	0.491484	0.777348	0.578447	0.951507	0.000117243	Slr1932 protein
slr0872	0.158771	0.474463	0.939828	0.721377	1.76472	1.34425	1.30857	1.73108	1.36951	0.000120219	Slr0872 protein
slr1974	0.34674	0.235987	0.281558	-0.117897	0.47279	0.759286	1.1845	1.42312	1.3795	0.000120703	GTP-binding protein engA
slr1311	0.694048	-0.333998	-0.181266	0.211346	-0.989925	-1.26883	-1.09144	-0.477184	-1.3857	0.000121094	Photosystem Q(B) protein
sll0533	0.0718598	-0.131226	-0.0138455	-0.0467823	-0.445902	-0.37506	-0.5823	-0.815678	-0.531254	0.000122145	Trigger factor
slr1288	-0.236177	0.114983	-0.0402799	-0.203547	0.46039	0.581931	0.739172	0.604542	0.473529	0.000122145	Slr1288 protein
slr0431	0.0846188	-0.178504	-0.245483	0.139961	-0.726968	-0.657824	-0.661923	-0.662255	-0.361806	0.000122156	Slr0431 protein
slr1821	0.398493	0.214956	0.255508	0.360246	1.15149	1.13184	0.832823	0.846701	0.736582	0.000122333	Hypothetical zinc metalloprotease slr1821
sll1746	-0.00668399	-0.291518	-0.120023	-0.103146	-0.492117	-0.89527	-1.00428	-1.48161	-0.825936	0.000122506	50S ribosomal protein L7/L12
sll1144	-0.0325131	0.471545	0.5204	0.447885	0.778395	0.842693	1.06945	1.52334	1.23065	0.000126459	S-adenosyl-methyltransferase mraW
sll1077	-0.633218	1.28261	0.974232	0.304659	-0.0834214	-1.52151	-1.25174	-1.92693	-0.793	0.00012691	Probable agmatinase 2
sll0327	0.158644	-0.077773	-0.271663	-0.328125	-0.508184	-1.48987	-2.38488	-2.84913	-2.03625	0.00012924	Sll0327 protein
slr1331	0.199958	-0.110336	-0.268872	-0.105743	-0.61363	-0.560475	-0.550811	-0.649993	-0.55566	0.00012924	Processing protease
sll0767	-0.275801	-0.259195	0.351971	-0.268455	-0.564408	-1.14753	-0.744156	-0.887466	-0.821391	0.000130556	50S ribosomal protein L20
slr2024	-0.250306	0.102462	-0.148501	-0.110297	-0.849853	-0.72525	-0.53952	-0.844672	-0.697	0.000130764	CheY subfamily
slr0680	-0.305165	-0.121168	-0.0286368	0.149853	-0.689873	-1.20044	-0.929086	-0.750934	-1.07744	0.000131286	Slr0680 protein
slr0935	-0.103675	0.422779	0.268871	-0.0111627	1.25681	1.14634	1.03991	1.02087	1.04168	0.000133427	Slr0935 protein
sll1366	-0.436672	-0.129637	-0.11584	-0.448086	-1.46385	-1.17169	-1.26376	-0.468787	-1.64457	0.000134638	Helicase of the snf2/rad54 family
slr0023	-0.100022	-0.316352	-0.0529229	-0.115522	0.457376	0.615123	0.379009	0.171169	0.434845	0.000134638	Slr0023 protein
slr0075	-0.49193	1.19215	0.592877	0.489198	2.10351	1.96596	1.72539	2.30244	1.26631	0.000134638	Probable ATP-dependent transporter slr0075
smr0006	0.0140979	0.115927	-0.207157	-0.174563	-1.1312	-1.44911	-1.59875	-1.43209	-2.37919	0.000134638	Cytochrome b559 beta subunit
slr0851	-0.0193975	0.0689275	-0.10537	-0.155202	0.313784	0.43555	0.593735	0.42473	0.72518	0.000135179	NADH dehydrogenase
slr0845	-0.0547309	0.293139	0.363502	0.108264	0.832934	0.869751	0.700956	0.982595	0.486172	0.000138614	Slr0845 protein
slr1739	-0.117632	1.06975	1.16498	1.19605	2.39184	1.88541	2.04272	1.94079	1.48144	0.000139131	Slr1739 protein
sll1330	0.134729	-0.0348709	-0.397469	0.136777	-0.527477	-0.578094	-0.643332	-0.911619	-0.634228	0.000142879	OmpR subfamily
sll1329	0.0242563	0.0409508	0.260941	0.15975	0.695146	0.567453	0.485602	0.498761	0.529571	0.00014429	Monophosphatase
sll0981	0.343183	0.0201589	0.395152	0.499822	1.05011	0.95784	0.986513	1.26022	1.10668	0.000144436	Sll0981 protein
slr0930	0.0677985	0.1503	0.191241	-0.110209	0.449023	0.916786	0.7989	0.373889	0.8236	0.000144436	Slr0930 protein
slr2107	0.00183941	-0.0918234	0.0754024	-0.297456	0.241746	0.657311	1.09388	1.59799	1.1863	0.000144731	Polysialic acid transport protein; KpsM
sll0226	0.425919	-0.0788128	-0.2013	-0.00535994	-0.574535	-0.748496	-0.499048	-0.521218	-0.570385	0.000149657	Photosystem I assembly protein ycf4
slr0909	-0.0249733	-0.740051	-0.138463	-0.575276	-1.18723	-1.22406	-1.2435	-1.40868	-1.33083	0.000150155	Slr0909 protein
sll0038	0.381631	0.250654	0.0937445	0.252231	-0.218331	-0.425718	-0.15623	-0.209217	-0.474505	0.000151081	PatA subfamily
slr1150	0.309583	0.929303	0.332417	0.402599	0.943777	1.13992	1.37971	1.43078	0.930027	0.000152162	Slr1150 protein
slr1078	0.182851	0.259447	-0.0792853	0.2639	0.613371	0.911787	0.782075	1.12617	0.717169	0.000153548	UDP-glucose-4-epimerase
sll1036	-0.121034	0.136268	-0.0419609	-0.052124	0.325303	0.436791	0.89161	0.774625	0.619617	0.000156079	Sll1036 protein
sll1188	0.394158	0.050962	-0.0331806	-0.0971997	-0.291995	-0.603521	-0.526337	-0.86351	-0.673795	0.000156225	Sll1188 protein
sll1679	0.382573	0.858761	0.815358	0.814702	1.72784	1.86803	1.36443	1.8993	0.897881	0.000157286	Protease; HhoA
slr1289	0.102349	-0.124629	-0.09427	-0.143855	-0.841577	-0.646917	-0.777551	-1.68159	-0.635324	0.000159618	Isocitrate dehydrogenase [NADP]
slr0082	0.746402	0.284099	-0.370372	0.225714	0.951611	0.940921	0.912438	1.30091	1.15004	0.000162934	Hypothetical UPF0004 protein slr0082
sll2015	0.54596	0.164347	0.0754583	0.391639	0.761074	0.810673	0.832944	0.851359	1.04442	0.000164258	Sll2015 protein
sll1389	0.381719	0.233588	0.246176	0.130438	0.753626	0.721983	0.785978	1.10263	0.544211	0.000167692	Sll1389 protein
slr0519	-0.436249	-0.454412	-0.388357	-0.480844	-1.19283	-1.34306	-1.20068	-1.46098	-0.546131	0.000168305	Hypothetical UPF0062 protein slr0519
slr1407	0.00893333	-0.269019	-0.292973	-0.349714	-0.79414	-0.650971	-0.794386	NA	-0.651384	0.000170051	Slr1407 protein
slr1503	0.00872729	-0.0190457	-0.0025768	0.0654165	0.266864	0.412058	0.565155	0.952835	0.702635	0.000174045	Slr1503 protein
sll0687	0.653503	0.727144	0.413672	0.490406	1.6321	1.92607	1.49663	0.732812	1.40663	0.000175568	Sll0687 protein
slr1100	-0.207841	0.685584	0.451113	0.70408	1.07761	0.970675	1.33474	1.51341	1.11934	0.000176905	Slr1100 protein
slr1964	-0.390373	-0.0655291	-0.108498	0.113304	-0.202822	-1.00647	-0.888734	-0.854561	-0.658343	0.000176905	Slr1964 protein
ssr3451	-0.0525876	-0.130929	-0.304541	-0.126793	-0.571327	-1.13625	-1.60691	-1.75773	-2.13305	0.00017938	Cytochrome b559 alpha subunit
slr2057	-0.646473	-0.554117	-0.519611	-0.816469	-1.4426	-1.43225	-1.37956	-2.17655	-1.67101	0.000179952	Aquaporin Z
sll1020	0.160574	-0.365611	-0.247429	-0.380601	-0.771894	-0.777551	-0.674997	-1.16694	-0.716421	0.000180498	Sll1020 protein
slr0556	0.0736742	0.190024	0.228402	0.296482	0.467811	0.648444	0.743664	0.977852	0.721709	0.000180498	Hypothetical UPF0001 protein slr0556
sll0240	0.0477213	0.150185	0.0194579	-0.0271171	0.392576	0.438386	0.612367	1.00255	0.540573	0.000183617	ABC transporter
slr0074	-0.283056	0.922686	0.573661	0.510735	2.17439	1.65589	1.6831	2.44742	1.29209	0.00018487	Hypothetical UPF0051 protein slr0074
slr2135	-0.249018	-0.474219	-0.574781	-0.368203	-1.24722	-1.00455	-0.867917	-1.41714	-0.936632	0.000185186	Hydrogenase accessory protein
sll0733	0.44516	0.0246671	0.161879	0.0994631	-0.891579	-0.964979	-0.914182	-0.836445	-1.14001	0.000185744	Sll0733 protein
ssl2069	0.0844553	0.419617	0.38686	-0.0456794	1.11505	0.781101	1.19481	0.980068	1.0031	0.000185744	Ssl2069 protein
slr0756	0.0296412	-0.48041	0.108434	0.0556827	0.554144	0.605217	0.342906	0.709008	0.719065	0.000189246	Circadian clock protein kaiA
sll1951	-0.727696	-0.88115	-0.777535	-0.698415	-0.760893	0.325936	0.40121	0.366288	0.732635	0.000190835	Hemolysin
slr1315	0.108971	0.203982	0.218705	0.259515	0.754152	0.549634	0.792723	0.904868	0.591569	0.000190835	Slr1315 protein
slr1681	0.521537	0.0420001	-0.503974	-0.0102328	-0.539412	-1.09959	-0.713527	-1.07166	-0.7508	0.000190835	Slr1681 protein
sll1450	-0.103976	0.530577	0.82519	0.537254	0.00675381	-1.05546	-2.38094	-3.92699	-2.85335	0.000194585	Nitrate transport protein nrtA
sll0777	0.469215	-0.233196	0.0347565	-0.218925	-0.54618	-0.680517	-0.735797	-0.906656	-0.897874	0.000202509	Sll0777 protein
sll0552	-0.100216	0.0343375	0.0484938	0.0670354	0.455787	0.56974	0.666829	0.622821	0.67696	0.00020365	Sll0552 protein
sll0184	-0.12444	0.283637	0.425145	0.260127	0.72842	0.786586	0.802462	1.43768	0.80395	0.000204304	Probable RNA polymerase sigma-C factor
sll0528	-0.35858	1.81571	-0.114852	0.385713	1.84014	2.28451	1.62274	1.8815	1.71164	0.000205207	Hypothetical protein sll0528
sll1285	-0.225649	0.182151	0.239956	0.20184	1.20661	1.33183	1.30557	0.138227	1.68554	0.000205207	FO synthase subunit 1
sll1659	0.145416	-0.0633848	0.0303973	0.033747	0.313653	0.59219	0.561244	0.918132	0.477574	0.000205632	FO synthase subunit 2
sll0084	-0.0213043	-0.249948	-0.238748	-0.15263	-0.731006	-0.376807	-0.68104	-0.598781	-0.751392	0.000206292	Imidazoleglycerol-phosphate dehydratase; histidinol-phosphatase
sll0185	-0.091085	-0.000121173	0.302783	0.0487887	0.454623	0.954904	0.939584	1.78822	0.812879	0.000206458	Sll0185 protein
slr1743	0.322327	0.671521	0.471567	0.899821	0.839259	1.50366	1.40628	1.76001	1.19491	0.000211185	NADH dehydrogenase
slr0063	0.210842	0.0487158	0.127926	0.169736	0.616549	0.506597	0.53846	0.705875	0.417917	0.00021131	General secretion pathway protein E
ssl1784	-0.501288	0.0422041	-0.0976591	-0.0884788	-0.874788	-1.02024	-0.764641	-0.787115	-0.557894	0.00021131	30S ribosomal protein S15
sll0982	-0.413258	-0.12771	0.479174	0.652529	1.22524	0.903848	1.0592	1.05772	0.679327	0.000222779	Sll0982 protein
slr1383	-0.0391172	-0.0157066	0.154957	0.358886	0.507212	0.95888	1.22675	1.70936	1.15487	0.000223574	Slr1383 protein
slr0535	0.0795828	0.188869	0.273441	0.487809	0.901581	0.763626	0.836791	0.976236	0.531033	0.000226482	Serine proteinase
sll1892	0.310774	0.286204	-0.0515746	-0.0872842	0.356714	0.830303	0.924485	0.931373	0.94804	0.000226511	Sll1892 protein
slr0058	-0.134824	0.182051	0.625245	0.640915	1.5751	1.17733	1.04911	1.24974	0.712099	0.000228574	Slr0058 protein
sll1469	0.161235	-0.0244112	0.218757	0.166425	0.327248	0.74491	1.68302	1.88999	1.4802	0.000234319	Sll1469 protein
slr2060	0.309067	-0.267517	0.0576164	0.149866	0.602397	0.74811	0.572845	0.896431	0.557205	0.000236487	Slr2060 protein
sll0800	-0.051047	-0.241185	-0.222408	-0.0141094	0.118948	0.488068	0.867041	1.01652	1.47557	0.000236577	Sll0800 protein
slr2023	-0.0870816	-0.0416495	-0.32533	-0.30716	-1.06796	-1.11527	-0.964747	-1.02447	-0.614902	0.000237603	Malonyl CoA-acyl carrier protein transacylase
sll0629	-0.182922	-0.118548	-0.0604981	0.0875184	-0.230761	-0.858967	-0.869527	-1.23262	-0.927833	0.000240751	Photosystem I reaction center subunit psaK 2 precursor
sll2002	0.0830188	0.00595747	-0.26315	-0.219322	-1.02549	-0.918916	-0.731249	-1.25597	-0.751309	0.000241787	Sll2002 protein
slr2073	-0.38348	-0.36193	-0.0951564	-0.358538	-0.696962	-0.599843	-1.32591	-1.57443	-1.15052	0.000246531	Ycf50-like protein
slr1547	-0.00809331	-0.257147	-0.0617667	-0.446195	0.152595	0.85595	0.96267	0.514066	1.70467	0.000247824	Slr1547 protein
sll0662	0.20696	-0.0647482	-0.211385	-0.282392	-0.295466	-0.942765	-1.04843	-1.03262	-0.599486	0.000247842	Ferredoxin
slr1655	0.0513225	-0.726789	-0.570152	-0.0706616	-0.718038	-1.115	-1.87595	-1.90613	-2.10195	0.000249189	Photosystem I reaction center subunit XI
sll1841	0.19398	-0.144727	-0.360004	0.0765037	-1.00803	-0.802612	-0.703504	-0.53014	-0.517643	0.000249728	Dihydrolipoamide acetyltransferase component (E2) of pyruvate dehydrogenase complex
slr1281	0.0453377	-0.0141976	-0.166289	-0.0352403	-0.374694	-0.315702	-0.571572	-0.463988	-0.689427	0.000249728	NAD(P)H-quinone oxidoreductase subunit J
sll2014	0.696766	-0.175595	-0.421679	-0.246385	-1.08517	-0.888477	-0.921641	-1.15322	-0.571785	0.000249905	Sugar fermentation stimulation protein homolog
sll0293	0.232519	0.667497	0.504172	0.369532	0.985156	1.08274	0.841287	1.18962	0.678298	0.000256639	Sll0293 protein
slr1377	-0.0297779	0.00168695	0.219231	0.247965	0.597354	0.432881	0.624304	1.10413	0.765279	0.000257569	Probable signal peptidase I-2
slr1648	0.0868178	0.357603	0.431633	0.453189	0.808075	0.892916	0.825234	1.0002	0.634529	0.000258906	Slr1648 protein
slr1347	-0.137078	-0.161831	-0.100349	-0.128128	-0.961791	-0.942128	-0.731004	-0.691608	-0.253031	0.000260655	Carbonic anhydrase
sll1308	1.50268	-0.428765	-0.732683	-0.208487	-1.35251	-1.75429	-1.27351	-1.91508	-1.0972	0.000261261	Sll1308 protein
slr0077	-0.369974	0.495537	0.357449	0.410077	1.68179	1.20559	0.843449	1.29787	0.802906	0.000261261	Probable cysteine desulfurase
slr0775	0.138889	-0.0918105	-0.191825	-0.358305	-0.812871	-0.851441	-0.598239	-0.727433	-0.413445	0.000261261	Protein-export membrane protein secF
slr0901	-0.212059	0.163024	0.675756	-0.158809	-0.293846	-1.09963	-1.93454	-2.07051	-1.57363	0.000262318	Molybdenum cofactor biosynthesis protein A
sll0208	0.118775	-0.171963	-0.0569448	0.437131	0.75814	1.12123	0.47209	0.580915	1.10584	0.000263795	Sll0208 protein
sll1091	-0.884264	-0.553572	-0.262068	-0.31988	-0.706431	-1.24821	-1.9476	-1.55088	-1.8242	0.000266536	Geranylgeranyl hydrogenase
slr0435	-0.142452	-0.147846	-0.167616	-0.314652	-0.940282	-0.684915	-0.724233	-0.995785	-0.474777	0.000271139	Biotin carboxyl carrier protein of acetyl-CoA carboxylase
slr0362	-0.517174	0.275665	0.11058	0.462732	1.18741	1.06215	0.778501	0.793187	0.88784	0.000271517	Slr0362 protein
slr0656	-0.0569495	-0.110684	0.00997428	0.024309	0.546256	0.616375	0.538762	0.646245	0.278126	0.000272614	Slr0656 protein
slr0338	0.255159	-0.210778	-0.208672	-0.336086	0.244522	0.480283	0.529639	0.441583	0.620701	0.000281553	Slr0338 protein
sll0751	-0.306161	-0.321665	-0.158264	-0.450055	-0.801382	-1.09971	-1.23508	-1.18875	-1.51873	0.000283636	Ycf22 protein
ssl1498	0.303923	-0.175695	-0.118422	-0.290762	-0.489891	-0.802774	-0.558776	-0.497543	-0.798287	0.000285621	Ssl1498 protein
slr1406	-0.142591	-0.462462	-0.420669	-0.39166	-0.935295	-0.778947	-0.929709	-1.18479	-0.716154	0.000286383	Slr1406 protein
ssl3829	-0.300153	-0.163426	-0.105051	-0.203584	-0.458524	-0.996184	-0.940203	-1.21579	-0.372274	0.000287359	Ssl3829 protein
slr1397	-0.58088	-0.163789	0.0207475	0.0261204	0.717161	0.313809	0.464514	0.577129	0.72717	0.000298669	Slr1397 protein
sll0489	-0.00709872	0.155433	0.14431	0.262931	0.887589	0.805553	0.668406	0.248007	0.722531	0.000300999	ABC transporter
sll0565	-0.36554	-0.10934	-0.434571	-0.197408	-0.991413	-1.1856	-1.25254	-0.51842	-1.27306	0.000301427	Sll0565 protein
slr1670	0.0955694	0.0193392	-0.0933692	0.467518	0.180951	1.21792	1.76291	2.14032	1.30284	0.000304821	Slr1670 protein
sll1755	-0.0244822	0.0883236	0.074522	0.00200783	0.648159	0.407289	0.574967	0.762129	0.919332	0.000315009	Sll1755 protein
sll1425	0.0882444	0.149241	0.0725744	0.0655797	-0.405607	-0.665475	-0.30569	-0.322002	-0.499983	0.000315619	Prolyl-tRNA synthetase
sll0194	-0.795959	0.381885	0.370196	0.260915	1.24614	1.1593	1.24241	1.01692	0.836006	0.000326225	Hypothetical protein sll0194
ssl3441	0.274168	-0.133884	0.0441201	-0.00197181	-0.535868	-0.503628	-0.371634	-0.512029	-0.242942	0.000333262	Translation initiation factor IF-1
slr1627	0.237055	-0.164702	-0.0602756	-0.320113	0.121156	0.503846	0.766332	1.23277	0.784314	0.000333872	Hypothetical protein slr1627
slr0975	-0.0334356	0.285443	0.507579	0.311614	1.70946	1.06282	0.94599	0.821242	0.804302	0.000335083	Slr0975 protein
slr1257	0.0291991	-0.00292598	0.0672503	-0.128206	0.529819	0.302546	0.430605	0.992942	0.623891	0.000336725	Slr1257 protein
slr0398	0.235349	0.235482	0.163796	0.147589	0.693031	0.757294	0.611171	0.59851	0.561779	0.000336958	Slr0398 protein
slr1470	-0.115915	-0.109066	0.125863	-0.120802	-0.191544	-0.638309	-0.879588	-0.743916	-1.0774	0.000337045	Slr1470 protein
ssr1604	-0.0986741	-0.0708951	-0.0376754	-0.199822	-1.05039	-0.940872	-0.606319	-0.419934	-0.558974	0.000339716	50S ribosomal protein L28
sll0838	-0.252086	0.211957	0.32242	0.375179	1.04232	0.938071	0.950798	0.834563	0.587132	0.000346323	Orotidine 5'-phosphate decarboxylase
slr0007	0.0701258	0.0400047	-0.158963	-0.253852	0.0235134	0.63037	1.05227	1.25587	0.873381	0.000347398	Slr0007 protein
slr0615	0.11881	0.21015	0.00421731	0.174574	0.679	0.591126	0.611721	0.871007	0.502383	0.000352811	ABC transporter
slr1752	0.158816	1.19245	0.982798	0.775031	1.84838	1.46113	1.59678	1.57686	1.21528	0.000352811	Slr1752 protein
slr0654	0.0224592	-0.16968	-0.0780392	-0.148548	-0.640895	-0.834779	-0.68738	-1.29302	-0.335475	0.000359836	Slr0654 protein
slr2042	-0.0244593	0.247418	0.12235	0.137069	0.458604	0.570875	0.738837	0.732339	0.526492	0.000362237	Hypothetical protein slr2042
sll1698	0.234383	-0.00514223	0.158008	-0.130595	0.212296	0.502628	0.828872	0.867872	1.06436	0.000362554	Sll1698 protein
slr1208	0.492503	0.0289689	-0.191052	0.0284612	-0.708979	-0.893478	-0.59246	-0.563274	-0.841982	0.000368192	Short-chain alcohol dehydrogenase family
slr1656	-0.322009	-0.307977	-0.0254016	-0.0280325	0.112278	0.210048	0.328091	0.307677	0.360207	0.00037024	UDP-N-acetylglucosamine--N-acetylmuramyl-(pentapeptide) pyrophosphoryl-undecaprenol N-acetylglucosamine transferase
slr1030	-0.0526325	-0.0415854	-0.0363408	-0.203144	-0.621955	-0.512958	-0.275687	-0.674905	-0.470005	0.000371379	Magnesium-chelatase subunit chlI
sll1716	0.319302	-0.228079	-0.207745	-0.102543	0.287645	0.402823	0.656807	1.09733	1.17469	0.00037536	Transposase
sll0586	-0.253783	0.13457	0.173766	0.142259	0.502554	0.616434	0.628934	1.53801	0.663282	0.00037573	Sll0586 protein
sll1931	-0.196054	0.00670948	-0.0701641	0.0259845	-0.233485	-0.798039	-0.590337	-1.03041	-0.837675	0.000377248	Serine hydroxymethyltransferase
sll1874	0.0900302	-0.317446	0.0405377	-0.292514	-0.502012	-0.644263	-0.937991	-1.10776	-0.72406	0.000378814	Magnesium-protoporphyrin IX monomethyl ester [oxidative] cyclase 2
sll1876	-0.189505	-0.307721	-0.268007	-0.233421	-0.689459	-1.14313	-1.02495	-1.16629	-1.2135	0.000378814	Oxygen-independent coproporphyrinogen III oxidase
slr1419	2.16535e-05	0.144389	0.24536	0.190817	0.611132	0.621127	0.446853	0.58719	0.769721	0.000378814	Hypothetical sufE-like protein slr1419
slr0322	0.0521216	0.258351	0.29902	0.225234	0.845731	0.51821	0.692563	0.85164	0.479031	0.00038471	CheA like protein
slr1542	-0.391755	-0.147845	-0.192323	0.0792052	-0.74729	-0.763731	-0.919954	-0.986632	-1.02245	0.00038471	2-C-methyl-D-erythritol 2,4-cyclodiphosphate synthase
slr1780	-0.272271	-0.133075	-0.226504	-0.529408	-1.31624	-0.852766	-0.83097	NA	-0.649469	0.00038471	Ycf54-like protein
sll1773	-0.0985227	0.0378491	0.300021	0.164881	1.05063	0.512799	0.57483	1.24069	0.462887	0.000390598	Hypothetical protein sll1773
sll2009	0.103185	0.0445731	0.125722	0.132567	0.562031	0.6467	0.781872	0.977852	0.256609	0.000393412	Processing protease
slr0108	-0.0661307	-0.185203	-0.202197	-0.764522	0.40452	0.057247	0.295585	0.308229	0.451252	0.000399499	Slr0108 protein
sll0296	-0.0148276	0.157191	-0.0333661	0.249356	0.797086	0.581665	0.809186	0.22719	0.847348	0.000405125	Unidentified open reading frame
sll0420	-0.151164	0.0955178	0.0666821	0.152519	0.713558	0.480113	0.39574	0.521706	0.406647	0.000406898	Urease beta subunit
sll0047	-0.468879	-0.344933	0.0302978	-0.474123	-1.13708	-1.04204	-1.14272	-1.03566	-1.15388	0.000409237	Hypothetical protein ycf12
sll0157	0.188879	0.653962	0.188853	0.488782	0.846712	1.27845	1.06944	NA	0.76758	0.00041096	Sll0157 protein
sll0895	-0.163838	-0.167079	-0.103104	-0.109633	-0.518976	-0.369968	-0.521787	-0.658848	-0.631398	0.000411514	Ammonium transport protein
sll1186	0.333304	-0.201136	-0.179846	-0.214849	-0.672247	-0.757268	-0.573588	-0.674477	-0.808112	0.000413821	Sll1186 protein
ssl0543	0.0341652	-0.106803	-0.181859	0.15637	0.312175	0.868986	0.574273	0.792904	0.671702	0.00042061
slr1072	0.284641	-0.151123	-0.42647	-0.179237	-0.882745	-0.880299	-0.827908	-1.03507	-0.73997	0.000424792	GDP-D-mannose dehydratase
sll1666	0.151395	0.235251	0.374051	0.292127	1.07275	1.07169	0.808732	0.852425	0.459303	0.000432383	DnaJ protein
sll1355	0.137031	0.0512925	-0.109539	0.00869976	0.260028	0.17659	0.511763	0.677891	0.562028	0.000438866	Sll1355 protein
slr0865	-0.0889951	0.101454	0.177174	0.158403	-0.599295	-0.515718	-0.0827151	-0.311489	-0.435305	0.000442606	Slr0865 protein
slr1109	-0.0855125	-0.154439	-0.0529915	-0.22145	-0.627599	-0.592253	-0.567048	-1.21658	-0.695124	0.000449643	Erythroid ankyrin
slr0239	-0.0829587	8.87649e-05	0.0267187	-0.200718	0.386551	0.627925	0.633651	0.357422	0.534439	0.000453265	Precorrin methylase
slr0601	-0.0618229	0.331601	0.530567	1.45645	-0.132326	-0.0506389	-1.48231	-1.57237	-1.14045	0.000453265	Slr0601 protein
slr1238	0.234165	0.266651	0.0482921	0.00802817	0.358624	0.751103	0.789213	0.74516	1.14172	0.000453265	Glutathione synthetase
slr1692	-0.0137566	0.0877036	0.0338656	0.0932584	-0.262735	-0.503945	-0.658991	-0.505727	-0.381795	0.000457603	Slr1692 protein
slr1611	0.230082	0.256788	0.709191	1.03943	1.90307	1.51522	1.27639	1.10181	1.2658	0.000465631	Slr1611 protein
sll1062	-0.375416	0.564928	0.355632	0.470357	2.05902	1.56292	1.21072	0.902629	0.993198	0.000470233	Sll1062 protein
slr1403	0.0619167	-0.0602042	-0.164773	-0.0382344	0.210258	0.279169	0.517398	0.634904	0.525788	0.000479178	Slr1403 protein
sll0862	0.269567	-0.066743	-0.224694	-0.254157	-0.603458	-0.69141	-0.511092	-0.721727	-0.420985	0.000481663	Sll0862 protein
sll1002	-0.0563621	-0.0402625	0.0206749	0.017227	0.353037	0.496132	0.281654	0.412594	0.383896	0.000481663	Ycf22 protein
slr1513	0.624907	0.206956	-0.410778	-0.144987	-1.47207	-0.691504	-2.03861	-2.47256	-0.459734	0.000483904	Slr1513 protein
slr1287	-0.078524	0.520973	0.466909	0.342583	1.44838	1.11237	1.07935	0.462817	1.04694	0.000484754	Slr1287 protein
smr0009	-0.0122629	0.021325	-0.389593	0.391918	-0.604386	-0.692891	-1.05698	-1.59223	-0.752866	0.000484933	Photosystem II reaction center N protein
slr0196	0.337131	-0.140555	-0.220136	-0.0242509	0.560791	0.725513	0.602653	0.787979	1.13184	0.000485068	Slr0196 protein
sll0584	0.136201	0.291097	0.447101	0.264552	0.965821	0.68132	0.669853	0.839878	0.499679	0.000487112	Ycf36 protein
slr0724	-0.212994	-0.299865	-0.351979	0.117185	0.229933	0.108319	0.569961	0.966238	0.966139	0.000504752	HtaR suppressor protein
slr2102	0.0862158	0.319547	0.129445	0.0542368	0.34146	0.606721	0.823189	1.02758	0.59995	0.000506828	Cell division protein ftsY homolog
sll1638	-0.0960372	-0.628215	-0.998413	-0.415425	-2.32987	-2.21121	-2.49236	-0.328423	-2.62596	0.00051798	Sll1638 protein
sll0271	0.100495	0.426467	0.305721	0.359471	-0.288375	-0.346773	-0.193077	NA	-0.400004	0.00052481	N utilization substance protein B homolog
sll0062	-0.201067	-0.286605	0.168734	0.322502	0.278898	0.537584	0.832752	0.611798	1.00167	0.000527323	Sll0062 protein
sll0524	-0.0311696	0.247106	0.313897	0.0266287	0.420713	0.557807	0.910767	1.1744	0.627534	0.000527323	Sll0524 protein
slr1816	0.119733	-0.159919	0.124945	0.189528	1.05498	0.719877	0.999504	0.948737	0.599481	0.000533293	Slr1816 protein
sll0436	-0.0856071	-0.150169	0.0329675	-0.281732	0.0726193	0.285238	0.331196	0.73799	0.273765	0.000539389	Sll0436 protein
slr1841	0.064267	-0.201242	-0.207085	0.0782474	0.998149	1.28738	0.395458	0.698796	0.545936	0.000539541	Slr1841 protein
sgl0002	-0.156046	-0.0623709	-0.155943	-0.642802	-0.850134	-0.886312	-1.22687	-2.35852	-1.07403	0.000539676	Sgl0002 protein
slr0341	-0.236208	-0.0893694	-0.234588	-0.0186668	-0.587274	-0.627672	-0.86788	-0.778627	-0.667125	0.000545417	Slr0341 protein
slr2087	0.270864	-0.073774	-0.143906	-0.158841	-0.709993	-0.792561	-0.461856	-0.618062	-0.461032	0.000545417	Ycf44 protein
sll0613	-0.25067	0.143355	0.175593	0.00194921	0.51396	0.557802	0.386283	0.70646	0.341969	0.000551149	Holliday junction DNA helicase ruvB
sll0641	0.224302	0.0673225	0.160819	0.0161155	0.616739	0.505168	0.577913	0.413534	0.480467	0.000551149	Sll0641 protein
sll1633	0.158893	-0.222549	-0.18677	-0.222615	-0.610059	-0.761208	-0.765144	-1.06706	-0.479516	0.000552377	Cell division protein ftsZ
slr1260	0.145125	0.728857	0.442052	0.152409	0.944159	0.736497	1.65391	1.57884	1.10139	0.000565102	Slr1260 protein
ssl1520	-0.685051	0.358879	0.253358	0.319979	0.98571	1.20263	1.05927	1.35283	0.968673	0.000567164	Ssl1520 protein
sll0006	0.204554	-0.13239	-0.139924	-0.160515	-0.408621	-0.674876	-0.662407	-1.06176	-0.399556	0.000571077	Aspartate aminotransferase
slr0194	-0.0485215	-0.152452	-0.195662	-0.340635	-0.88997	-1.00137	-1.00852	-2.29786	-0.635263	0.000587096	Ribose-5-phosphate isomerase A
slr1703	0.0831361	-0.289436	-0.152666	-0.26196	-0.807334	-0.694388	-0.714284	-0.792096	-0.790731	0.00058728	Seryl-tRNA synthetase
sll1454	-0.501212	0.605713	0.97671	0.0527949	0.139395	-1.15282	-2.57276	-3.25869	-2.60313	0.000588547	Nitrate reductase
sll0829	-0.28429	-0.0270295	0.0590671	-0.27892	0.350466	0.345551	0.0951523	0.625582	0.320983	0.000590533	Putative methyltransferase sll0829
slr1095	0.0935485	0.0575251	0.516984	0.34721	1.05253	1.08112	0.989769	1.51454	0.397828	0.000599205	Slr1095 protein
slr1530	-0.29325	-0.160561	-0.0894235	-0.196308	0.192804	0.44472	0.189082	0.705778	0.130554	0.000599205	Slr1530 protein
sll1383	0.284761	0.123432	-0.064349	0.255612	0.467771	0.762647	0.729896	1.56859	0.654579	0.000600873	Inositol-1-monophosphatase
slr0742	0.00632301	0.0387425	0.208926	-0.0384234	0.102596	0.699449	0.901945	0.83304	1.09854	0.000605585	Hypothetical UPF0090 protein slr0742
slr2009	0.195573	-0.165674	0.157689	0.0727824	1.62541	1.71588	1.6568	-0.108899	1.71814	0.000605585	NADH dehydrogenase subunit 5
slr0300	-0.304237	0.00676235	0.154375	-0.099426	0.87012	0.529839	0.436186	0.383904	0.460868	0.000615422	Slr0300 protein
slr0404	0.128639	0.395277	0.0672515	0.442538	1.03659	0.837444	0.734908	1.03449	0.52418	0.000619766	Slr0404 protein
slr1950	0.128506	0.204974	-0.0643175	0.241076	0.428748	0.754597	0.789291	1.26857	0.64044	0.000619766	Cation-transporting ATPase; E1-E2 ATPase
slr1456	0.290732	-0.402529	-0.285872	-0.0821937	0.237799	0.179033	0.182291	0.356983	0.346167	0.000624491	General secretion pathway protein G
sll0254	0.0933263	-0.0130501	-0.0682369	-0.0199652	-0.670806	-0.975837	-0.935667	0.0569183	-0.940829	0.00062738	Sll0254 protein
sll1568	0.531812	-0.302093	-0.0774631	0.0748006	-0.377648	-0.745586	-0.739782	-0.808996	-0.819984	0.00062738	Fibrillin
sll0760	0.0973945	0.0186495	0.229897	0.313061	0.880932	0.639706	0.729709	0.741821	0.632865	0.00067863	Ycf38
ssr2061	0.375235	0.176285	0.325746	0.175444	0.512913	0.935265	0.81619	1.13622	0.955152	0.000693154	Probable glutaredoxin ssr2061
slr0208	-0.484302	0.0485936	-0.128562	-0.0184653	0.0935138	0.464756	0.134732	0.657896	0.558927	0.000709539	Slr0208 protein
slr0734	0.119273	0.0494305	0.221357	0.204624	0.319495	0.830165	1.00893	1.4411	0.885699	0.000717096	Slr0734 protein
sll1362	0.272441	-0.0230664	-0.1349	0.0503299	-0.472431	-0.647614	-0.649665	-0.893579	-0.563194	0.000727142	Isoleucyl-tRNA synthetase
slr0969	-0.236669	0.0396123	0.282926	-0.00506153	0.712304	0.741531	0.736223	0.434679	0.610095	0.000731857	Precorrin methylase
slr1366	-0.532215	-0.074568	-0.215377	-0.353679	0.213992	0.322599	0.465653	0.329277	0.756661	0.000731857	Lipoprotein signal peptidase
sll1862	0.289497	0.00855435	0.0961674	0.530218	0.316472	1.14716	2.93849	3.34719	2.43812	0.000737144	Sll1862 protein
slr1731	-0.249086	-0.0666526	-0.0638834	-0.101267	-0.461201	-0.515588	-0.491143	NA	-0.625275	0.000739185	Putative sensor protein kdpD
slr1440	-0.717414	0.290467	0.308486	0.208141	0.864952	0.93881	0.766431	1.18803	0.599666	0.000744075	Slr1440 protein
sll0247	0.067514	0.103729	0.26522	0.120473	0.649077	0.89444	1.9525	4.00404	2.55835	0.00075194	Iron stress-induced chlorophyll-binding protein
ssl3769	-0.0392796	0.235587	0.424565	-0.250467	1.06888	0.638542	1.32999	0.951714	1.75667	0.000767708	Ssl3769 protein
sll1932	0.183628	-0.015281	-0.0545962	0.0367579	0.213168	0.622203	0.66371	NA	0.73073	0.000778236	Chaperone protein dnaK3
sll0053	0.145076	-0.0349213	-0.255794	-0.0233218	-1.14799	-1.30826	-0.508464	-1.649	-0.235301	0.000780499	Biotin carboxylase
sll1081	-0.567347	1.20045	1.05526	0.0852608	0.0471738	-1.52524	-1.135	-2.03379	-0.654028	0.000786227	Integral membrane components of other binding-protein-dependent transport system
ssr0336	0.168876	-0.000448556	-0.10036	-0.207529	-0.419713	-0.794978	-0.659388	-1.01325	-0.998934	0.000786227	Ssr0336 protein
sll0329	-0.323066	0.0158783	0.114708	0.269927	0.761579	0.625901	0.697684	0.99873	0.185694	0.000786339	6-phosphogluconate dehydrogenase, decarboxylating
slr0981	-0.0481262	-0.213814	-0.0345276	0.0484214	0.290947	0.342999	0.226869	0.370142	0.391052	0.000786722	Slr0981 protein
sll1869	-0.363073	-0.303171	-0.251029	-0.538478	-0.722331	-0.959262	-0.771352	-1.16979	-0.553931	0.000789022	3-chlorobenzoate-3,4-dioxygenase
slr0957	-0.00333195	0.123027	-0.0506427	0.213719	0.76044	0.910516	0.735163	0.642326	0.76278	0.000789101	Slr0957 protein
slr1052	-0.67901	-0.137975	-0.119793	-0.284099	-0.997443	-1.08773	-0.76965	-0.991343	-0.988531	0.000789101	Slr1052 protein
sll1542	0.440832	0.0402175	0.0657918	0.170762	0.572687	0.506882	0.667941	1.17529	0.835333	0.000802237	Sll1542 protein
sll0891	-0.482286	-0.0330818	0.0404679	-0.131156	0.405973	0.251171	0.282474	0.468222	0.427102	0.000804877	Malate dehydrogenase
ssl3127	-0.925929	-0.327106	-0.0417901	-0.656123	-1.503	-1.51774	-1.55433	-0.952263	-2.0232	0.000805071	Ssl3127 protein
sll0257	-0.985446	-0.108849	-0.180343	0.282024	-0.498408	-1.06933	-1.18792	0.226855	-1.69457	0.000827788	Hypothetical UPF0079 protein sll0257
sll1880	-0.275294	-0.364638	-0.070362	-0.161498	-0.721499	-0.703526	-0.48174	-0.538912	-0.561687	0.000832296	Hypothetical UPF0047 protein sll1880
sll0416	-0.549744	1.10131	0.829451	1.18293	1.93157	1.9175	1.6732	1.9245	1.2809	0.000845333	60 kDa chaperonin 2
slr1236	0.665899	1.34496	0.82034	0.517652	1.70661	1.43825	1.42735	1.22059	1.33139	0.000847055	Slr1236 protein
sll1461	0.254749	0.00239397	0.261435	0.463151	0.892414	0.806998	0.677564	1.12989	0.566831	0.000849355	Sll1461 protein
slr1492	-0.342047	-0.0776009	0.0391105	-0.102215	0.148594	0.266427	0.460169	0.24104	0.362845	0.000849355	Iron(III) dicitrate-binding periplasmic protein
slr1438	-0.0581665	-0.157682	-0.36378	-0.0794497	-0.36292	-0.906572	-0.825942	-1.36251	-0.524	0.000862453	Slr1438 protein
ssl1263	0.145887	-0.135056	-0.142817	-0.166658	-0.619172	-0.955937	-1.23738	-1.001	-0.956663	0.000862453	Ssl1263 protein
sll1512	-0.682896	0.326367	0.303745	0.212346	0.58726	0.927306	1.12277	1.09473	1.06965	0.000866304	Putative HTH-type transcriptional regulator sll1512
sll0892	-0.0842147	0.15639	0.16837	0.0548336	0.785711	0.428934	0.433464	0.558622	0.5878	0.000868964	Aspartate 1-decarboxylase precursor
sll0361	-0.0697534	-0.271253	0.286901	0.093205	-0.0486029	0.928152	1.68912	1.78189	2.38722	0.000872036	Sll0361 protein
ssr1407	-0.384981	0.0716571	0.00028394	0.00553245	1.06389	1.05207	0.607127	0.36224	0.972264	0.000872036	Ssr1407 protein
sll1388	0.156187	0.26218	0.0529272	0.368791	0.635392	0.68714	0.68267	1.16589	0.460826	0.000876924	Hypothetical protein sll1388
slr1019	0.422779	-0.253848	-0.333795	-0.132013	-0.209351	2.00998	2.37336	3.01539	2.3565	0.000879781	Hypothetical protein slr1019
slr0327	-0.120624	-0.0794033	-0.204854	-0.133231	0.223046	0.601421	0.534558	0.729373	0.43856	0.000900329	Iron utilization protein
slr0940	0.066566	0.0459646	0.0761794	0.124306	-0.468644	-0.299993	-0.418824	NA	-0.633537	0.000900329	Zeta-carotene desaturase
slr1228	0.387095	-0.0854574	-0.11333	-0.0815738	-0.4744	-0.509568	-0.439582	-0.602069	-0.405648	0.000900329	Peptide chain release factor 3
slr0076	-0.561939	0.979176	0.576594	0.462754	2.23135	1.80635	1.45227	2.20737	0.815427	0.000905945	Hypothetical UPF0051 protein slr0076
slr0659	0.218061	-0.0226838	-0.0322084	0.17475	-0.207394	-0.374074	-0.233006	-0.146773	-0.450282	0.000913423	Oligopeptidase A
sll0195	0.0931331	0.0792711	0.272642	0.41637	0.85237	0.625709	0.622885	0.597659	0.791153	0.00091576	ATP-dependent proteinase; BsgA
sll1318	-0.159031	-0.191077	-0.203179	-0.180025	0.0813047	0.313064	0.301819	0.362763	0.165822	0.000917279	Sll1318 protein
slr1413	-0.659633	1.60124	0.458082	0.434755	1.52512	2.29909	1.91147	1.79515	1.53915	0.000917279	Slr1413 protein
sll1249	-0.0687332	-0.268152	-0.226157	-0.46445	-1.3984	-0.96615	-0.71782	-0.668133	-0.769198	0.000927979	Pantoate--beta-alanine ligase
slr0388	-0.0930217	-0.128927	-0.0840512	-0.0707147	0.0294977	0.807848	0.6799	1.17082	0.717118	0.000931823	Slr0388 protein
sll1482	-0.275972	0.449963	0.480693	0.35804	1.12899	1.30901	1.01274	0.876239	0.563027	0.000941534	Sll1482 protein
sll0544	-0.175406	0.026992	0.0877562	0.0261729	0.438063	0.336442	0.469388	0.988341	0.525174	0.000943114	Sll0544 protein
ssl2971	-0.565561	0.978834	-0.177567	-0.159871	0.578753	1.45128	0.752277	0.917442	1.07085	0.000944404	Ssl2971 protein
slr0982	-0.243716	-0.422997	-0.00404795	-0.385912	0.0269152	0.150888	0.307129	0.487665	0.395971	0.000959169	ABC transporter
sll1916	0.368567	0.165764	0.104637	0.133625	0.429187	0.718051	0.552003	1.03714	0.385703	0.000959409	Probable nicotinate-nucleotide adenylyltransferase
slr1930	-0.0296512	-0.138777	0.0672586	0.19128	0.694477	0.663511	0.69085	0.397869	0.723655	0.000962011	Slr1930 protein
slr1972	-0.0783667	0.324661	0.242965	0.262542	0.91558	0.75705	0.626529	0.751413	0.328253	0.000962653	Hypothetical protein slr1972
sll1757	-0.22369	-0.111769	-0.133287	-0.27961	-0.179932	0.44518	0.617747	0.794048	1.09618	0.000968585	Sll1757 protein
slr1490	-0.032479	-0.185467	0.0203549	-0.167481	0.303943	0.835887	0.866299	0.56176	0.853512	0.000972968	Ferrichrome-iron receptor
sll0019	0.159116	-0.269224	-0.163603	-0.244253	-0.629928	-0.74708	-0.526828	-1.10507	-0.348105	0.00097548	1-deoxy-D-xylulose 5-phosphate reductoisomerase
sll0205	0.154622	0.0710198	0.577655	0.434534	1.55736	1.22894	1.20404	1.212	1.31075	0.000989234	Sll0205 protein
slr1835	0.601689	-0.167736	-0.624683	-0.129598	-1.18427	-1.27952	-1.91821	-0.652216	-2.30235	0.000995065	Photosystem I P700 chlorophyll a apoprotein A2
sll1160	0.433715	-1.31428	0.235941	0.29884	0.199323	1.43537	1.53901	1.38173	1.6252	0.00101351	Sll1160 protein
ssr0332	0.0949489	-0.00683834	-0.162972	-0.11627	-0.737456	-1.00319	-1.04892	-0.518973	-1.22846	0.00101351	Ssr0332 protein
slr0953	-0.127583	0.0142314	0.156818	0.222468	0.502156	0.68709	0.310355	1.12159	0.419347	0.00101432	Slr0953 protein (Sucrose-phosphatase)
slr0272	-0.727562	-0.661712	-0.542607	-0.766585	-1.7098	-1.44978	-1.35366	0.780698	-1.8884	0.00101666	Hypothetical protein slr0272
slr2124	0.172986	-0.383713	-0.109267	0.149734	0.626356	0.546569	0.232592	0.576008	0.353899	0.00103095	Short-chain alcohol dehydrogenase family
slr0904	-0.0701053	0.0461798	0.264209	0.220022	0.722695	0.869678	0.589735	1.0543	0.249368	0.00104319	Slr0904 protein
slr0919	-0.281887	0.0432884	0.0227925	-0.0672976	0.405469	0.436925	0.0710829	0.454353	0.297968	0.00106075	Slr0919 protein
sll1154	0.279001	0.373762	-0.0391882	0.214148	0.355614	1.01987	0.929299	1.42698	0.669059	0.00108806	Quinolene resistance protein; NorA
slr0006	0.37326	-0.0265271	-0.0429591	0.0352228	0.0453083	0.726364	1.55079	1.19331	1.24215	0.00109742	Slr0006 protein
slr0634	0.057329	-0.102726	0.303343	0.173525	0.645441	0.704363	0.401466	0.549843	0.58203	0.00110348	Slr0634 protein
slr1951	0.201723	0.105467	0.0597554	0.202927	0.518379	0.515892	0.517346	1.05686	0.839495	0.00110644	Slr1951 protein
ssr1425	-0.332513	-0.035581	0.622319	0.457055	1.58855	1.05671	1.05216	0.951966	0.398663	0.00110745	Ycf34 gene product
sll1072	0.102474	0.629131	0.298406	0.314416	0.756206	0.572671	1.08238	1.02364	0.935591	0.00112422	Sll1072 protein
sll1305	-0.571063	-0.495137	-0.305844	-0.394185	-0.70409	-1.18348	-1.26447	-2.47166	-1.32084	0.00112898	Sll1305 protein
slr1540	-0.364928	0.00700495	0.147305	0.112615	-0.363457	-0.545682	-0.439425	NA	-0.625222	0.00112898	Slr1540 protein
slr1160	0.291102	-0.10901	-0.246675	-0.138237	-0.723733	-0.439767	-0.418199	-0.711634	-0.28166	0.00113467	Slr1160 protein
sll1472	1.35164	0.240021	-1.49756	-1.12659	-1.82153	-3.38414	-2.85481	-5.21615	-2.23771	0.00113602	Sll1472 protein
slr0553	0.380053	-0.22287	-0.314158	-0.133194	-0.0253962	0.748854	0.829572	1.46799	0.883818	0.00114274	Dephospho-CoA kinase
sll1819	0.202714	-0.146482	-0.271841	0.0360415	-0.507044	-0.653549	-0.56216	-0.948174	-0.457677	0.00114785	50S ribosomal protein L17
sll0504	0.140661	-0.0199652	0.00714053	0.183519	-0.250541	-0.234499	-0.356225	-0.60419	-0.260449	0.00115644	Diaminopimelate decarboxylase
sll1875	-1.14321	0.00428452	-0.125293	-0.286219	-0.646649	-0.910698	-0.982546	-1.48911	-1.19847	0.00117029	Heme oxygenase 2
sll1232	-0.0467257	0.149056	0.271819	0.119809	0.596447	0.464399	0.489548	0.575761	0.467474	0.00117241	Sll1232 protein
slr0753	-0.298227	-0.715825	-0.508031	-0.760656	-0.847869	-0.956748	-0.960423	-1.13854	-1.09186	0.00118743	Hypothetical protein slr0753
slr1616	0.101402	-0.182479	0.455942	-0.0811504	0.980609	0.876672	0.913833	0.638604	0.785893	0.00120458	Slr1616 protein
slr0580	0.0531141	0.144761	0.184759	0.213528	1.01512	0.859226	0.600005	1.34272	0.549323	0.00120629	Slr0580 protein
slr0739	0.392843	0.051117	-0.216119	-0.390182	-0.826329	-0.867458	-0.608914	-1.05331	-0.543093	0.00121165	Geranylgeranyl pyrophosphate synthase
sll1127	-0.266402	-0.0746972	-0.0925492	-0.300437	-0.757103	-0.682711	-0.626681	-0.344919	-0.792233	0.00121407	Naphthoate synthase
sll0807	-0.0407473	-0.0571224	-0.0678951	0.127037	-0.0724021	-0.501457	-0.443221	-0.558192	-0.4559	0.00121446	Ribulose-phosphate 3-epimerase
slr1055	-0.231981	-0.177816	-0.106463	0.328779	-0.323573	-0.58316	-0.536737	-0.454623	-0.829702	0.0012172	Mg-chelatase subunit; ChlH
slr0201	-0.328344	0.156766	0.155137	0.202776	0.441322	0.548553	0.477318	0.702155	0.428699	0.00122697	Heterodisulfide reductase subunit B
sll1667	0.432742	0.141112	0.286336	0.249395	0.810638	0.91828	0.615359	1.00294	0.565232	0.00123431	Mitochondrial outer membrane 72K protein
ssl0832	-0.284331	0.0518131	0.100377	0.167519	0.589966	0.309166	0.606545	0.430315	0.353429	0.00124182	Ssl0832 protein
sll0412	0.0857481	0.0826883	0.149617	0.113614	0.46469	0.522368	0.453743	1.09879	0.397789	0.00125504	Sll0412 protein
slr0779	-0.311963	0.04107	0.221789	0.429387	0.573734	0.504402	0.731923	1.06972	1.34966	0.00125514	Slr0779 protein
slr1251	-0.313792	-0.119981	-0.224498	-0.350708	-1.44048	-1.15136	-0.853296	-0.876647	-0.293973	0.00126116	Peptidyl-prolyl cis-trans isomerase slr1251
sll0449	0.0143789	-0.195095	0.241484	0.111779	0.447235	0.390138	0.351062	0.491644	0.338384	0.00128415	Sll0449 protein
slr0343	-0.13043	-0.104709	-0.460066	-0.224934	-0.562221	-0.838905	-1.23497	-1.17697	-1.30242	0.00128415	Cytochrome b6-f complex subunit 4
sll1672	0.239631	0.0743547	0.511361	0.220078	0.987617	0.863798	1.03149	0.931137	0.660959	0.00129924	Hybrid sensory kinase
slr0316	-0.176211	-0.0573998	0.0331099	-0.124451	0.229564	0.204115	0.264796	0.251529	0.250866	0.00130107	Slr0316 protein
slr1784	0.362963	-0.0560297	-0.107072	0.0185632	-0.71767	-0.735522	-0.651799	0.116726	-0.882515	0.00130149	Biliverdin reductase
sll1655	-0.170545	-0.188087	-0.365855	-0.0446254	-0.475539	-0.660527	-0.414674	-0.456137	-0.671168	0.00133703	Biotin [acetyl-CoA-carboxylase] ligase
sll1906	0.361978	0.200769	0.184098	-0.126271	0.906001	1.46473	1.10335	0.143483	1.09255	0.00133871	44.5 kD bacteriochlorophyll synthase subunit
sll0218	1.29736	0.0318278	-0.938772	0.00249821	0.15802	2.28401	2.14914	2.57637	1.84521	0.00134026	Sll0218 protein
sll1398	0.254243	-0.0717651	0.143678	0.186844	-0.3622	-0.626144	-0.431573	-0.470639	-0.447992	0.00134229	Photosystem II reaction center W protein
sll0514	0.0999727	-0.309336	0.0721874	0.188232	0.339685	0.491558	0.501118	0.797495	0.499638	0.00134615	Hypothetical protein sll0514
sll0834	-0.183036	-0.0222677	-0.30225	-0.105565	-1.03364	-0.0856632	-1.02977	-0.852487	-0.97852	0.0013617	Low affinity sulfate transporter
sll0602	0.0192116	-0.152513	-0.158901	-0.325873	-0.649993	-0.60812	-0.507739	-0.938297	-0.373266	0.0013638	Sll0602 protein
slr0264	-0.184144	0.273627	0.250316	-0.04619	1.04478	1.17274	1.17783	0.133166	1.00148	0.00136568	Hypothetical UPF0017 protein slr0264
sll1132	-0.174734	-0.164836	0.0165561	-0.326575	0.0835417	0.145537	0.284478	0.219128	0.249284	0.00137639	Sll1132 protein
slr0022	-0.168676	-0.0501036	0.142838	-0.0149346	0.401797	0.123206	0.347484	0.533177	0.367201	0.00137639	Slr0022 protein
slr2099	0.135732	0.233405	0.253948	0.143489	0.483005	0.630127	0.444253	0.909848	0.448694	0.00138482	Hybrid sensory kinase
slr1179	-0.3849	-0.11532	0.162726	-0.114522	0.349644	0.466834	0.250031	0.224593	0.619157	0.00141503	Hypothetical UPF0075 protein slr1179
sll1956	0.0613676	-0.161999	0.0283677	0.0980915	0.129928	0.613865	0.67059	1.12514	0.873031	0.0014362	Sll1956 protein
sll0336	-0.0837566	0.125129	0.216056	0.263616	0.523423	0.636131	0.675232	0.651756	0.772984	0.00144546	Acetyl-coenzyme A carboxylase carboxyl transferase subunit beta
sll0108	-0.656297	-0.296549	-0.249454	-0.335477	-0.330661	-1.59213	-2.48017	-3.88448	-2.27135	0.00145285	Putative ammonium transporter sll0108
slr0364	0.15133	-0.582022	0.123943	0.386292	-0.19299	1.31753	1.85853	2.32094	1.63387	0.00146962	Slr0364 protein
sll1863	0.367416	-0.0717317	-0.0407762	0.707756	0.315393	0.936429	2.60257	3.19449	2.08303	0.00147314	Sll1863 protein
sll1381	-0.38418	-0.21311	0.202626	0.0660361	0.635025	0.856203	0.256108	0.39847	0.366092	0.00149613	Sll1381 protein
slr0980	-0.142792	-0.329098	0.025069	-0.00885012	0.357404	0.478706	0.40753	0.412259	0.449322	0.00151543	Slr0980 protein
slr1747	0.339522	0.671235	-0.0223228	0.112596	0.745911	1.13508	1.06947	1.69398	0.474183	0.00152365	Slr1747 protein
slr0013	0.0564896	-0.211638	-0.298874	-0.442038	-0.962098	-0.895671	-0.662352	-1.76789	-0.473614	0.0015455	Slr0013 protein
slr1174	-0.335668	0.179051	-0.0578159	-0.25073	0.528359	0.460091	0.803007	NA	0.916333	0.0015455	Slr1174 protein
sll0198	-0.160408	0.0543765	0.165169	0.192726	0.716674	0.495708	0.457163	0.843957	0.371897	0.00154598	Sll0198 protein
sll1954	0.32503	-0.11787	0.00967821	0.236609	0.461397	0.647629	0.821091	0.751642	0.999467	0.00155015	Sll1954 protein
slr1229	0.00757924	-0.313878	-0.171105	-0.336607	-0.485281	-0.699956	-0.734649	-1.00018	-0.613719	0.00157814	Slr1229 protein
slr1209	0.911912	0.0993423	-0.339782	-0.0607279	-0.880439	-1.22035	-0.729333	-1.15255	-1.11197	0.00159138	Slr1209 protein
sll0624	0.222544	0.148091	-0.0457294	-0.0439281	0.638527	0.564302	0.712638	0.929289	0.490742	0.00159749	Sll0624 protein
sll0990	-0.122025	0.144176	-0.0125475	0.118375	-0.181388	-0.536929	-0.155602	-0.419454	-0.525715	0.00161635	Probable alcohol dehydrogenase class III
slr0869	-1.45776	-0.10765	-0.0333755	0.121198	-0.412505	-1.04072	-0.930038	-1.40487	-1.68915	0.00161635	Slr0869 protein
sll0370	0.0844998	-0.435154	-0.371726	-0.176701	-0.761273	-0.763029	-0.536267	-1.09064	-0.471828	0.0016186	Carbamoyl-phosphate synthase large chain
slr1849	-0.00578967	0.24614	0.466706	0.0692469	0.652426	0.651397	0.73122	0.717565	0.399638	0.0016186	Mercuric reductase
slr1860	-0.854776	-0.324589	-0.0737051	-0.402159	-0.346837	-1.12105	-1.31407	-1.5773	-1.65983	0.00162972	Protein icfG
slr1262	0.0863709	0.313326	0.227039	-0.116617	0.650818	0.540562	0.799649	1.64117	0.686988	0.00166171	Slr1262 protein
sll0045	-0.00785389	-0.198882	0.147539	0.187045	0.366078	0.461161	0.568676	0.713252	0.534783	0.00166479	Sucrose phosphate synthase
slr1083	0.188948	0.375774	0.415798	0.600413	1.27164	1.21083	0.883869	1.31947	0.633002	0.00166479	Slr1083 protein
slr0917	0.00226538	0.320567	0.278154	-0.00618803	0.445163	0.669593	0.598781	0.576543	0.68666	0.00169651	7-keto-8-aminopelargonic acid synthetase
sll1968	0.115405	0.171159	0.246558	0.669243	1.4046	1.23375	0.775879	0.495757	0.689883	0.00171081	PmgA
slr2082	0.291701	-0.21389	-0.265941	-0.332831	-0.6038	-0.5277	-0.563335	-0.968546	-0.70287	0.00172447	Cytochrome c oxidase subunit I
sll1521	-0.139311	0.112432	0.0424334	0.0667918	-0.675038	-0.466139	-0.279474	-0.337187	-0.366816	0.00172517	Putative diflavin flavoprotein A 3
slr2104	0.0574979	0.0434091	0.145155	-0.0830238	0.36655	0.250548	0.369558	0.43054	0.299749	0.00172517	Hybrid sensory kinase
slr1549	0.494152	0.326599	0.299219	0.494723	0.846434	0.781545	0.764246	0.878546	0.722155	0.00175844	Peptide deformylase
slr0420	-0.572645	-0.315833	-0.26538	-0.605963	-0.820143	-0.951442	-1.07056	-1.81361	-0.812651	0.00176563	Slr0420 protein
slr1906	-0.179157	-0.193945	-0.0969295	-0.223817	-0.756782	-0.616405	-0.608562	-0.794467	-0.417587	0.00177003	Slr1906 protein
ssr0761	0.197204	0.17282	0.299967	0.618517	0.964076	1.21486	1.2086	1.27309	1.34213	0.00177243	Hypothetical protein ssr0761
slr1259	0.212266	0.920389	0.354981	0.257712	1.12328	0.662944	1.80634	1.8883	1.34032	0.00178018	Slr1259 protein
sll1097	-0.234088	-0.072365	-0.0108337	-0.329306	-0.613746	-0.818774	-0.640108	-0.781822	-0.38937	0.0017804	30S ribosomal protein S7
slr0854	0.130902	-0.148511	-0.183194	0.0767962	-0.160206	0.677875	1.54957	2.30211	1.39462	0.00178369	Deoxyribodipyrimidine photo-lyase
sll1704	-0.610485	-0.179806	0.141886	-0.117707	0.385455	0.300307	0.632635	NA	0.647027	0.00180368	Cell-cell signaling protein, C-factor
sml0004	-0.28036	-0.0438853	-0.235701	-0.568888	-1.0459	-0.793543	-1.60227	-2.8525	-1.27039	0.00180984	Cytochrome b6-f complex subunit VIII
sll0272	-0.344059	-0.322167	0.010174	-0.0813749	-0.508099	-0.555991	-0.529897	-0.942526	-0.466947	0.00181821	Sll0272 protein
slr1809	0.207112	0.23353	0.169961	0.203796	0.469145	0.63329	0.780527	1.60838	0.63648	0.00182213	Slr1809 protein
sll1053	0.482389	0.10308	0.242137	0.539687	0.569536	0.669413	1.26282	1.12256	1.09427	0.00185464	Sll1053 protein
slr1895	0.43482	-0.114685	-0.0740998	0.159189	0.263595	0.562374	0.626798	0.954691	0.56201	0.00185464	Slr1895 protein
sll0288	-0.252886	-0.324116	-0.13276	-0.0221911	0.125198	0.703198	0.383686	0.501474	0.564712	0.00185464
sll1780	0.402136	-0.0131743	0.181672	0.116855	0.518733	0.842501	1.26201	1.66576	1.55628	0.00187181	Putative transposase for insertion sequence element IS4SA
sll0926	-1.42348	0.222439	0.234814	0.152261	0.903244	1.32227	0.962808	1.14336	0.731701	0.00187259	Probable tRNA-dihydrouridine synthase 2
slr2052	-0.747292	-0.803836	-0.670204	-0.806077	-0.866925	-1.09579	-1.96416	-2.58119	-1.90798	0.00187779	Slr2052 protein
sll1658	-0.317464	0.072646	0.0580915	0.000901598	0.254741	0.47638	0.586235	0.609056	0.673306	0.00189469	Sll1658 protein
slr0186	-0.279934	0.140933	0.0607192	0.430163	0.60025	0.406642	0.500286	0.611581	0.723036	0.00192779	2-isopropylmalate synthase
slr1450	0.0060972	-0.163802	0.110753	0.0758501	1.05663	0.803937	0.437948	0.425182	0.174733	0.00197202	Slr1450 protein
sll1377	0.263379	0.00397715	0.405154	0.243746	0.900825	0.733955	0.56259	1.78343	0.671271	0.00197634	Sll1377 protein
slr1926	0.0760675	-0.0983226	0.0351687	-0.123756	0.56637	0.351308	0.549729	0.170789	1.08162	0.00198487	Slr1926 protein
sll1739	0.16036	0.112072	0.377844	0.491825	1.17772	0.861531	0.978399	1.09568	1.0925	0.00199082	Sll1739 protein
slr1053	-0.201956	-0.403662	-0.312648	-0.270485	-0.730087	-0.639218	-0.507718	-0.792542	-0.614927	0.00199082	Slr1053 protein
slr0060	-0.577812	0.165563	0.798193	0.501703	2.01287	1.70999	0.980042	1.16871	0.65521	0.00199544	Slr0060 protein
sll0063	-0.0865539	-0.152329	-0.0906379	-0.0593348	0.282861	0.304248	0.509445	0.690441	0.396539	0.00199839	Hypothetical UPF0118 protein sll0063
sll0876	0.201868	-0.306396	-0.459128	-0.474277	-0.753531	-0.705314	-0.652118	-1.09972	-0.798035	0.00199915	Holliday junction DNA helicase ruvA
sll0899	0.034997	-0.299812	-0.348632	-0.427418	-1.17577	-0.672128	-0.613135	-1.08123	-0.447547	0.00199915	UDP-N-acetylglucosamine pyrophosphorylase
slr0505	0.310766	0.148213	0.0126598	0.131015	0.355292	0.641925	0.372229	0.856859	0.398921	0.00199915	Slr0505 protein
slr1847	-0.279424	0.0676445	0.161477	-0.160741	0.11603	0.581482	0.473993	0.599478	0.378421	0.00199915	Hypothetical UPF0133 protein slr1847
slr1760	0.586602	-0.00803108	-0.0334679	0.187862	0.176192	0.568811	0.862425	0.99647	0.619733	0.00201618	Regulatory components of sensory transduction system
ssl1046	0.121187	0.450491	0.0102171	-0.0819988	-0.261134	-0.241433	-0.387713	-0.543801	-0.621974	0.00201618	Ssl1046 protein
sll0146	-0.359401	-0.351257	-0.153834	-0.45733	-0.734668	-0.666708	-0.600267	-0.902311	-0.751271	0.00202262	High-affinity branched-chain amino acid transport protein; BraE
sll1499	0.202682	0.0317436	-0.0420489	0.131036	-0.4274	-0.572142	-0.418415	-0.49396	-0.0887506	0.00203006	Ferredoxin-dependent glutamate synthase 2
slr0373	0.0707177	0.208213	-0.728097	-0.118614	0.30268	0.359812	1.41613	1.6028	1.62282	0.00203104	Slr0373 protein
sll0021	-0.301263	0.182625	0.285332	0.286559	0.660189	0.724707	0.645785	NA	0.653899	0.00203649	Sll0021 protein
sll0294	0.13497	0.51669	0.203917	-0.00306125	0.521159	0.7894	0.906683	1.1402	0.934588	0.00204227	Sll0294 protein
slr0017	0.275651	-0.46671	-0.416334	-0.264016	-0.673708	-0.644381	-0.979217	-1.48204	-0.653588	0.00205135	UDP-N-acetylglucosamine 1-carboxyvinyltransferase
slr0695	-0.141969	-0.138654	-0.13313	-0.0418912	-0.981756	-1.00255	-0.603796	-0.386565	-0.603865	0.00205329	Slr0695 protein
slr1887	-0.241385	0.0530299	-0.105959	-0.162308	-0.820467	-0.605707	-0.329555	-0.639481	-0.3626	0.00206004	Porphobilinogen deaminase
slr1724	-0.0226963	0.0835764	-0.102241	-0.133995	-0.377993	-0.598613	-0.434932	-0.665687	-0.419386	0.00208582	Slr1724 protein
slr1195	-0.42944	-0.12184	0.340445	-0.0325613	0.455429	0.442295	0.356782	0.358619	0.709273	0.00210278	Slr1195 protein
sll0522	0.0477795	-0.211869	-0.0413376	-0.162098	-0.475517	-0.33539	-0.501966	-0.445997	-0.745357	0.00210682	NAD(P)H-quinone oxidoreductase chain 4L
sll0839	-0.386711	0.289036	0.298438	0.31096	1.00353	0.858632	0.764215	0.838492	0.582674	0.00210682	Sll0839 protein
sll1900	0.0565978	-0.0861845	0.018071	0.0532594	0.321423	0.461828	0.514647	0.519678	0.42728	0.00210825	Acetyltransferase
sll0482	-0.41153	-0.339484	-0.166773	-0.225762	-0.784134	-0.672478	-0.454053	-0.850981	-0.421306	0.0021158	Sll0482 protein
slr0537	-0.130022	-0.434358	-0.278455	-0.457844	-1.11443	-0.85203	-0.763463	-1.68352	-0.478371	0.00211665	Hypothetical sugar kinase slr0537
slr2041	-0.380553	0.147002	0.0963336	0.0461466	0.309768	0.549062	0.766476	1.13382	0.585854	0.00213334	Cell division response regulator; DivK
slr1890	-0.210934	-0.130503	-0.129662	0.299046	-0.803888	-0.979245	-0.641295	-0.360896	-1.22851	0.00214336	Bacterioferritin
slr0443	-0.296382	-0.231748	-0.251171	-0.372253	-1.3061	-1.08413	-0.891521	-0.548546	-0.387992	0.00215615	Slr0443 protein
slr0788	-0.155837	0.147916	0.159551	-0.0243999	0.522119	0.33016	0.244981	0.954047	0.696716	0.00218656	Pre-B cell enhancing factor
slr1130	-0.215198	0.0263098	0.150517	-0.426103	0.139326	0.369897	0.916873	0.90912	0.883256	0.00223407	Ribonuclease HII
slr1666	-0.148972	-0.156482	-0.0960387	-0.288178	-0.760806	-0.801904	-0.693824	-1.61203	-0.289271	0.00228255	Pleiotropic regulatory protein
sll0156	0.079344	0.203326	0.0246857	0.0860485	0.439638	0.387516	0.636407	0.350132	0.607492	0.00229393	Sll0156 protein
slr2078	-0.398755	-0.0354034	-0.00340556	0.0576573	0.219832	0.839515	0.497948	0.713647	0.740519	0.00233069	Slr2078 protein
slr0358	0.614697	0.71681	0.306546	0.329082	0.107596	-0.00389263	-0.593113	NA	-0.228535	0.00237133	Slr0358 protein
sll1059	0.2883	-0.168149	-0.158348	-0.259111	-0.869139	-0.84887	-0.591649	-0.232272	-0.551218	0.00237378	Probable adenylate kinase 2
slr0971	-0.148125	0.448201	0.597639	0.521767	1.40194	1.44823	1.08562	1.18611	0.562743	0.00238515	Slr0971 protein
sll0938	-0.053593	0.0671221	0.0486892	-0.206874	0.179306	0.322025	0.720604	0.77796	1.12439	0.00238793	Aspartate transaminase
slr1073	0.0948756	-0.212377	-0.240348	-0.244334	-0.708618	-0.808654	-0.678763	-1.12844	-1.11177	0.00238793	Slr1073 protein
sll0202	0.00623422	-0.0122877	0.32601	-0.00516042	0.710089	0.505399	0.721328	1.40285	0.658894	0.00239819	tRNA uridine 5-carboxymethylaminomethyl modification enzyme gidA
sll1121	0.117961	0.086544	0.0694002	-0.0365811	0.334633	0.421788	0.334318	0.543001	0.464209	0.00239819	Sll1121 protein
sll1440	-0.0752651	-0.188641	-0.34846	-0.480195	-0.831626	-0.873914	-0.809473	-0.973948	-0.365027	0.00239819	Pyridoxamine 5'-phosphate oxidase
slr0192	-0.256464	0.222076	0.0871896	0.235998	0.552561	0.492226	0.501849	0.593699	0.513771	0.00239819	Slr0192 protein
slr0626	-0.404861	0.0147906	0.168195	-0.103662	0.0576194	0.461736	0.484314	0.825473	0.492031	0.00239819	Slr0626 protein
sll0312	0.0999457	-0.0879593	-0.0598983	-0.0155782	0.264533	0.47007	0.377461	0.239123	0.601976	0.00240388	OppB in a binding protein-dependent transport system
slr0642	0.172645	0.114094	-0.0778968	-0.0293192	0.0702132	0.636004	0.599781	0.87721	0.556176	0.00240388	Integral membrane protein
sll0728	0.324412	0.0626817	-0.179993	0.0341273	-0.944275	-0.725961	-0.418491	-0.229307	-0.203576	0.0024076	Acetyl-coenzyme A carboxylase carboxyl transferase subunit alpha
sll1555	-0.442285	-0.277141	-0.0848106	-0.268638	-0.491964	-0.613064	-0.848696	-0.990893	-0.483773	0.00244907	Hybrid sensory kinase
slr0001	0.0759575	0.263424	0.119835	0.408646	0.617373	0.899174	0.866111	0.988198	0.554712	0.00244907	Slr0001 protein
slr0841	0.432973	1.25245	0.873322	0.603732	1.7061	1.64737	1.34995	1.96339	1.04804	0.00250672	Slr0841 protein
sll1513	0.0956857	0.279815	0.0866285	0.0244727	0.460392	0.622524	0.950353	0.804705	0.586287	0.002507	C-type cytochrome synthesis protein
slr0887	0.148687	0.0226387	-0.067348	-0.210362	-0.328745	-0.479202	-0.377795	NA	-0.506774	0.00251818	Slr0887 protein
sll1293	-0.919051	-0.415301	-0.122368	-0.543363	-0.627788	-0.991342	-1.23884	-1.74966	-1.111	0.0025204	Sll1293 protein
sll1696	-0.0464267	-1.4698	-0.613761	-0.107044	1.04697	0.468201	0.0243358	0.0793189	0.348789	0.00259151	Sll1696 protein
sll1538	-0.047325	-0.423246	-0.351632	-0.435516	-0.808647	-0.665898	-0.666401	-0.801999	-0.58118	0.00259498	Beta-glucosidase
slr1869	-0.254214	-0.0168182	0.108912	0.141153	-0.130031	-0.631329	-0.661136	-0.608711	-0.758136	0.00259498	Slr1869 protein
slr2089	0.293836	-0.153404	0.0723679	0.303069	0.358654	0.471058	0.67638	0.827656	0.764502	0.00259498	Squalene-hopene-cyclase
slr0600	0.0681395	0.230419	0.385304	0.457355	1.17683	0.982309	0.713676	0.9312	0.342225	0.00264584	Slr0600 protein
slr1202	-0.364578	0.162154	0.186028	-0.0387314	0.60107	0.570283	0.638638	0.386678	0.482932	0.00268076	Lactose transport system permease protein; LacF
slr0033	-0.234474	-0.19868	-0.362855	-0.149488	-0.544241	-0.815036	-0.935132	NA	-0.767447	0.00271409	Glutamyl-tRNA(Gln) amidotransferase subunit C
ssr2912	-0.133805	0.100015	-0.00333305	-0.190751	0.548471	0.3054	0.296711	0.576013	0.208995	0.00273666	Ssr2912 protein
sll1459	-0.0858223	0.193435	0.209986	0.0120066	0.298928	0.83742	0.729963	0.640711	0.284326	0.00274906	Putative 5'-nucleotidase alr3139
sll1713	0.209765	-0.341381	-0.660619	-0.510517	-0.867766	-0.79987	-1.06937	-1.79223	-1.02081	0.00274906	Histidinol-phosphate aminotransferase
sll1553	0.0580045	-0.183357	-0.363475	-0.0269503	-0.96493	-0.860541	-0.563063	-0.427191	-0.445189	0.00276845	Phenylalanyl-tRNA synthetase beta chain
sll1717	0.00944874	-0.108193	-0.11765	-0.1504	0.0575833	0.171699	0.404831	0.576973	0.868358	0.00282897	Sll1717 protein
sll0430	-0.839084	0.858853	0.775611	1.28213	2.71407	2.24649	1.55643	2.12167	0.791025	0.00285273	Heat shock protein
slr1081	0.215283	0.304255	0.457753	0.24207	0.922583	1.0207	0.88278	0.834798	0.479325	0.00285273	Slr1081 protein
slr0890	0.216624	-0.0160814	0.176876	0.524763	1.40505	1.17714	1.04927	1.22853	0.745645	0.0028562	Slr0890 protein
sll0373	0.0805758	-0.100534	0.0978016	0.246615	0.232177	0.451405	0.457073	0.797937	0.544127	0.00286229	Probable gamma-glutamyl phosphate reductase (GPR)
slr0495	0.219991	-0.188931	-0.0903468	-0.0433666	-0.265475	-0.291486	-0.788769	0.108116	-0.655751	0.00286229	Putative 4'-phosphopantetheinyl transferase slr0495
slr1699	0.0304196	0.131336	0.168097	0.0750903	0.735798	0.47763	0.445201	0.393201	0.38719	0.00286229	Slr1699 protein
sll1234	-0.217462	0.0625891	0.150355	-0.00567063	0.493101	0.416258	0.473881	0.520318	0.0846165	0.00286595	Adenosylhomocysteinase
sll0543	-0.0704329	-0.224245	-0.29189	-0.219808	-0.21862	-0.687948	-0.946847	-1.25811	-1.35879	0.00287437	Sll0543 protein
sll1708	-0.0822808	0.0852685	0.225153	0.0734019	0.486247	0.251147	0.363831	0.625233	0.709189	0.00289062	NarL subfamily
slr1484	-0.205687	-0.112498	0.443312	0.211746	-0.33214	1.35774	2.96659	3.63023	3.0294	0.0028976	Slr1484 protein
sll1673	-0.0565885	0.15953	0.444673	-0.0344364	0.691385	0.494897	0.90353	0.668207	0.432619	0.00292007	Regulatory components of sensory transduction system
sll0828	-0.177066	-0.0246944	0.0908479	-0.205395	0.404148	0.342717	0.326463	0.037111	0.696234	0.00298792	Putative amidase
slr1084	-0.303153	0.095045	-0.407207	-0.257011	0.185689	0.339968	0.22416	-0.0360081	0.424224	0.00300018	Slr1084 protein
ssl0242	-0.152406	0.0908276	0.305323	0.219042	0.431683	0.632442	0.822186	0.771972	1.34105	0.00302146	Ssl0242 protein
sll0804	0.113864	-0.248965	-0.192401	-0.0436327	-0.67605	-0.611529	-0.649877	-0.0682422	-0.732125	0.00302391	Sll0804 protein
sll0757	0.145979	0.0220881	0.11791	0.292253	0.308235	0.461907	0.528316	0.921509	0.572555	0.00303087	Amidophosphoribosyltransferase precursor
sll0554	-0.114525	0.366462	0.236029	0.0962115	0.151277	0.585045	0.681842	1.01138	0.944092	0.00306878	Ferredoxin-thioredoxin reductase, catalytic chain
sll0803	-0.408451	-0.257679	0.128427	0.0860347	0.369572	0.318419	0.402961	0.663712	0.439386	0.00306878	Sll0803 protein
slr0423	0.273581	-0.471537	-0.0754112	0.0970875	-0.00797826	0.457575	0.807503	1.28242	0.855328	0.00310814	RlpA-like protein
slr0878	0.394703	1.03049	0.344142	0.006898	0.767255	1.32249	1.20214	1.57008	0.891442	0.00312064	Slr0878 protein
slr0710	0.292337	-0.0969737	-0.04384	0.249736	-0.360403	-0.539699	-0.494575	-0.219984	-0.483192	0.00312674	NADP-specific glutamate dehydrogenase
slr0395	0.0462423	0.0973604	-0.174136	-0.190184	-0.241875	-0.490915	-0.606816	NA	-0.484363	0.00314579	Probable nitrogen assimilation transcriptional activator
sll0802	-0.16435	-0.286323	0.150559	-0.0822858	0.240329	0.233527	0.35254	0.511493	0.349169	0.00315619	Sll0802 protein
slr1535	0.291778	0.0131919	0.21723	0.120458	0.666155	0.227621	1.09405	NA	1.10118	0.00315619	Slr1535 protein
slr1597	-0.295556	0.422839	0.100157	-0.322258	0.512163	1.28999	0.369921	0.284762	0.815283	0.00315619	Slr1597 protein
sll1749	-0.148387	0.0697457	0.0599769	-0.150735	0.392836	0.555824	0.223348	0.111163	0.258445	0.00317364	Sll1749 protein
sll0672	0.120559	-0.00529022	0.00977079	-0.122291	-0.277106	-0.296734	-0.304079	-0.644519	-0.24178	0.00317673	Cation-transporting ATPase; E1-E2 ATPase
ssr2611	-0.392395	-0.0638295	-0.270934	-0.534753	-1.00423	-0.845779	-0.92984	-1.19488	-0.483745	0.00317673	Ssr2611 protein
sll0984	-0.932105	-0.241691	0.108724	0.145248	0.249356	0.545205	0.401804	0.659418	0.766906	0.00322792	Sll0984 protein
slr0550	0.0553265	-0.198509	-0.145042	-0.0384842	0.194501	0.443581	0.342526	0.692048	0.164033	0.00326279	Dihydrodipicolinate synthase
slr0110	0.215083	-0.102277	-0.229498	-0.0595124	-0.400388	-0.652019	-0.53404	-0.731907	-0.211391	0.00327278	Slr0110 protein
slr0032	0.301703	-0.0642374	-0.219552	0.158496	-0.314594	-0.340746	-0.526742	-1.08484	-0.28924	0.00327567	Probable branched-chain-amino-acid aminotransferase
sll0372	-0.081149	0.0665915	0.114306	-0.155148	0.238893	0.491697	0.641603	0.529369	0.551502	0.0032813	Sll0372 protein
slr1931	-0.0804674	-0.189904	0.154391	-0.0140829	0.406599	0.545964	0.881134	1.06602	0.876634	0.00331636	Slr1931 protein
sll1902	0.104498	0.0211604	0.00160194	-0.123247	-0.300053	-0.620947	-0.46466	-0.676749	-0.620927	0.00333089	Sll1902 protein
slr0942	0.0451997	0.0668328	0.0610897	0.0827734	-0.0487336	-0.292348	-0.190672	-0.408626	-0.345163	0.00333089	Aldehyde reductase
slr1101	0.147384	0.0795658	0.218466	0.45334	0.486114	0.505174	0.602847	0.913009	0.670868	0.00334697	Hypothetical protein slr1101
slr0888	0.549028	-0.274341	-0.395946	-0.205087	-0.344585	-0.640302	-0.59315	-1.31372	-1.15652	0.00340921	Slr0888 protein
sll0252	-0.114711	-0.0422557	0.110941	0.0223283	0.185689	0.505109	0.507887	1.01222	0.389103	0.00341231	Sll0252 protein
sll1882	-0.0036718	-0.367224	-0.315155	-0.11119	-0.213164	-0.794655	-0.707241	-0.985235	-1.00387	0.00343746	Sll1882 protein
sll0573	-0.255402	0.111102	0.11802	-0.0060709	0.194433	0.389099	0.459984	1.08515	0.308176	0.00344481	Carbamate kinase
sll1397	0.117355	-0.23409	0.447222	0.128603	1.02655	0.476977	1.35547	1.19141	1.492	0.00351828
slr1612	0.319352	-0.00596209	0.469345	0.468359	1.39899	1.00806	0.980662	0.92314	0.521287	0.00355978	Slr1612 protein
slr1463	-0.287161	0.0477695	-0.0602393	-0.0951635	-0.479394	-0.484345	-0.523797	-0.901403	-0.260108	0.00357944	Elongation factor G 1
sll1481	-0.00152308	0.455373	0.474505	0.389651	0.837411	0.715103	0.819039	2.03478	0.829895	0.00358592	Sll1481 protein
sll1039	0.042291	-0.0211718	-0.117417	0.0259869	-0.264945	-0.274679	-0.247718	-0.238007	-0.614355	0.00359548	Sll1039 protein
slr1074	0.0575105	-0.0185179	-0.525662	-0.416771	-0.809368	-1.0714	-1.22238	-1.64339	-1.59007	0.00359548	Slr1074 protein
slr0199	-0.0110764	0.310265	0.36463	0.237073	0.605473	0.687831	0.60498	0.991608	0.718787	0.00366281	Hypothetical protein slr0199
sll0556	-0.237857	-0.0667771	-0.165107	-0.332712	-0.245753	0.137531	0.628242	1.00488	0.967518	0.00367321	Sll0556 protein
slr0679	-0.0603351	0.221245	0.115386	-0.0499294	0.366308	0.468051	0.847418	0.404098	0.606679	0.00367321	Ribosomal RNA small subunit methyltransferase B
ssr2009	-0.806533	0.045426	-0.0957286	0.129756	1.17267	1.97283	1.73641	-0.404187	2.24016	0.00367594	Ssr2009 protein
slr0867	-0.000904924	0.247518	0.42936	0.142713	0.943258	0.901948	0.770807	0.959788	0.652808	0.00372176	Slr0867 protein
slr1613	0.279169	0.0320866	0.552016	0.387842	1.41383	1.08221	1.10771	0.995744	0.669546	0.00372176	Slr1613 protein
slr0782	-0.220111	-0.21428	-0.361551	-0.410283	-0.893221	-1.02224	-0.98873	-0.26483	-0.999671	0.00374377	Hypothetical protein slr0782
sll0873	-0.208244	0.00293329	-0.0666821	-0.262527	-0.533444	-0.387348	-0.448701	-0.389309	-0.569202	0.00376319	Carboxynorspermidine decarboxylase
slr0021	-0.0848974	0.0220858	0.00657259	0.0463396	-0.814554	-0.525771	-0.24892	NA	-0.282553	0.00376319	Putative protease slr0021
slr0733	0.369535	-0.32052	-0.191955	-0.0594755	0.0519411	0.176247	0.295132	0.153817	0.212764	0.00379046	Tyrosine recombinase xerC
slr0924	0.521429	0.854882	0.603639	0.65463	1.67851	1.63014	0.895986	1.0026	0.876254	0.00380436	Slr0924 protein
sll0008	-0.10658	0.100057	0.391489	0.310806	1.30387	0.949109	0.746182	0.86765	0.917484	0.00382202	Sll0008 protein
sll1872	-0.323016	-0.165466	0.0429382	-0.0933382	0.304113	0.354581	0.104073	0.216838	0.127812	0.00382225	Membrane bound protein; LytR
slr1653	0.00423602	-0.193098	-0.128595	0.258599	0.489598	0.536629	0.330173	0.927623	0.0886374	0.00385208	N-acyl-L-amino acid amidohydrolase
slr1416	-0.525815	-0.228275	-0.0974748	-0.423676	-0.809451	-0.869764	-0.682693	-0.924396	-0.576662	0.00400961	MorR protein
slr0786	0.0304745	0.0337596	0.352906	0.14063	0.723603	0.695894	0.707418	2.7008	0.654763	0.00403842	Putative methionine aminopeptidase B
sll1987	0.219017	-0.244764	-0.212367	-0.19949	-0.582288	-0.5948	-0.407694	-1.12159	-0.378865	0.0040385	Peroxidase/catalase
ssr0390	-0.0603677	-0.383827	-0.689017	-0.629649	-1.1042	-0.811616	-1.2437	-2.94366	-1.4689	0.0040385	Photosystem I reaction center subunit psaK 1 precursor
sll1262	0.0702788	-0.483487	-0.281408	-0.188506	-0.670086	-0.764095	-0.69427	-1.14627	-0.429501	0.00409728	Sll1262 protein
slr0103	-0.439946	0.0908375	0.285244	0.0884693	1.08413	0.68838	0.548067	0.492412	0.558201	0.00412555	Slr0103 protein
sll0902	-0.127461	-0.0981278	0.105145	-0.0314427	0.463327	0.421452	0.294469	0.0373755	0.339172	0.00416271	Ornithine carbamoyltransferase
sll1699	0.0542031	-0.0707628	0.0029327	-0.183576	0.148641	0.331857	0.377691	0.733317	0.163271	0.00418411	Extracellular solute-binding protein
sll1233	0.191362	0.0697658	0.205904	0.231171	0.557463	0.481861	0.470146	0.756394	0.415507	0.00420938	Sll1233 protein
slr0770	-0.0492958	0.199911	0.103728	-0.220503	0.321902	0.659164	0.424776	0.26027	0.471194	0.00421548	Slr0770 protein
sll0853	0.181381	-0.113865	-0.145686	-0.349361	-0.718494	-0.817976	-0.452187	-0.685262	-0.182099	0.00422531	Sll0853 protein
slr0342	-0.144923	-0.104458	-0.310144	-0.0258049	-0.171917	-0.544798	-0.997528	-1.16247	-1.41986	0.00422531	Cytochrome b6
sll1894	0.107522	0.122024	0.00401383	-0.0337384	0.210289	0.360098	0.439331	0.44231	0.432251	0.00423232	Riboflavin biosynthesis protein ribA
slr1106	-0.217559	0.0103512	0.059209	-0.0882583	-0.732704	-0.675448	-0.483155	-0.568678	-0.739786	0.0042617	Prohibitin
slr2103	0.107081	0.194612	-0.0295587	0.0864392	0.217189	0.466895	0.644771	0.738246	0.543415	0.00433342	Slr2103 protein
slr2144	0.784283	0.43408	0.370843	0.443607	0.912403	0.756337	0.90937	0.859948	0.972309	0.00434826	Slr2144 protein
slr0484	-0.236681	0.0715401	-0.0207593	-0.118731	-0.270513	-0.723684	-0.648896	-0.3069	-0.54188	0.00436866	Sensory transduction histidine kinase
slr1573	0.500533	0.104322	-0.110593	-0.117312	-0.280507	-0.228395	-0.491168	-0.95997	-0.431452	0.00438302	Hypothetical UPF0124 protein slr1573
sll1522	0.363697	0.063809	-0.297153	0.0304373	-0.803756	-1.16578	-1.03153	0.155064	-0.997199	0.00438353	CDP-diacylglycerol--glycerol-3-phosphate 3-phosphatidyltransferase
ssl3044	-0.156241	0.423426	0.1388	-0.185281	-0.945827	-0.920986	-0.764761	0.185498	-0.857623	0.0043877	Hydrogenase component
slr0678	-0.265421	0.157059	0.364047	0.282427	0.99077	0.838733	0.573373	0.781167	0.401782	0.0043893	Putative biopolymer transport exbD protein
slr0513	-0.102539	-0.432292	1.16095	-0.0301939	-2.54349	-1.97601	-0.701775	-0.82723	0.0618314	0.00438965	Periplasmic iron-binding protein
slr1815	0.721645	0.0404748	0.551881	-0.0405808	0.93469	0.701206	1.05451	1.16414	0.655089	0.00438965	Slr1815 protein
sll1760	-0.102418	-0.194494	-0.365465	-0.343965	-0.800806	-0.884085	-0.734119	-2.05834	-0.474211	0.00440957	Homoserine kinase
sll1767	-0.112033	-0.00977724	-0.0981217	-0.087257	-0.712073	-0.838829	-0.35891	-0.321236	-0.322281	0.00447766	30S ribosomal protein S6
sll1787	0.11067	-0.170268	0.0772933	0.313736	0.0287801	-0.479337	-0.415279	NA	-0.804449	0.00449481	DNA-directed RNA polymerase beta chain
slr0662	0.0689707	-0.0577069	0.125428	0.0385786	0.31322	0.393218	0.591538	0.687047	0.627346	0.0044956	Biosynthetic arginine decarboxylase 1
slr1694	-0.0929051	-0.433671	-0.220226	-0.220893	-0.543416	-0.722741	-0.92534	-0.556034	-0.522615	0.0044956	Activator of photopigment and puc expression
sll0428	-0.165009	-1.25916	-0.199183	-0.928072	NA	0.228491	0.157195	-0.361638	NA	0.00449759	Sll0428 protein
slr1139	0.1616	-0.0912394	0.0263807	-0.246722	-0.525942	-0.332365	-0.329534	-0.694305	-0.221874	0.00449759	Thioredoxin-like protein slr1139
slr0451	0.0868629	-0.0555403	0.0425231	0.234413	0.447637	0.18037	0.402209	0.599063	0.50046	0.00453749	Antiviral protein
slr2081	0.0910313	-0.0686864	-0.0429699	-0.146492	0.236902	0.292329	0.360129	0.152727	0.472946	0.00453749	Prephenate dehydrogenase (Arogenate dehydrogenase)
slr0095	-0.195037	0.0603553	0.033916	0.0046344	0.410179	0.471683	0.150545	1.02665	0.205354	0.0045815	O-methyltransferase
slr1474	0.159483	-0.0479041	0.11452	-0.0415145	0.525898	0.553271	0.426243	NA	0.535671	0.00459725	Slr1474 protein
sll1643	-0.0702355	0.0293798	-0.461616	-0.126708	-1.14286	-1.11892	-0.507856	-0.541978	-0.63011	0.00461768	Sll1643 protein
slr2118	0.336385	0.0384562	0.249731	0.118839	0.794212	0.668602	0.587849	1.025	0.497502	0.00464151	Slr2118 protein
slr1877	0.0981821	-0.169664	-0.415614	-0.26371	-0.860924	-0.84493	-0.449007	-0.498987	-0.386327	0.00471974	5-oxo-1,2,5-tricarboxilic-3-penten acid decarboxilase/isomer
sll0761	0.241304	0.544427	0.366511	0.50202	1.15777	1.198	0.8859	0.76771	0.394452	0.00474512	Sll0761 protein
sll0983	0.197719	-0.268466	-0.0319642	0.160639	0.320808	0.290364	0.428034	1.1511	0.632631	0.00474668	Sll0983 protein
sll0309	0.192937	-0.07698	0.0604459	0.0982623	0.4386	0.668026	0.492595	0.38524	0.821547	0.00475077	Sll0309 protein
sll1300	-0.514617	-0.0787343	-0.262733	-0.196897	-0.300719	-0.826295	-0.770826	-0.863861	-0.669612	0.00475977	tRNA (guanine-N(7)-)-methyltransferase
sll1411	0.368126	-0.120906	0.394673	0.0316823	0.719993	0.747659	1.00238	0.823127	1.3418	0.00477783	Sll1411 protein
slr1256	-0.107655	0.110067	-0.159491	0.0876733	0.272938	0.362348	0.573764	0.568039	0.535245	0.00478079	Urease gamma subunit
slr1250	0.0535373	-0.209879	-0.171366	-0.218299	-0.404189	-0.555059	-0.420009	-0.509146	-0.377849	0.0047925	Phosphate import ATP-binding protein pstB 3
slr1378	0.202955	0.0786795	0.290918	0.723758	1.1302	0.78777	0.658682	1.02549	0.947585	0.0047925	Slr1378 protein
sll0945	-0.025586	-0.164282	-0.386294	-0.379138	-0.814907	-0.798559	-0.60061	-1.07605	-0.248648	0.00482962	Glycogen synthase 1
slr1505	0.329996	-0.150052	0.138439	0.671252	-0.0181228	-0.0251986	-0.437166	-0.259019	-0.457457	0.00482962	Slr1505 protein
slr1888	0.774948	0.0699736	0.0644299	0.52733	0.777871	0.760968	0.715867	1.01429	0.518592	0.0048304	Slr1888 protein
slr0616	-0.174598	-0.0740342	-0.108306	0.0480403	-0.130641	0.600675	1.14493	2.53284	0.939994	0.0048441	Slr0616 protein
slr0976	-0.0061787	-0.544205	-0.258417	-0.325628	-0.226071	-0.0143023	0.39213	0.503885	0.564978	0.0048441	Slr0976 protein
slr0960	0.492839	0.816969	-0.0338915	-0.770739	-0.0414432	0.863681	0.990608	1.37802	0.600742	0.00486564	Slr0960 protein
slr0962	0.360991	-0.123724	-0.0460987	0.297175	-0.57654	-0.718148	-0.56518	-0.149329	-0.711635	0.00488618	Slr0962 protein
slr1720	-0.0818309	-0.0883674	-0.0406207	-0.289648	-0.373703	-0.520804	-0.389495	-0.679038	-0.752264	0.00492538	Aspartyl-tRNA synthetase
sll0844	0.257172	0.0954306	-0.0309966	0.130839	0.122408	0.415953	0.624787	0.841774	0.579326	0.00492702	Probable tRNA (5-methylaminomethyl-2-thiouridylate)-methyltransferase
sll1501	-0.150716	-0.121094	-0.166091	-0.161138	0.0546288	0.444876	0.277186	0.459717	0.076743	0.00493473	Cobyrinic acid A,C-diamide synthase
slr1115	0.0883102	0.244514	0.257932	0.456014	0.947622	0.862117	0.675623	0.64573	0.405437	0.00494408	Slr1115 protein
slr1114	0.303596	0.340366	0.240839	0.596023	1.04013	1.01506	0.855688	0.791533	0.580064	0.00495086	Slr1114 protein
slr0731	0.497097	0.0684809	-0.252104	-0.00922117	-0.310112	-0.394933	-0.240148	-0.491347	-0.465963	0.00495453	Slr0731 protein
slr1436	0.191435	0.122487	-0.0500032	0.0200201	-0.268628	-0.267564	-0.339411	-1.08419	-0.497023	0.00498544	Slr1436 protein
slr1560	-0.216895	0.0120147	-0.140697	-0.232584	-0.643713	-0.504185	-0.408351	-0.547165	-0.532525	0.00499016	ATP phosphoribosyltransferase regulatory subunit
ssr2060	0.0351624	-0.0329875	0.207961	0.0833465	0.479698	0.413046	0.305054	0.434584	0.318773	0.0050142	Ssr2060 protein
slr0306	-0.0965692	-0.219976	0.218125	0.0297374	0.405573	0.342867	0.235444	0.561342	0.391751	0.00508028	Slr0306 protein
slr1722	-0.114394	0.0286323	-0.201013	-0.160662	-0.578554	-0.616459	-0.258162	NA	-0.567666	0.00508028	IMP dehydrogenase subunit
sll1254	0.283876	0.0677983	0.0593137	0.154085	0.624712	0.670259	0.679008	0.551529	0.383068	0.00511957	Hypothetical UPF0053 protein sll1254
sll1879	0.472449	-0.406396	0.048969	-0.119316	-0.757504	-0.701525	-0.297035	-0.275195	-0.410972	0.0051406	Ycf55-like protein
sll1444	0.0220017	-0.320049	-0.221609	-0.249376	-0.0136255	0.0136668	0.227271	0.148625	0.372209	0.00515021	3-isopropylmalate dehydratase small subunit
sll1886	0.0418706	-0.0750691	-0.0198834	0.00280896	0.0311453	0.297921	0.483377	0.22878	0.720721	0.00515021	Sll1886 protein
slr0557	0.227937	-0.028624	-0.0066737	-0.0376243	-0.561585	-0.249633	-0.196949	-0.607421	-0.252923	0.00517124	Valyl-tRNA synthetase
slr0088	-0.303463	-0.219357	-0.120214	-0.106977	-0.0409195	0.038487	0.134619	0.523436	0.278058	0.005194	B-carotene ketolase
slr0813	-0.0869544	-0.47023	-0.155213	-0.562834	-0.360936	-0.13065	0.180377	0.162142	0.597046	0.00521851	Ceramide glucosyltransferase
sll1789	0.271045	0.0414309	0.0465278	0.0206807	0.031653	-0.432063	-0.355285	NA	-0.720505	0.00531036	DNA-directed RNA polymerase beta' chain
slr0286	0.0504433	-0.00852025	0.338645	-0.121112	0.600073	0.474457	0.643245	0.975336	0.278943	0.00533431	Slr0286 protein
slr1163	-0.114991	-0.0288316	0.1013	0.122061	0.404059	0.250102	0.196465	0.848204	0.617365	0.00533685	Slr1163 protein
sll0158	-0.0396935	-0.2807	-0.331031	-0.524477	-0.677323	-0.580234	-0.896783	-1.13599	-0.969271	0.00536047	1,4-alpha-glucan branching enzyme
slr0039	0.280834	-0.069202	-0.141129	0.0181005	-0.207955	-0.293862	-0.416193	-0.289143	-0.381618	0.00536047	Hypothetical protein slr0039
slr1449	-0.172559	-0.0303967	0.276639	0.239846	0.915431	0.597689	0.549641	0.557822	0.11817	0.00539648	Slr1449 protein
sll1263	-0.260174	-0.435638	-0.340658	-0.40996	-0.797562	-0.882429	-0.68166	-0.990433	-0.715765	0.00551256	Hypothetical transport protein sll1263
sll0057	0.0423544	-0.0730382	0.0514635	0.0644089	0.183418	0.301634	0.203907	0.463137	0.586171	0.00552033	Protein grpE
slr0440	0.14164	0.0119362	0.066367	-0.0769046	0.385841	0.342553	0.480367	0.227242	0.293096	0.00555463	Slr0440 protein
sll0625	0.133944	-0.186286	-0.090223	-0.00430166	0.0907259	0.209534	0.412517	0.437241	0.619466	0.005573	Sll0625 protein
sll1043	0.271703	0.0423371	0.0555771	0.145058	0.295019	0.407442	1.10477	0.967697	0.754132	0.00562399	Polyribonucleotide nucleotidyltransferase
sll1692	0.12802	0.220463	0.439878	0.265202	1.02728	0.587594	0.729211	0.666367	0.505566	0.0056686	Sll1692 protein
sll1340	-0.0748253	-0.403261	-0.416825	-0.0649455	-0.199995	0.299881	0.493216	0.0906173	0.79698	0.00570526	Sll1340 protein
sll2010	0.358648	-0.192426	-0.18466	-0.122036	-0.865044	-0.727084	-0.470646	-0.40269	-0.197093	0.00573391	UDP-N-acetylmuramoylalanine--D-glutamate ligase
sll1736	-0.740794	0.0226302	-0.0546841	-0.0914906	0.0900051	0.350205	0.40631	0.242306	0.502596	0.00576257	Sll1736 protein
sml0001	-0.885052	0.276065	-0.466473	-0.200133	-1.14432	-1.19727	-1.36723	-2.55294	-1.59437	0.00577158	Photosystem II reaction center I protein
slr0299	-0.469504	-0.170016	0.00217808	-0.0968677	0.253747	0.316501	0.243654	0.394696	0.111603	0.00578113	Slr0299 protein
sll0749	-0.0444101	0.277597	0.600866	0.666912	1.29573	1.10147	0.797739	1.04473	0.365856	0.00582405	Sll0749 protein
sll0865	0.128137	0.0362411	-0.022897	0.0482572	0.305481	0.311369	0.268954	0.560044	0.395186	0.00584044	UvrABC system protein C
slr0943	0.132578	-0.136817	-0.118042	0.216711	-0.0627491	-0.241626	-0.518434	-0.910774	-0.586775	0.00601591	Fructose-bisphosphate aldolase class I
ssr3402	0.127162	-0.225316	-0.0896627	-0.0949162	-0.386108	-0.307912	-0.403121	-1.1186	-0.455375	0.00607156	Hypothetical protein ssr3402 precursor
sll1563	0.470791	-0.0157713	0.108411	-0.000536903	0.362503	0.630981	0.835734	1.3661	0.81004	0.00612116	Sll1563 protein
sll1623	-0.194223	0.0711955	0.267621	0.0151604	0.193447	0.541134	0.53003	1.47267	0.488362	0.00614793	ABC transporter
sll1353	0.0224769	-0.0761196	0.0350272	-0.175066	0.381036	0.146732	0.185616	0.129723	0.0480337	0.0062195	Sensory transduction histidine kinase
slr1255	-0.0332166	-0.1759	-0.0633906	-0.360927	-0.595484	-0.544449	-0.35621	-0.711694	-0.792706	0.0062195	Phytoene synthase
slr0043	0.130427	0.236153	0.029429	0.0187151	-0.107721	-0.0594901	-0.513467	-0.315385	-0.436815	0.0062324	Nitrate transport protein; NrtC
slr0650	0.291312	-0.329831	-0.186749	-0.305001	-0.83134	-0.813866	-0.454426	-0.686409	-0.230242	0.0062324	Slr0650 protein
slr1521	-0.16606	0.264143	0.169139	0.211408	0.483808	0.488381	0.587252	0.352056	0.538683	0.0063042	GTP-binding protein; HflX
sll0400	-0.174325	-0.132482	0.0833571	-0.232521	-0.375831	-0.555635	-0.47021	-0.96832	-0.179113	0.00639247	Hypothetical protein sll0400
slr0439	-0.187228	-0.198024	-0.127439	-0.115407	-0.0263331	0.074283	0.128701	0.356369	0.262968	0.00640245	Slr0439 protein
sll0507	0.163197	-0.388091	-0.102772	-0.225522	-0.685855	-0.585541	-0.75801	-0.910781	-0.544631	0.00642097	Magnesium and cobalt transport protein
slr1537	-0.277654	-0.179243	-0.026485	-0.493837	-0.910191	-0.845593	-0.449277	NA	-0.48009	0.00644394	Slr1537 protein
sll1401	-0.810682	0.382545	0.806013	0.351181	2.07026	1.32797	1.65905	1.63987	1.73629	0.00649998	Sll1401 protein
slr1679	0.243967	-0.201207	0.010531	-0.0783039	-0.261852	-0.279432	-0.535156	-0.461362	-0.449279	0.00649998	D-alanyl-D-alanine dipeptidase
slr0064	0.125356	-0.0422776	0.0529462	0.326655	0.812286	0.511974	0.458417	0.744772	0.287488	0.00653476	Hypothetical UPF0020 protein slr0064
slr0692	0.0594299	-0.00493828	0.098699	0.3076	1.04342	0.839026	0.321943	0.525803	0.222794	0.00658917	Ycf45 protein
slr0838	-0.0881334	-0.151287	0.00467418	-0.281224	-0.578109	-0.597809	-0.405224	-0.237429	-0.327359	0.00658917	Phosphoribosylformylglycinamidine cyclo-ligase
sll1231	0.591772	-0.0471588	-0.146765	0.607272	-0.277879	-0.237557	-0.792541	-0.155926	-0.735963	0.0065947	Mannosyltransferase B
sll0144	-0.254505	-0.329128	-0.184339	-0.26284	-0.713804	-0.636228	-0.382869	NA	-0.55795	0.00659647	Uridylate kinase
slr2126	0.802899	-0.53536	0.0590388	0.249517	1.11078	0.845694	0.678481	0.806386	0.849722	0.00660643	Slr2126 protein
slr0509	-0.794622	-0.0372113	-0.101847	-0.326061	0.324655	0.355374	0.259892	-0.224736	0.5703	0.00661495	Alkaline phosphatase like protein
slr0114	-0.258336	-0.0852943	-0.00817961	-0.309127	0.0664647	0.303967	0.177552	0.688295	0.348874	0.00661609	Slr0114 protein
slr0378	-0.602242	-0.116955	0.0165063	-0.279549	-0.128273	0.24309	0.490748	0.414661	0.496326	0.00663318	7-beta-(4-carbaxybutanamido)cephalosporanic acid acylase
slr1844	0.216273	0.0800383	0.12188	-0.0162281	0.243097	0.436063	0.414857	0.757446	0.445506	0.00663318	UvrABC system protein A
sll1639	0.25317	-0.430002	-0.370686	-0.351452	-0.901337	-0.843623	-0.554181	-0.698045	-0.462906	0.0066337	Urease accessory protein ureD
sll0335	-0.384347	0.0931631	-0.162034	-0.0157464	-0.321135	-0.40487	-0.430247	-0.873252	-0.633471	0.00684452	Hypothetical protein sll0335
sll0498	-0.0580893	0.605677	0.643489	0.725808	1.50003	1.06295	1.11522	0.911525	0.656366	0.00692558	Sll0498 protein
sll1358	-0.0686802	-0.19211	-0.228128	-0.0368814	0.00452	-0.835403	-0.824629	-0.786176	-0.969296	0.00695743	Sll1358 protein
slr1933	-0.455717	-0.303613	-0.0929899	-0.264623	-1.12311	-1.21099	-0.958045	-0.0230973	-0.845212	0.00696811	DTDP-4-dehydrorhamnose 3,5-epimerase
slr1133	-0.0397891	-0.27426	-0.262096	-0.270616	-0.716495	-0.648168	-0.482242	-1.33138	-0.3665	0.00698029	Argininosuccinate lyase
slr0590	-0.10901	-0.179116	-0.101107	-0.124505	-0.450621	-0.376564	-0.402533	-0.270661	-0.479019	0.00700438	Slr0590 protein
slr2003	-0.070468	-0.0137692	-0.0932152	-0.162393	-0.373542	-0.397009	-0.36408	-1.35908	-0.40887	0.00704341	Slr2003 protein
sll1319	2.17162	-0.0376224	0.0630765	0.00514527	0.402113	1.057	0.853691	1.1682	1.13893	0.00704391	Hypothetical transport protein sll1319
sll0280	0.0272365	0.0206386	0.129074	0.0398161	0.258672	0.243378	0.458846	0.83438	0.489758	0.00712528	Sll0280 protein
sll1365	0.0742908	0.686281	0.758126	0.872324	1.28678	1.30302	0.92225	0.735288	1.18546	0.00712528	Sll1365 protein
slr0732	0.895752	0.689982	0.396749	0.0749932	2.05479	2.09186	0.969374	0.527397	1.24641	0.0071393	Slr0732 protein
sll0540	0.238723	-0.0778475	0.0672303	0.126793	0.390598	0.520627	0.66673	2.56941	1.03365	0.00715441	Sll0540 protein
sll0450	0.285761	0.0493823	-0.190809	-0.0841238	-0.519972	-0.76549	-0.419328	-1.19379	-0.388518	0.00717423	Cytochrome b subunit of nitric oxide reductase
slr1145	-0.206666	-0.011557	0.0324683	-0.173857	0.0388835	0.118881	0.572916	0.426972	0.509927	0.00720915	Glutamate permease
slr0457	-0.271284	0.0385755	0.0755138	-0.253206	0.0805328	0.182191	0.308721	1.05616	0.380377	0.00722964	tRNA pseudouridine synthase B
sll1394	0.0321377	0.2655	0.192837	0.222126	0.518407	0.456773	0.850617	0.644896	0.203034	0.00724528	Peptide methionine sulfoxide reductase msrA 1
sll0756	-0.409169	0.0678355	0.508039	0.171288	1.04256	0.552086	0.527645	0.658715	0.332765	0.00728857	Sll0756 protein
slr0863	0.0680068	0.228482	0.0466061	0.101462	0.449188	0.530757	0.481565	0.917738	0.291527	0.00728857	Hypothetical protein slr0863
slr0454	-0.241412	-0.321278	-0.0973314	-0.223009	-0.127302	0.118047	0.00477439	0.221423	0.164121	0.00730237	Cation or drug efflux system protein
slr1462	0.0495681	-0.213572	-0.108018	-0.122154	-0.0662298	0.334288	0.140882	0.805282	0.35574	0.00733888	Slr1462 protein
sll1912	0.537952	0.119702	0.320417	0.427966	0.848623	0.917325	0.66342	0.974725	0.590059	0.00737418	Sll1912 protein
sll0147	0.00352453	-0.189517	-0.0662861	-0.378243	-0.585471	-0.611735	-0.639947	-1.56584	-0.325049	0.00741135	Sll0147 protein
sll1242	0.0978811	-0.140083	-0.113939	0.0513507	0.364433	0.275429	0.158378	0.267788	0.175364	0.00756663	Hypothetical methyltransferase sll1242
sll1479	0.462813	-0.291521	-0.117566	-0.0798048	-0.339128	-0.42728	-0.425258	-0.67582	-0.288839	0.00757639	6-phosphogluconolactonase
slr1601	-0.614188	-0.510248	-0.204073	-0.602875	-0.680019	-0.834797	-1.07906	-1.35621	-0.621457	0.00757639	Slr1601 protein
slr0907	0.130025	-0.51726	-0.21452	-0.253475	-0.6146	-0.646312	-0.540033	-1.1286	-0.398669	0.00759335	Slr0907 protein
slr0871	1.71075	-0.118158	-0.107969	0.161785	-0.254784	-1.38648	-1.06998	-1.5469	-1.51627	0.00767429	Slr0871 protein
slr1451	0.207466	-0.0879281	-0.0972223	0.0460712	0.12888	0.33983	0.304977	0.374161	0.592784	0.0076867	Slr1451 protein
slr1767	-1.68843	-0.321306	-0.101384	0.0129454	0.294113	-0.365941	0.433014	0.249953	0.898405	0.00790016	Slr1767 protein
sll1019	0.104225	0.0446685	-0.225976	-0.235967	0.0275861	0.197238	0.350566	0.500561	0.446753	0.00797419	Probable hydroxyacylglutathione hydrolase
slr0530	-0.0682981	-0.0986342	0.0590867	0.274742	0.301418	0.268238	0.325029	0.398079	0.372738	0.0080123	Membrane bound sugar transport protein
sll0422	-0.177162	-0.0833028	-0.104551	-0.512685	-0.878917	-0.595809	-0.500093	-1.18415	-0.296044	0.00805141	Putative L-asparaginase
sll1196	-0.372433	-0.242592	-0.23853	-0.461759	-0.731899	-0.953261	-0.487502	-0.918036	-0.610945	0.00805141	6-phosphofructokinase 1
sll1415	0.537174	0.3291	0.277004	0.357575	-0.00109978	0.0378128	0.0973032	-0.501063	0.151312	0.00805141	Probable inorganic polyphosphate/ATP-NAD kinase 2
slr0162	-0.373462	-0.193813	-0.0192145	-0.0392608	-0.107728	-0.601937	-0.638525	-0.590146	-0.866769	0.00806879	General secretion pathway protein F
slr0402	-0.458901	-0.313542	-0.301536	-0.552662	-0.81653	-0.897959	-0.915275	-1.8812	-0.6517	0.00810911	HAM1 protein homolog
slr0923	-0.132889	-0.0391118	-0.0126913	0.028469	0.201453	0.166457	0.19155	0.254625	0.792614	0.00810956	Probable 30S ribosomal protein PSRP-3
slr1110	-0.545262	-0.123829	-0.288727	-0.243448	-0.573082	-0.654264	-0.625653	-1.05636	-0.866486	0.00818163	Slr1110 protein
sll0454	0.0236813	-0.184568	-0.0462069	-0.166149	-0.444368	-0.56134	-0.309433	-0.736343	-0.169048	0.00822984	Phenylalanyl-tRNA synthetase alpha chain
sll0792	1.50071	1.66215	1.53215	2.07481	1.94172	2.37885	1.98945	2.09317	2.05246	0.00824701	Transcriptional repressor smtB homolog
sll0462	-0.0140562	0.0811239	0.137231	-0.0105371	-0.213892	-0.333895	-0.194316	-0.191049	-0.220426	0.00831562	Sll0462 protein
sll0037	-0.27637	-1.42588	-0.925824	-1.32601	-1.77538	-1.33903	-1.56929	-2.14779	-1.2072	0.00832822	Sirohydrochlorin cobaltochelatase
slr0711	-0.406751	0.0868057	0.0309032	0.0143368	-0.372822	-0.345711	-0.192839	-0.0614077	-0.24412	0.00832931	Slr0711 protein
slr1908	-0.158211	-0.449902	-0.460897	-0.328175	0.573797	0.654691	-0.185414	0.452472	-0.330578	0.00839451	Slr1908 protein
slr1039	0.220215	0.0548429	0.0686027	0.331958	0.319277	0.521832	0.672021	0.637963	0.577851	0.00850984	Slr1039 protein
sll0547	-0.0714047	0.0446146	0.255467	0.0113221	0.975103	0.483455	0.557843	-0.0625342	0.828768	0.00859608	Sll0547 protein
slr0707	-0.373431	-0.244844	0.039496	-0.191172	-0.756252	-0.732799	-0.371067	-0.883024	-0.427685	0.00881298	DNA polymerase I
sll0658	0.0208098	-0.143838	0.200868	0.140449	0.850846	0.63185	0.524638	0.87903	0.555292	0.00884824	Sll0658 protein
sll1428	0.344935	-0.155872	-0.264251	0.0175556	-0.327531	-0.511952	-0.482663	-0.617883	-0.364176	0.00897924	P3 protein
slr0784	-0.208674	-0.356753	-0.191787	-0.320164	-0.534269	-0.336374	-0.765342	-1.1157	-0.535913	0.00906093	Slr0784 protein
sll1384	0.187424	-0.278515	-0.0372838	-0.10018	-0.0639855	-0.554356	-0.508886	-0.283141	-0.689212	0.00906745	Sll1384 protein
ssr0330	-0.393833	-0.172811	-0.338528	-0.436998	-1.12956	-1.10292	-0.896833	-0.794667	-0.259967	0.00913457	Ferredoxin-thioredoxin reductase, variable chain
sll1290	0.0438412	0.230141	0.264956	-0.0747363	0.52458	0.617802	0.585894	0.581706	0.605742	0.00916481	Hypothetical ribonuclease sll1290
slr0376	-0.336287	0.41955	-0.710337	-0.205656	0.79393	0.0372142	0.761239	1.48871	0.530358	0.00925194	Slr0376 protein
sll1680	-0.271986	0.942557	0.713136	0.710381	1.87091	1.80419	1.09871	1.27776	0.481757	0.00930786	Sll1680 protein
slr1788	0.19289	-0.112991	-0.0472012	-0.27685	-0.702615	-0.57359	-0.309357	-0.295778	-0.586747	0.00937714	Slr1788 protein
sll1537	0.217617	0.155667	0.121364	-0.20799	0.483489	1.08006	0.342677	1.6189	0.566017	0.00951947	Sll1537 protein
ssr1698	0.0402068	-0.0846168	0.0753757	0.205421	0.0261899	-0.187858	-0.449178	-0.457741	-0.792517	0.00951947	Ssr1698 protein
slr1398	NA	-0.112373	-0.21961	-0.170015	0.367869	0.579727	0.468468	0.194761	0.913444	0.00963847	Slr1398 protein
sll0283	0.929417	-0.157716	0.193135	0.0465194	-0.320773	-0.728618	-0.850899	-1.48065	-1.07502	0.00968619	Sll0283 protein
slr1491	0.273176	0.0456377	0.279651	0.386793	0.690084	0.944209	0.989716	0.357653	0.580847	0.00968619	Iron(III) dicitrate-binding periplasmic protein
slr0643	0.104416	0.202042	0.0633301	0.274727	0.652871	0.631319	0.487206	0.878939	0.336452	0.00973466	Slr0643 protein
ssl2920	-0.947315	-0.0381282	-0.0321927	0.386628	0.997353	0.607217	0.49855	0.205383	0.810165	0.00976373	Ssl2920 protein
sll1615	-0.0891866	-0.0558951	0.0427496	-0.0574047	0.130349	0.0764148	0.282573	0.764144	0.430083	0.00976441	Probable tRNA modification GTPase trmE
slr0418	-0.225541	-0.0640848	0.0237435	-0.0756673	0.101572	0.129052	0.159763	0.53783	0.184094	0.00981125	Slr0418 protein
slr0798	1.3417	2.35243	1.66605	2.54425	1.35318	1.7316	1.08236	1.6183	0.363115	0.00981125	Zinc-transporting ATPase
slr1919	0.0120887	0.724148	0.555452	0.757203	1.21874	0.970851	0.771276	0.93135	0.942543	0.00991691	Hypothetical protein slr1919
slr0583	0.0938483	-0.234187	-0.218133	-0.0542461	-0.51185	-0.670445	-0.653457	-0.172882	-0.5257	0.00993197	Slr0583 protein
sll0781	-0.414408	-0.165632	-0.164039	-0.153279	-0.290189	-0.341854	-1.00237	-1.28061	-1.04588	0.00995348	Sll0781 protein
slr2092	0.231822	0.310982	0.279138	0.622797	1.58711	1.12618	0.821435	1.31008	0.367627	0.00999792	Slr2092 protein
sll0041	0.0937775	-0.0434354	0.204028	0.2216	-0.066337	-0.348236	-0.208461	-0.128689	-0.544697	0.0100202	Hypothetical methyl-accepting chemotaxis protein sll0041
sll1181	-0.472653	-0.327858	0.208177	0.143376	1.06244	0.660744	0.313778	0.360956	0.170214	0.0100202	HlyD family of secretion proteins
slr0469	-0.227811	0.0113583	-0.250039	-0.381406	-0.396441	-0.67727	-0.554769	-0.803014	-0.469854	0.0100202	30S ribosomal protein S4
slr0801	-0.042372	0.0697178	-0.0512918	-0.227867	-0.711176	-0.506543	-0.295713	0.034451	-0.302849	0.0100865	Slr0801 protein
slr1811	0.0638903	0.355201	0.905412	0.594374	1.74526	1.08005	1.35097	1.58066	0.735361	0.0100865	Slr1811 protein
slr1897	-0.0157104	-0.0662086	0.195294	0.171949	0.329244	0.357712	0.419122	0.566851	0.320897	0.0100942	SrrA
sll1883	0.127301	0.0630987	0.0133921	-0.0106084	0.089817	0.207862	0.501528	0.517237	0.612469	0.010111	Arginine biosynthesis bifunctional protein argJ
slr1818	0.409932	0.1412	0.368917	0.437437	1.22387	0.656259	0.791223	0.41305	0.66266	0.0101609	Slr1818 protein
slr0617	0.0395753	0.0390133	-0.123147	-0.279488	0.162228	0.232008	0.274299	0.702946	0.284227	0.0102827	Slr0617 protein
slr0697	0.0933341	0.125392	0.233335	-0.0208759	0.630566	0.553894	0.455313	0.516481	0.0828959	0.0103645	Slr0697 protein
sll0210	-0.140483	-0.0941548	-0.0546451	-0.344706	-0.155901	0.133073	0.269415	0.948549	0.247599	0.0103933	Undecaprenyl-diphosphatase
slr0646	-0.010025	0.0700204	0.0101188	0.00358495	-0.179441	-0.195747	-0.247585	-0.392698	-0.241944	0.0105432	Penicillin-binding protein 4
sll0224	0.251176	-0.339459	-0.635652	-0.460196	-0.545993	-0.433397	-1.21747	-1.1144	-0.822138	0.0106134	Sll0224 protein
sll0488	0.126628	0.106258	0.164389	0.188596	0.414721	0.198014	0.42593	0.507031	0.439017	0.0106688	Sll0488 protein
sll1223	0.234478	-0.368838	-0.0134165	0.28583	-0.148127	-0.442394	-0.537461	-0.50241	-0.921564	0.0106765	Hydrogenase subunit
sll0301	-0.0507162	0.337604	0.197227	0.0753077	0.624539	0.359672	0.450582	0.668561	0.363096	0.0107066	Sll0301 protein
slr0293	0.141638	0.179937	-0.0034226	-0.0246107	0.158904	0.497662	0.265928	0.574917	0.337371	0.0107237	Glycine dehydrogenase [decarboxylating]
slr0668	0.395556	0.0490365	0.314575	0.248607	0.342908	-0.282184	0.883235	1.38746	1.71052	0.0107419	Slr0668 protein
slr0120	-0.105234	-0.109612	-0.0125819	-0.119574	-0.240457	0.333263	0.679566	1.10842	0.495201	0.0108688	Slr0120 protein
sll1540	0.156093	-0.248874	-0.108833	0.109289	0.157061	0.403214	0.289952	NA	0.944515	0.0108829	Dolichyl-phosphate-mannose synthase
slr0067	0.168465	-0.024117	-0.173328	-0.269991	-0.520973	-0.526359	-0.313731	-1.22259	-0.249781	0.0108896	Mrp protein homolog
slr0436	0.114722	0.0887375	0.056965	0.209858	0.252074	0.463691	0.38136	1.08711	0.402195	0.0109463	Hypothetical protein slr0436
slr1512	0.145188	0.425286	-0.481908	-0.116807	-1.13159	0.0810684	-1.86645	-2.62179	-0.199001	0.0109463	Slr1512 protein
ssl2922	-0.539235	-0.115002	0.163314	0.321636	0.904942	0.670776	0.733828	0.369044	0.631099	0.0110628	Virulence associated protein B
slr0927	-0.25112	-0.00351145	-0.195033	-0.0873006	-0.280461	-0.666886	-1.04025	-0.905021	-1.2899	0.0111445
sll1354	0.402851	0.160757	0.0778083	0.239358	0.889006	0.741411	0.345887	0.925646	0.23814	0.0114132	Single-strand-DNA-specific exonuclease; RecJ
sll0236	0.171887	0.118835	0.229501	-0.0481674	-0.0393	-0.107892	-0.371011	-0.282169	-0.645643	0.0114879	Sll0236 protein
sll0703	0.963917	1.07367	0.486631	0.60348	1.3093	1.87747	1.28381	1.50953	0.760478	0.0114879	Sll0703 protein
sll1486	-0.357078	-0.154369	-0.0951852	-0.207931	0.135168	0.110814	0.284988	0.209857	-0.0317793	0.0115247	Sll1486 protein
sll1005	0.451042	-0.0517519	-0.33177	-0.0146798	-0.735569	-0.518411	-0.33893	-0.632439	-0.434255	0.0115494	Regulatory protein for beta-lactamase
sll0269	0.388747	-0.0784891	-0.0866548	0.386806	0.166173	0.717894	1.88049	0.399719	1.76216	0.0117486	Sll0269 protein
slr1990	0.142506	0.0533397	-0.230532	-0.178336	-0.484618	-0.557955	-0.291967	-1.61622	-0.291048	0.0118363	Slr1990 protein
sll1688	0.0530422	1.84745	-0.756925	-0.667631	1.05377	1.34415	1.00356	1.33172	0.95771	0.0118414	Threonine synthase
slr0984	-0.321733	-0.430079	-0.154417	-0.393035	0.0383852	-0.109569	-0.0875633	-0.0978861	0.00345108	0.0118414	CDP-glucose-4,6-dehydratase
slr0585	-0.357362	-0.0923773	0.142949	-0.090082	-0.217805	-0.344568	-0.481445	-0.763104	-0.563104	0.0121037	Argininosuccinate synthase
slr1295	0.00749883	-0.396538	0.97578	-0.211484	-2.07058	-1.44145	-0.395567	-0.592584	0.100153	0.0121246	Iron transport protein
sll1424	0.13813	-0.123312	-0.0507209	-0.126843	0.0302787	0.056141	0.153409	0.226068	0.301216	0.0121417	Sll1424 protein
slr1659	0.101288	-0.147041	0.0735949	0.126993	0.050001	0.569692	0.494238	0.473388	0.46703	0.0122148	Slr1659 protein
slr1076	0.170921	0.0791834	-0.472882	-0.107615	-0.588946	-0.632323	-0.701027	-0.658163	-0.822478	0.0122371	Slr1076 protein
ssl2162	0.601742	0.134613	-0.427775	0.0258923	0.621595	0.375555	0.753447	1.17541	0.41481	0.0123125	Ssl2162 protein
sll1582	0.0531618	-0.029742	-0.134462	-0.114973	0.30571	0.405284	0.160278	0.107935	0.0391567	0.0123366	Sll1582 protein
sll0934	-0.073457	0.135037	0.173995	0.29804	1.11174	0.437876	0.915932	0.440218	0.398349	0.0124061	Carboxysome formation protein
slr1915	-0.497966	2.17323	0.545141	1.03735	2.87271	2.02435	1.55306	1.68177	1.42968	0.0124913	Slr1915 protein
sll1147	0.164609	-0.0854399	-0.0268081	-0.0409004	-0.198121	-0.376201	-0.25667	-0.647979	-0.279862	0.0127071	Hypothetical protein sll1147
slr1796	-0.275386	-0.277815	-0.257582	-0.367209	-0.825054	-0.436994	-0.486705	-0.717053	-0.744167	0.0127457	Slr1796 protein
slr0747	0.387434	0.210221	-0.0318	-0.111139	-0.508198	-0.388074	-0.142143	-0.176429	-0.197699	0.0127979	Orf 363
slr1031	0.271259	-0.0118989	0.102906	-0.149442	-0.427621	-0.260336	-0.200366	-0.143972	-0.239513	0.0128989	Tyrosyl-tRNA synthetase
sll1341	0.0129375	0.2343	-0.0462535	0.0133927	0.36575	0.546573	0.493878	0.393627	0.0904141	0.012973	Bacterioferritin
slr1332	0.100161	0.0330605	0.0134839	-0.128891	-0.0416233	0.383544	0.779477	1.32556	0.53076	0.012982	Beta ketoacyl-acyl carrier protein synthase
sll1395	0.336681	0.308092	-0.0207872	0.347606	0.351841	0.771658	1.10698	0.788575	0.675584	0.013051	DTDP-6-deoxy-L-mannose-dehydrogenase
slr0459	-0.0199054	-0.0279483	0.043257	-0.12581	0.18566	0.2731	0.136914	1.386	0.479757	0.0130827	Slr0459 protein
ssr1386	-0.364502	-0.0857006	-0.24792	-0.0707081	-0.532114	-0.949881	-0.876174	NA	-0.662069	0.0130827	Inorganic carbon transport protein
slr0599	0.321594	0.0579313	0.241474	0.815169	0.128268	-0.0388238	-0.32676	0.120733	-0.514288	0.0131178	Serine/threonine-protein kinase C
slr1393	-0.0149118	-0.0323495	-0.157024	-0.0501395	0.12959	0.189859	0.315783	NA	0.398884	0.0132215	Sensory transduction histidine kinase
sll0217	0.362441	0.129991	-0.0497394	-0.613957	-0.325783	0.362312	1.30561	1.65665	1.61375	0.0132935	Putative diflavin flavoprotein A 2
sll0912	0.31776	0.381578	0.293823	0.217814	0.55724	0.712376	0.790589	0.29449	0.683782	0.0133327	ABC transporter
slr0346	-0.180638	-0.275495	-0.170819	-0.270291	-0.671699	-0.492591	-0.442718	-0.33526	-0.410914	0.0134388	Hypothetical protein slr0346
sll0216	0.328875	0.21306	0.338791	-0.00478333	0.182131	0.283335	1.0305	0.945842	0.834857	0.0134427	Sll0216 protein
sll0837	-0.472443	0.50339	0.433855	0.177949	1.16424	0.923291	0.876426	0.568333	0.784767	0.0134437	Sll0837 protein
sll1169	-0.194548	-0.0668717	-0.234197	-0.122093	-1.08209	-0.735735	-0.673312	-0.215246	-1.26387	0.0134438	Sll1169 protein
sll0574	-0.15563	-0.249413	-0.297011	-0.440862	-0.77972	-0.913071	-0.742442	-1.1185	-0.162982	0.0135202	Integral membrane O-antigen translocator protein
sll1446	-0.3326	-0.506825	-0.466792	-0.646602	-0.403097	-0.118479	-0.127072	-0.265862	0.151895	0.0136491	Sll1446 protein
slr0294	0.306073	0.00127652	0.457483	0.213916	0.5338	0.744261	0.772366	1.21365	1.07147	0.0136491	Slr0294 protein
slr0366	-0.279599	-0.130768	-0.163031	-0.0309994	-0.289542	0.231245	0.815375	NA	0.868685	0.0138484	Slr0366 protein
sll1574	0.0998814	0.0413505	-0.145267	-0.108886	0.00742436	0.133459	0.111973	0.394939	0.52136	0.013926
slr1794	0.435826	-0.0583657	-0.11146	-0.108198	-0.335141	-0.191327	-0.223942	-0.560805	-0.145794	0.0139701	Slr1794 protein
slr2004	-0.124757	-0.0942698	-0.115151	-0.242304	-0.863868	-0.830605	-0.291828	-0.368214	-0.631389	0.0139842	Slr2004 protein
sll1348	0.480948	0.444898	0.380196	0.285336	-0.0178621	0.326764	-0.0103355	NA	0.122753	0.0141302	Sll1348 protein
sll1635	0.0469451	0.105215	-0.166157	-0.0126244	-1.43786	-0.864173	-0.15961	-0.37735	-0.304247	0.0141367	Thymidylate synthase thyX
slr0386	0.0324065	-0.124051	-0.157465	-0.264265	-0.955176	-0.264155	-0.294443	NA	-0.604661	0.0141413	Slr0386 protein
slr1837	-0.0417647	0.0357444	-0.0723757	-0.0760847	-0.152798	0.209337	0.692961	0.398764	0.675228	0.0142556	OmpR subfamily
slr2130	0.36598	-0.242923	-0.230413	-0.0570996	-0.603509	-0.508642	-0.328803	-0.404156	-0.195566	0.014261	3-dehydroquinate synthase
sll0753	-0.563034	-0.263741	-0.256741	-0.439929	-0.884766	-0.697455	-0.548068	-0.6125	-0.618484	0.0143703	Methylenetetrahydrofolate dehydrogenase /methenyltetrahydrofolate cyclohydrolase
slr0320	0.404037	0.43524	-0.0499636	0.215294	-0.183392	0.103377	-0.298984	NA	-0.088258	0.0143703	Slr0320 protein
sll1965	0.112586	0.0853241	0.31896	0.0971774	0.296187	0.411736	0.726546	0.763422	0.557007	0.014378	Sll1965 protein
sll0916	0.0959087	0.0273315	-0.12452	-0.0108134	0.0482009	0.186187	0.311151	0.741775	0.394477	0.014814	Cobalt-precorrin-8X methylmutase
slr0688	-0.28643	0.294594	0.206858	0.460694	0.825949	0.743012	0.63527	0.499852	0.653622	0.014834	Slr0688 protein
sll1590	0.00192429	0.27854	0.308476	0.364572	0.775054	0.744663	0.479691	0.220998	0.600529	0.0149513	Sensory transduction histidine kinase
slr0090	0.315321	0.00751068	0.186348	0.263269	0.772997	0.702317	0.457374	1.85503	0.370164	0.0149576	Hypothetical protein slr0090
sll0170	-0.746158	1.05105	0.580114	1.55589	2.31521	1.7043	1.00959	1.21858	1.40471	0.0150483	Chaperone protein dnaK2
sll0248	1.83194	-0.367641	0.834522	0.349368	-0.251872	0.384301	3.34626	3.56783	4.74677	0.0152004	Flavodoxin
slr0652	0.405745	0.0632803	-0.0432279	0.0802504	0.0556274	0.402303	0.598609	0.877114	0.776837	0.0152654	1-(5-phosphoribosyl)-5-[(5-phosphoribosylamino)methylideneamino] imidazole-4-carboxamide isomerase
slr2075	-0.440406	0.463213	0.750595	1.44582	1.76756	1.47689	1.173	1.39664	1.0462	0.0152654	10 kDa chaperonin
sll1934	-0.315597	-0.567519	-0.381861	-0.354436	-0.70146	-0.698506	-0.90528	NA	-0.581039	0.0153826	Sll1934 protein
slr1718	-0.0866699	-0.153456	-0.15077	-0.47787	-1.25222	-1.10223	-0.697467	-1.41029	-0.79221	0.0155062	Probable 2-phosphosulfolactate phosphatase
ssr3184	-0.0909631	0.154659	-0.240561	0.139737	-0.279222	-0.149493	-0.329164	-0.618627	-0.0920635	0.0155243	Ferredoxin
sll0812	-0.285823	-0.640036	-0.281258	-0.206552	-0.501528	-0.0502104	0.230472	0.576423	0.632632	0.0156377	Sll0812 protein
sll0779	-0.348376	-0.362345	0.182256	0.0598498	0.454224	0.568953	0.297218	0.139792	0.0355492	0.0157429	Sll0779 protein
sll0100	-0.0739229	0.0563295	-0.0118544	0.0439519	0.0516442	0.43798	0.391137	1.3711	0.308197	0.0158996	Hypothetical protein sll0100
sll1570	0.312409	-0.0211154	0.128828	0.255597	0.352211	0.321853	0.467253	0.554913	0.325907	0.015919	Sll1570 protein
sll1106	-0.373983	0.615614	0.389491	0.577687	1.15527	1.52444	1.25086	0.149661	0.776019	0.0159293	Sll1106 protein
sll0868	-0.0119299	0.255635	0.4149	0.1421	0.846953	0.615572	0.406793	0.969776	0.101187	0.0159988	Lipoyl synthase 2
sll1271	-0.189648	-0.414857	-0.415112	-0.322439	-0.317259	-0.58855	-0.816455	-1.22566	-0.67993	0.0160147	Sll1271 protein
slr0456	-0.150598	0.064839	-0.0447903	0.297767	0.235216	0.190007	0.349288	0.770457	0.38541	0.0161357	Slr0456 protein
sll0005	-0.236177	0.978663	0.373627	0.447008	1.27763	1.33537	0.898499	1.31276	0.402329	0.0161906	Hypothetical protein sll0005
ssr3467	0.312508	-0.245455	0.106696	0.677013	0.722666	0.30558	0.790145	0.796475	0.975713	0.0163607	Ssr3467 protein
slr1324	-0.226449	-0.0870872	-0.00947869	-0.0918019	0.108109	-0.0233819	0.213751	0.307708	0.306344	0.0163857	Hybrid sensory kinase
sll0064	-0.291378	-0.363363	-0.0999975	-0.299143	-0.762521	-0.570407	-0.340881	-0.884564	-0.437967	0.01639	Sll0064 protein
slr0958	-0.00725897	0.172273	-0.02034	-0.114441	0.0933716	0.252621	0.317901	NA	0.543337	0.0164364	Cysteinyl-tRNA synthetase
sll1562	0.189427	0.143104	0.301689	0.350971	0.643956	0.92663	1.07961	0.821339	1.09965	0.0165004	Sll1562 protein
sll0867	0.0808952	0.261431	0.557023	0.488397	1.10884	0.82988	0.872044	0.774479	0.2104	0.0168439	Sll0867 protein
slr1409	-0.00318978	-0.22074	-0.15749	-0.374622	-0.463483	-0.551043	-0.534502	-1.41756	-0.345336	0.0168439	Hypothetical WD-repeat protein slr1409
slr1485	0.739912	-0.0211374	0.968326	-0.0289168	-0.672128	1.62573	3.10694	3.58113	3.22313	0.01685	Slr1485 protein
slr1594	-0.20493	0.2994	0.355116	0.181273	-0.166767	0.191793	-0.665795	-0.506341	-1.04886	0.0168669	PatA subfamily
sll0712	0.289793	-0.0869742	-0.0118408	0.285665	-0.689094	-0.597772	-0.350473	-0.419111	-0.448862	0.0169589	Cysteine synthase
slr0380	0.00778352	-0.282355	-0.0392709	-0.00970637	-0.0191976	0.122577	0.379877	NA	0.806673	0.0172463	Slr0380 protein
slr0959	-0.413663	0.737761	0.0760669	0.108785	0.635069	0.892289	0.767782	2.89085	0.379356	0.0172463	Slr0959 protein
sll1018	-0.238643	0.62775	0.505321	0.154807	-0.0164069	-0.878931	-0.579109	0.34318	-0.417813	0.0173593	Probable dihydroorotase-like protein
sll1507	0.33105	0.804212	0.47038	0.136245	0.745514	0.852897	1.01922	0.848562	0.682671	0.0173593	Sll1507 protein
slr0163	-0.0652107	-0.188108	-0.155244	-0.235743	-0.0658505	-0.46194	-0.539663	-0.773256	-0.732809	0.0174097	Pilin biogenesis protein
slr0572	-0.555968	-0.382202	-0.282537	0.120618	-0.00725923	-0.669322	-0.827609	-1.23245	-1.10508	0.0174097	Slr0572 protein
slr2123	0.0826936	-0.138294	0.0519786	0.173691	0.459817	0.507749	0.497471	0.573415	0.192018	0.0174829	D-isomer specific 2-hydroxyacid dehydrogenase family
sll1511	0.858274	0.244151	0.184029	-0.0987825	0.469808	0.449582	0.74007	0.317639	0.643224	0.0175465	Sll1511 protein
sll1768	0.281604	-0.131738	-0.251154	-0.101543	0.0686529	0.331061	0.384773	0.285709	0.222152	0.0175508	OppB in a binding protein-dependent transport system
slr1122	0.22928	0.0157133	0.10014	-0.0564681	0.0336907	0.282732	0.375742	0.570554	0.421017	0.0175508	Slr1122 protein
sll0664	-0.0558442	-0.307695	0.165387	0.298639	0.739166	0.931428	1.09651	1.87547	1.16755	0.0175605	Sll0664 protein
sll0704	0.203385	0.341434	-0.0631253	0.0826588	0.318683	0.495211	0.548629	0.548454	0.261199	0.0179406	NifS protein
sll0265	0.597539	0.423962	0.406756	0.299279	0.586913	1.071	0.902211	NA	0.690774	0.0179879	Sll0265 protein
slr1327	0.428826	0.242578	0.558595	0.660739	2.00568	1.3965	1.21129	1.57234	1.06571	0.0179879	Slr1327 protein
sll0545	0.198472	0.0660142	-0.138799	-0.20038	-0.384827	-0.438722	-0.47996	-0.197708	-0.281257	0.0180353	Sll0545 protein
slr0233	-0.1304	0.46762	0.291505	0.526871	1.2477	0.758936	0.788989	0.697441	0.492838	0.0181693	Thioredoxin-like protein slr0233
slr1353	0.072051	-0.222674	0.105069	-0.0856792	-0.308934	0.345495	0.520441	0.74048	0.893577	0.0181943	Hypothetical protein slr1353
sll0765	0.462592	-0.0216399	-0.0470718	0.0457813	0.0361029	0.211709	0.503324	0.442346	0.826628	0.0183014	Hypothetical UPF0176 protein sll0765
slr1290	0.355513	0.064092	0.0159253	-0.0739526	-0.411912	0.195754	0.411607	0.408437	0.318568	0.0183014	Hypothetical protein slr1290
sll1439	0.935969	-0.198449	-0.0666878	0.0503402	0.482342	1.18343	0.552418	1.01375	1.12963	0.0183301	Sll1439 protein
sll1652	-0.149595	-0.247053	0.088604	-0.0211224	-0.038978	0.536599	0.878916	0.706	0.261236	0.018342	Sll1652 protein
slr1207	0.152873	1.27743	1.19402	0.987328	1.0475	0.784513	0.626075	0.84814	0.468615	0.0183997	Slr1207 protein
slr1870	0.00618966	-0.0149199	0.217968	0.0470632	0.370117	0.298983	0.519826	0.502815	0.228678	0.0184716	Slr1870 protein
sll0379	0.0571204	-0.336273	-0.0986444	-0.136077	-0.373719	-0.429838	-0.696979	-1.53922	-0.254293	0.0185451	Acyl-[acyl-carrier-protein]--UDP-N-acetylglucosamine O-acyltransferase
slr1814	-0.126886	0.239972	0.728108	0.499421	1.7186	1.26349	1.33642	1.30766	0.963438	0.0187855	Slr1814 protein
sll0572	-0.207586	0.146028	-0.176868	0.100648	-0.38801	0.528623	1.30989	1.86051	1.44357	0.0192078	Sll0572 protein
slr1857	0.300167	-0.168988	-0.114356	-0.0701503	-0.17988	-0.286732	-0.497817	-1.78752	-0.432916	0.0192216	Glycogen operon protein; GlgX
sll1534	0.299908	-0.251227	-0.330299	-0.181676	-0.14225	-0.526416	-0.709386	-1.06208	-0.582743	0.0194375	Sll1534 protein
slr0929	0.357475	-0.21504	-0.000698917	-0.164602	-0.28672	-0.225045	-0.213797	-0.616826	-0.301667	0.0194825	Slr0929 protein
slr1351	0.113647	-0.242906	-0.271235	-0.308874	-0.762008	-0.530854	-0.471331	-0.932172	-0.129429	0.0195311	UDP-N-acetylmuramoyl-tripeptide--D-alanyl-D-alanine ligase
slr0807	-0.235576	-0.0120629	0.0677685	-0.211357	-0.314749	-0.336943	-0.348341	-0.274742	-0.420046	0.0195822	Probable O-sialoglycoprotein endopeptidase
slr1107	0.0937607	0.172702	0.0335371	-0.034325	0.375994	0.310887	0.757479	0.40356	0.33465	0.0197004	Slr1107 protein
slr1556	-0.22348	0.0770463	0.15992	0.120349	0.394595	0.252627	0.450461	0.170428	0.351714	0.0197064	2-hydroxyaciddehydrogenase
slr1910	-0.271723	0.0538934	-0.0149204	-0.300798	0.222932	0.446382	0.203562	-0.00716914	0.282003	0.019732	N-acetylmuramoyl-L-alanine amidase
sll0328	0.263065	0.052722	-0.000212091	-0.15552	-0.0116322	-0.760337	-1.10536	NA	-0.908411	0.0199708	Sll0328 protein
sll1253	-0.28928	-0.106924	0.0651402	-0.0605132	0.600611	0.343183	0.222682	-0.156045	0.20433	0.0200913	PolyA polymerase
slr1861	0.44634	-0.375992	0.0369902	-0.311852	-0.143337	-1.21416	-1.22905	-1.48457	-1.37445	0.0202771	Slr1861 protein
slr0142	-0.321328	-0.0252745	-0.234793	-0.0569741	-0.0784138	0.703418	0.397462	0.90066	-0.0504128	0.0203148	Slr0142 protein
slr1939	0.28375	-0.210242	-0.123385	-0.0363161	-0.0675385	0.135229	0.459522	0.470739	0.707533	0.0203148	Slr1939 protein
sll1071	0.254312	0.313955	-0.181087	-0.206242	-0.349065	-0.35875	-0.623576	-0.621659	-0.00385606	0.0203473	Sll1071 protein
slr0543	0.0253797	0.169518	0.155295	-0.0252758	0.450552	0.377503	0.297959	0.456827	-0.0211091	0.0203473	Tryptophan synthase beta chain
sll0494	0.143968	-0.392477	-0.142639	-0.296733	0.0769351	0.294909	0.162146	0.0566441	0.673044	0.0206631	Sll0494 protein
sll1001	0.335332	0.0846431	-0.224148	0.189316	0.137438	0.675611	0.386505	0.878263	0.359653	0.0206695	ABC transporter
sll1226	0.274496	-0.270938	0.00216131	0.164715	-0.0388285	-0.362922	-0.597099	-0.194971	-0.746925	0.0206695	Hydrogenase large subunit
smr0011	-0.902209	0.069828	-0.017052	-0.309976	-1.25157	-0.830125	-0.613007	-0.770852	-0.550126	0.0206695	50S ribosomal protein L34
sll0851	0.0487812	-0.330319	-0.358571	-0.0497	-0.511908	-0.928938	-1.80406	-0.0899755	-1.86848	0.0207662	Photosystem II 44 kDa reaction center protein
sll0887	0.398812	0.0148609	0.186485	0.298401	0.523704	0.527256	0.53166	0.553497	0.456769	0.0207662	Sll0887 protein
slr0092	0.227506	0.00316593	0.098106	0.0575284	0.242818	0.400303	0.369739	0.893406	0.209616	0.0207662	Slr0092 protein
slr1774	-0.117726	0.24606	0.210666	0.0780045	0.366346	0.318091	0.413134	0.451361	0.23843	0.0207887	Slr1774 protein
slr0442	0.368375	-0.847385	-0.441567	0.708767	-0.226	-0.256532	-1.10164	-0.764169	-1.12019	0.0208779	Slr0442 protein
sll0163	-0.48288	0.0390835	-0.195714	-0.0224103	0.154329	0.122145	0.249476	0.315543	0.0280238	0.0210309	Hypothetical WD-repeat protein sll0163
sll0048	-0.168886	0.0172991	0.125518	0.172005	0.30561	0.230549	0.407207	0.352265	0.414081	0.0211518	Sll0048 protein
sll1118	0.559694	0.0464289	0.115474	0.0611703	-0.259454	-0.294078	-0.140676	-0.432281	-0.049276	0.0213523	Hypothetical UPF0145 protein sll118
sll1878	0.188802	-0.201009	0.514229	-0.0202998	-1.26673	-0.802381	-0.11077	-0.102226	0.187015	0.0213523	ABC transporter
sll1202	-0.326158	-0.090208	0.106977	-0.273821	-0.99915	-1.09197	-0.625638	0.46758	-1.46142	0.0217603	Sll1202 protein
slr1299	-0.302074	-0.424404	-0.224068	-0.624475	-0.891023	-0.613957	-0.523685	-0.774127	-0.536286	0.0218406	UDP-glucose dehydrogenase
sll0900	0.208998	-0.228336	-0.383025	-0.338003	-0.723711	-0.581185	-0.495791	-0.848542	-0.229302	0.0218705	ATP phosphoribosyltransferase
slr0896	-0.0746553	0.116243	-0.1316	0.010276	0.055693	0.131406	0.275725	0.631259	0.159758	0.0218709	Probable multidrug resistance protein norM
slr0207	-0.187247	0.240684	0.587091	0.250147	0.64752	0.569498	0.729985	1.21651	0.417082	0.0219866	Slr0207 protein
slr0269	0.0439551	0.0749158	0.0653553	-0.0769485	0.198191	0.0728235	0.398318	0.409508	0.272694	0.0219866	Hypothetical protein slr0269
sll0750	-0.203436	-0.191961	0.0898798	-0.102841	0.366681	0.20129	0.16866	0.095589	0.0687605	0.0219875	Adaptive-response sensory-kinase sasA
sll0943	0.479284	0.130357	0.44556	-0.15181	0.376174	0.183644	0.65181	0.563747	0.622062	0.0220118	Sll0943 protein
slr1384	0.277348	-0.172917	-0.0678912	0.0613692	0.0926653	0.364824	0.292848	1.30798	0.446586	0.0220381	Slr1384 protein
slr1938	0.39375	-0.237653	-0.0813486	-0.206554	-0.616062	-0.53798	-0.296792	-0.350625	-0.139943	0.0220662	Probable methylthioribose-1-phosphate isomerase
slr0529	-0.150844	0.0133244	0.195251	0.047926	0.392254	0.26334	0.395904	0.482913	0.431382	0.0222379	Slr0529 protein
sll0542	0.0316732	-0.259751	-0.272804	-0.117034	-0.419297	-0.488786	-0.410329	-0.85773	-0.145204	0.0222819	Acetyl-coenzyme A synthetase
sll0745	0.0358087	-0.275556	0.102149	0.00707154	0.289816	0.160971	0.46974	0.216704	0.195485	0.0223168	6-phosphofructokinase 2
sll0643	0.0622825	0.0978661	0.176721	-0.112477	0.264762	0.249966	0.366815	0.520624	0.228854	0.0223801	Urease accessory protein ureG
sll0204	0.108664	0.129019	0.0414762	0.0818958	0.179951	0.405575	0.706273	0.482536	0.672349	0.0226923	tRNA uridine 5-carboxymethylaminomethyl modification enzyme gid
sll0821	-0.135921	-0.01755	-0.0224929	-0.0439259	0.0451888	0.0492374	0.250726	0.288745	0.132813	0.0226923	Phytochrome-like protein cph2
slr1241	-0.290435	-0.137786	0.144775	0.168931	0.185078	-0.558406	-0.596038	-0.751777	-1.00139	0.0226923	Slr1241 protein
slr0525	0.0894103	-0.0810628	0.0109697	-0.0319545	-0.556936	-0.470887	-0.324204	-0.329825	0.0581884	0.0228979	Magnesium-protoporphyrin O-methyltransferase
slr1178	0.0589529	-0.257793	-0.0438742	0.055647	0.0927827	0.456315	0.0549464	0.201115	0.801014	0.0229442	Slr1178 protein
sll0496	0.115976	0.321809	0.305909	0.189059	0.657406	0.878388	0.396313	0.735974	0.199578	0.0231843	Sll0496 protein
slr1830	-0.333715	-0.134744	0.029815	0.0500392	0.482131	0.160433	0.180442	0.233126	0.238963	0.0233152	Poly(3-hydroxyalkanoate) synthase
sll0994	-0.883324	-0.0356417	-0.157643	-0.0829856	0.00514038	0.0957188	0.217741	-0.071352	0.329752	0.0233416	Sll0994 protein
sll1360	-0.147116	-0.13473	-0.111421	-0.15987	-0.0744415	0.185107	0.254105	0.358578	0.0998435	0.0233574	DNA polymerase III subunit
sll1017	-0.811779	0.0900922	0.147143	-0.0136954	-0.271393	-0.892558	-0.801463	-3.00004	-0.794456	0.0233734	Putative ammonium transporter sll1017
sll0142	0.0113304	0.134049	0.403062	0.190889	0.426739	0.757787	0.811066	1.10893	0.0272761	0.0234189	Cation or drug efflux system protein
slr0040	0.535986	0.12282	-0.128566	0.117613	-0.217928	-0.134999	-0.140309	-0.86683	0.0572256	0.0234189	Bicarbonate transporter
slr0361	0.0520143	-0.112634	-0.164995	-0.0261529	0.185272	0.231252	0.438997	NA	0.262731	0.0238426	Hypothetical RNA pseudouridine synthase slr0361
slr0161	-0.0961358	-0.331891	-0.103149	-0.0590765	-0.135882	-0.567716	-0.644941	-0.537111	-0.855114	0.024023	Twitching motility protein
slr1263	0.424778	1.22382	0.538916	-0.181085	-0.0389279	0.530966	-0.145516	-0.164051	-0.531414	0.024023	Slr1263 protein
sll0495	0.136155	0.892511	0.798944	0.373829	1.34053	1.49822	0.945393	1.34048	0.464938	0.0241934	Asparaginyl-tRNA synthetase
ssl3364	-0.535575	0.321637	0.263254	0.380938	0.692177	0.636543	0.622316	NA	0.748123	0.0242765	Ssl3364 protein
slr0882	0.0880777	0.0146624	0.0663324	-0.0641343	0.154826	0.297302	0.158851	NA	0.709545	0.0243522	Slr0882 protein
sll1945	0.0340464	0.137264	-0.048669	0.0219354	-0.213039	-0.267275	-0.0535078	-0.280534	-0.181479	0.0244071	1-deoxy-D-xylulose-5-phosphate synthase
slr0222	-0.00182208	-0.00634383	0.194331	0.233458	0.371668	0.264924	0.438101	1.47237	0.548295	0.024774	Hybrid sensory kinase
slr0292	0.0308886	0.329268	0.0621503	0.144467	0.40257	0.411777	0.375043	0.746242	0.257967	0.024774	Slr0292 protein
slr2026	0.151047	-0.107333	-0.20394	-0.207628	0.0407332	0.231284	0.186489	0.124822	0.422741	0.024774	Dihydropteroate synthase
sll0520	0.21736	-0.191123	0.0625232	0.0618167	-0.165817	-0.160759	-0.403417	-0.2253	-0.236343	0.0248957	NAD(P)H-quinone oxidoreductase subunit I
sll1598	0.0701138	-0.20177	-0.23786	-0.187886	-0.679187	-0.775672	-0.867875	-4.97253	-1.08303	0.0249541	Mn transporter; MntC
sll1600	0.0820873	-0.214675	-0.289742	-0.209505	-0.395095	-0.416737	-0.475473	-1.91955	-0.494965	0.0249541	Manganese transport system membrane protein mntB
slr1472	-0.232172	-0.0261509	-0.0954463	-0.216888	-0.337858	-0.418201	-0.598247	NA	-0.363875	0.0250997	Slr1472 protein
slr1737	-0.522928	-0.119045	-0.100229	-0.157497	-0.124637	0.19396	0.22112	0.028352	0.539891	0.0252422	Slr1737 protein
slr0212	-0.339161	-0.055923	0.00981354	-0.19302	-0.19764	-0.765383	-0.555949	-0.822586	-0.645252	0.0257114	Methionine synthase
slr1969	-0.0312861	0.209533	0.1707	0.38685	0.3807	0.29046	0.689786	0.648688	0.776401	0.0257114	Hybrid sensory kinase
sll1939	0.118916	-0.452754	-0.570444	-0.22282	-0.466309	-0.387766	-1.03805	-0.900438	-0.507884	0.0257123	Sll1939 protein
sll1695	-0.553722	-1.75912	-0.672604	-0.121575	0.96778	0.206576	-0.490043	-0.65101	-0.0702213	0.0257357	General secretion pathway protein G
slr1272	-0.218504	-0.469806	-0.450437	-0.458178	-0.33933	-0.561727	-0.855155	-0.948578	-0.887285	0.0257357	Slr1272 protein
slr2100	0.0475475	-0.0502077	-0.0675612	0.155297	0.166312	0.29707	0.218399	0.498984	0.0354674	0.0257357	Regulatory components of sensory transduction system
slr0658	-0.0489888	-0.229674	0.215338	0.182183	0.42716	0.459843	0.424175	0.803182	0.573979	0.0260619	Slr0658 protein
slr1899	-0.0400844	-0.0590981	-0.0746684	0.123791	0.423997	0.327059	0.325519	0.162082	0.387198	0.0262561	Urease accessory protein ureF
slr0598	0.371712	0.526489	0.0479984	0.100865	-0.00242033	-0.229973	-0.0993699	0.0773439	-0.09628	0.0264386	Slr0598 protein
slr1488	-0.820891	0.106035	0.558414	0.143038	-0.219896	0.834134	2.13873	2.83188	2.0603	0.0264386	ABC transporter
sll0676	0.210263	-0.0975602	-0.0630616	0.107914	-0.744168	-0.59509	-0.590683	0.393195	-0.977362	0.026587	Sll0676 protein
sll1429	-0.706786	-0.342116	-0.177793	-0.159401	-0.506435	-0.642439	-0.837865	-1.71829	-0.91097	0.0267665	Sll1429 protein
slr0387	0.0876058	0.2013	0.158926	0.234587	0.220515	0.508127	0.387419	1.7322	0.747477	0.026879	NifS protein
ssl0353	-0.27438	0.310426	0.299449	0.0270478	0.131476	-0.735613	-0.485244	0.00961701	-0.507319	0.0269927	Ssl0353 protein
sll1561	-0.0413981	0.0294409	-0.163277	-0.240675	-0.52152	-0.680975	-0.256968	-0.912086	-0.103757	0.0270073	Delta-1-pyrroline-5-carboxylate dehydrogenase
slr1420	-0.120228	0.21191	0.301416	0.0768889	0.718744	0.675234	0.373613	0.214876	0.221318	0.027104	Slr1420 protein
slr0914	0.500832	-0.357852	-0.111981	-0.326122	-0.572636	-0.367315	-0.691588	-1.91108	-0.557305	0.0273262	Slr0914 protein
sll0486	0.107591	0.185367	0.293614	0.256012	0.399679	0.344356	0.487949	0.571815	0.611736	0.0273269	KaiB-like protein 2
sll1575	0.228566	0.666254	-0.0351344	0.117449	0.135578	0.0838012	-0.215928	-0.347069	-0.218188	0.0273549
slr1592	-0.339197	0.418844	0.35081	-0.121668	0.304932	0.411736	0.273081	0.379446	0.607602	0.0273549	Hypothetical RNA pseudouridine synthase slr1592
slr2071	1.48276	1.75982	1.05821	0.998814	1.89389	2.14252	1.65786	1.99009	1.15191	0.0273709	Slr2071 protein
slr1596	0.0817495	0.260775	0.205076	0.0428039	0.491068	0.761496	0.70705	-0.0204839	0.689867	0.0274403	Proton extrusion protein pcxA
sll1614	0.195069	-0.158536	-0.111533	-0.17575	-0.223837	0.430089	0.423783	0.845639	0.135084	0.0276237	Cation-transporting ATPase pma1
sll1572	0.266264	-0.338389	-0.208613	0.0335313	-0.324552	-0.455536	-0.590894	-0.317277	-0.692228	0.0278503	DNA polymerase III alpha subunit
slr0542	0.253687	-0.00276713	0.308007	0.377217	0.479858	0.498287	0.451069	0.595266	0.424258	0.0278503	ATP-dependent Clp protease proteolytic subunit 1
slr2080	0.106371	-0.080813	0.16198	-0.0542134	0.680942	0.407356	0.260574	0.490759	0.430071	0.0278503	Slr2080 protein
sll0219	1.07733	0.0381473	-0.443167	-0.135079	0.146276	0.896344	0.776368	1.46488	0.726744	0.0278679	Putative diflavin flavoprotein A 4
slr0797	0.307983	1.21304	1.15629	0.449178	0.94529	0.581299	-0.267892	-0.412184	0.0150312	0.0279238	Cation-transporting ATPase; E1-E2 ATPase
slr0152	-0.0193678	0.106949	0.0282355	-0.0582585	0.13083	0.234295	0.438941	NA	0.377033	0.0279547	Serine/threonine protein kinase
sll1107	-0.0655495	0.394375	0.059209	-0.0786937	0.404006	0.844208	0.452331	0.532954	0.0204016	0.0280778	Sll1107 protein
slr1461	0.0498084	0.185545	0.14875	0.228327	0.586038	0.474017	0.594472	0.833158	0.25833	0.0280877	Slr1461 protein
sll0479	-0.289963	0.0396447	0.159114	0.0957773	0.494097	0.327696	0.23982	0.876471	0.0764187	0.028146	Sll0479 protein
ssl1633	-1.0532	0.382224	-0.471576	0.00661344	0.214143	1.21055	1.1192	1.94366	1.05405	0.0283036	CAB/ELIP/HLIP superfamily
slr0502	0.222073	0.212158	0.0498732	-0.219079	-0.822973	-0.716197	-0.142733	-0.386035	0.00435421	0.0283202	CobW protein
slr2006	-0.421242	0.414748	-0.294437	0.135375	-1.25507	0.753664	-1.09821	-1.82864	-0.97204	0.028442	Slr2006 protein
slr0701	-0.577799	-0.126336	0.0742225	0.00134999	0.117687	0.252069	0.684009	0.0589374	1.27035	0.0287992	Putative HTH-type transcriptional regulator slr0701
sll1745	0.0623179	-0.356809	0.140342	0.019872	0.472247	-0.916139	-1.14165	-0.984687	-0.701524	0.02905	50S ribosomal protein L10
sll1979	0.224882	0.180217	0.128544	-0.319619	-0.599028	-0.363058	-0.310555	-0.530979	-0.669282	0.029092	Sll1979 protein
sll1691	0.482016	0.139659	0.424744	0.367169	1.03556	0.704187	0.628986	2.80384	0.609043	0.0291015	Sll1691 protein
sll1621	-0.593114	-0.191757	-0.301945	-0.312279	-0.649038	0.591762	-0.0193303	0.391714	0.510804	0.029147	Putative peroxiredoxin sll1621
slr0774	0.450745	-0.0834754	-0.117644	-0.149611	-0.672614	-0.378395	-0.13662	-0.561383	0.0345557	0.0295272	Protein-export membrane protein secD
slr1721	-0.121083	-0.0798609	-0.0888047	-0.231725	-0.261011	-0.394868	-0.50303	-0.308935	-0.492643	0.0295368	Slr1721 protein
slr0921	-1.40149	-0.919519	-0.356515	-0.558569	-2.14526	-1.74908	-1.47152	-1.35908	-0.719876	0.0295561	Slr0921 protein
slr2076	-0.741672	0.782618	0.719914	1.61289	1.88928	1.57581	1.21696	1.32989	1.16195	0.0295561	60 kDa chaperonin 1
slr1501	0.0653844	-0.17223	-0.357912	1.00804	-0.325267	2.57359	1.00647	1.36369	0.832353	0.0295745	Slr1501 protein
slr0806	0.325872	-0.265907	-0.0713092	-0.165185	-0.501291	-0.413202	-0.11351	-1.09205	-0.195679	0.0299801	Slr0806 protein
sll1495	-0.239395	-0.433856	-0.0674106	-0.847282	-1.19734	-0.65611	-0.708008	-1.04713	-0.628447	0.0300269	Sll1495 protein
slr0602	0.157135	0.48145	0.820466	1.49203	0.496378	0.53625	-0.0250076	0.245265	0.0106263	0.0300681	Slr0602 protein
sll1937	-0.784875	-0.0603845	-0.101161	-0.0702214	-0.711743	-0.832789	-0.37287	-0.502362	0.0399649	0.0301333	Ferric uptake regulation protein
sll0818	0.234759	-0.00537681	0.1041	0.285979	0.354655	0.269888	0.329775	0.700202	0.476011	0.0302983	Hypothetical UPF0011 protein sll0818
sll1442	-0.328991	-0.103851	-0.0404039	0.059334	-0.363285	-0.642606	-0.597774	-0.477718	-0.857784	0.0302983	Sll1442 protein
sll0679	0.0765767	-0.00635009	0.0487482	-0.105651	0.140704	0.207656	0.353663	1.5671	0.357641	0.030373	Protein sphX precursor
slr1093	0.283619	-0.11769	-0.00669968	-0.00781622	0.0837169	0.171855	0.350453	0.641042	0.439928	0.0305887	2-amino-4-hydroxy-6-hydroxymethyldihydropteridine pyrophosphokinase
sll1911	0.243287	0.126513	-0.339572	-0.274723	-1.34507	-0.368544	-0.567619	-0.242752	-0.290945	0.0306653	Sll1911 protein
slr0204	-1.28157	-0.0642533	-0.19	-0.0172256	-0.0233641	0.290981	0.394142	0.802731	0.685556	0.0308118	Hypothetical protein slr0204
sll1406	-0.754721	-0.276373	-0.139177	-0.0262428	-1.08891	-0.433563	0.952628	1.25827	1.44262	0.0309915	Ferrichrome-iron receptor
sll1581	0.00686027	-0.531322	-0.362322	-0.251637	-0.553691	-0.429076	-0.956952	-1.12646	-0.809335	0.0309974	GumB protein
sll0101	0.514499	0.128122	0.184663	0.1515	0.563945	0.683784	0.506876	0.824823	0.225098	0.0312083	Sll0101 protein
sll1162	0.00660365	-0.519074	0.0316367	-0.125053	-0.0242047	0.165931	0.186223	0.0635421	-0.0134167	0.0312255	Sll1162 protein
sll1566	0.0887759	0.0970473	-0.101824	0.176052	-0.279923	0.48504	1.12941	1.85266	0.434953	0.0313287	Glucosylglycerol-phosphate synthase
slr2007	0.173908	0.518837	-0.501139	0.00362186	-0.854148	0.371172	-0.5587	-1.16362	-0.293903	0.0317183	NADH dehydrogenase subunit 4
sll0992	0.159328	-0.0122409	-0.035279	0.344195	-0.00961676	-0.352086	-0.174436	-0.185618	-0.292434	0.0318881	Esterase
slr1678	0.0842333	-0.2025	0.389138	-0.14164	0.174981	-0.419104	-0.550187	-0.614894	-0.438004	0.0320697	50S ribosomal protein L21
sll0668	-0.174317	-0.0554248	0.260226	-0.334797	0.574438	0.308872	0.465579	0.285914	1.08917	0.0324319	Transposase
sll0913	0.421379	-0.021219	0.00989811	0.158539	0.382258	0.550273	0.444266	1.16213	0.548302	0.032578	Sll0913 protein
sll0901	-0.351524	-0.261952	-0.180722	-0.274904	-0.86048	-0.569951	-0.422292	-0.577767	-0.410832	0.0328274	Phosphoribosylaminoimidazole carboxylase catalytic subunit
sll0809	0.00560764	0.182396	0.0549132	0.0703685	0.711682	0.987404	0.865761	1.58984	0.995371	0.0329477	Sll0809 protein
slr1734	0.0951681	0.0268761	0.203275	0.431209	0.947274	0.540395	0.510436	0.580959	0.0546987	0.0332587	Putative OxPP cycle protein opcA
slr1417	0.104851	0.491679	0.59903	0.334979	0.899801	1.03468	0.538842	0.647707	0.398297	0.0336282	Hypothetical protein slr1417
sll0071	-0.518363	-0.116636	0.0360604	-0.197934	-0.276813	-0.483006	-0.719642	-1.2368	-0.627676	0.033802	Sll0071 protein
slr1034	-0.248883	-0.0776174	-0.152445	0.0212313	-0.28082	-0.321937	-0.336338	-0.220434	-0.501349	0.0341384	Slr1034 protein
sll0923	-0.062985	-0.224067	-0.338924	-0.323285	0.0624368	0.150403	-0.00236347	-0.31355	0.280994	0.0342617	Exopolysaccharide export protein
ssr3570	-0.111604	-0.622101	-0.0854085	-0.21156	0.0880789	-0.136074	0.100105	0.47965	0.601315	0.0347399	Ssr3570 protein
sll0501	0.433522	-0.377143	-0.035582	-0.128487	-0.301377	-0.427953	-0.372084	-0.741163	-0.187426	0.0347503	Putative glycosyl transferase sll0501
sll0249	-0.190037	0.118129	0.145706	-0.17282	-0.355572	-0.0202724	1.14164	3.2481	1.68436	0.0347589	Hypothetical protein sll0249
sll1161	0.411823	-0.638529	0.0975707	0.198644	0.0928291	0.394874	0.682064	1.75254	0.629628	0.0351182	Adenylate cyclase
slr0596	0.486344	0.188732	0.0989818	0.164079	0.325412	0.394047	0.56185	0.487913	0.473618	0.0351182	Creatinine amidohydrolase
sll1898	-0.162592	-0.191942	-0.164086	-0.154483	0.0763038	0.0222403	0.177343	-0.165093	0.196673	0.0351361	Sll1898 protein
slr0477	-0.119406	-0.0250064	0.0628997	-0.160539	-0.0508783	0.0645279	0.215854	0.438341	0.178674	0.0352157	Phosphoribosylglycinamide formyltransferase
sll0228	0.170041	0.189006	0.0446635	0.0175481	0.0373498	0.402622	0.710948	0.667507	0.519318	0.0352236	Agmatinase 1
slr0686	0.0435015	0.152709	0.231533	0.119173	0.1122	-0.000453889	-0.258385	-0.223507	-0.235818	0.035297	Slr0686 protein
sll1769	0.371548	0.140718	0.199047	0.234761	0.170578	0.619044	0.43693	0.774845	0.609843	0.0354395	Sll1769 protein
slr0613	0.0728619	0.251374	0.211194	0.228711	0.201583	0.426727	0.724005	1.10845	0.808967	0.0354395	Slr0613 protein
slr1362	-0.527748	0.0263388	-0.013374	-0.434072	-0.285954	0.00636392	0.365676	0.403185	0.574555	0.0354395	Slr1362 protein
sll1832	0.255612	-0.416766	-0.419232	0.0108331	-0.37709	-0.237944	-0.769016	-0.752041	-0.513115	0.0355405	Sll1832 protein
sll1426	1.26922	1.23009	0.828649	0.72101	1.95497	1.60353	1.19666	1.2666	0.99028	0.0358372	Sll1426 protein
slr0870	NA	-0.117565	0.0141816	0.303693	0.00313473	-1.3879	-1.06499	-1.25208	-1.59695	0.0362593	Slr0870 protein
slr0143	-0.0631533	-0.15576	-0.253593	-0.291832	-0.0401362	-0.0642316	0.149718	0.403101	0.259224	0.0362594	Hypothetical WD-repeat protein slr0143
slr1834	-0.111798	-0.510702	-0.696489	-0.0769189	-0.820054	-1.65276	-2.44115	0.248059	-2.66814	0.0362594	Photosystem I P700 chlorophyll a apoprotein A1
sll0849	-0.234794	-0.0657425	-0.275539	0.0071954	-0.352666	-0.791677	-1.30721	-0.372074	-1.44597	0.0363575	Photosystem II D2 protein
slr2108	0.397251	-0.681958	-0.0937519	0.159448	0.702732	0.349536	0.172207	0.258183	0.330434	0.0365927	Polysialic acid transport ATP-binding protein; KpsT
slr2128	0.576913	0.130038	0.431864	0.632079	1.30349	1.0248	0.692026	1.17115	0.580236	0.0370379	Slr2128 protein
slr1319	-0.155152	0.704706	0.734318	0.110803	0.682771	0.744467	0.942653	0.933202	1.40971	0.0372905	Iron(III) dicitrate transport system permease protein; FecB
ssr3122	0.585884	0.262054	0.0913749	0.206353	0.620901	0.835144	0.862433	NA	0.333538	0.0372937	Hypothetical protein ssr3122
sll0729	-0.0874324	-0.114534	-0.0881456	-0.155543	-0.675151	-0.569413	-0.332832	-0.185882	-0.292256	0.0373061	Modification methylase
slr1595	0.0730557	-0.0819967	-0.0487929	-0.16235	-0.25327	-0.146339	-0.323548	-0.795548	-0.236324	0.0374818	Na/H antiporter
sll0354	-0.257199	0.197395	0.203108	-0.201176	-0.143909	-0.418132	-0.929981	0.194515	-0.978397	0.0375941	Sll0354 protein
ssr2723	0.207763	0.260518	0.137312	0.337586	0.356092	0.473475	0.355793	0.629479	0.46921	0.0377295	Ssr2723 protein
slr1661	0.0611338	-0.436516	-0.341411	-0.288277	-0.46382	-0.564532	-0.768631	-0.575993	-0.77721	0.0378085	Slr1661 protein
sll0382	-0.0847242	-2.67686	-1.77273	-2.49817	-2.65399	-2.31247	-2.53881	-3.90696	-2.16523	0.0379848	Sll0382 protein
slr0053	0.231721	-0.234463	-0.0394056	0.032033	-0.172756	-0.394698	-0.19427	-0.151106	-0.355034	0.0380303	Hypothetical UPF0054 protein slr0053
sll0274	-0.583755	0.0979116	-0.190504	0.134295	0.2132	0.19487	0.442341	0.657845	0.138713	0.0384542	Sll0274 protein
slr1222	0.343866	-0.177536	-0.202393	0.10512	0.0541502	0.275039	0.245103	0.688568	0.522868	0.0385729	Slr1222 protein
slr1071	-0.0704544	-0.0214145	0.0375897	-0.279697	-0.70598	-0.955679	-0.982979	-1.12232	-1.29953	0.0386601	Slr1071 protein
sll0590	NA	-0.0733116	0.053528	-0.13408	0.508097	0.265164	0.272376	0.36463	0.882571	0.0387703	Sll0590 protein
sll0788	1.04894	3.3888	2.30707	4.75458	3.97935	3.93501	3.44571	5.00575	3.7199	0.0388834	Sll0788 protein
slr0611	0.496516	0.230103	-0.182074	0.0418691	0.21399	0.603233	0.323745	0.529312	0.589712	0.0388942	Prenyl transferase
slr1852	-1.28657	-0.807646	-0.587134	-0.749663	-1.96213	-2.4386	-2.76341	0.546965	-2.79728	0.0389385	Slr1852 protein
slr0185	0.00542629	-0.143249	-0.13466	-0.210571	-0.170096	0.110212	0.160128	0.228352	0.31104	0.0393655	Orotate phosphoribosyltransferase
sll0459	0.0752905	-0.159259	0.360518	0.230916	0.389299	0.496436	0.52543	1.15986	0.576358	0.0394332	UvrABC system protein B
slr0677	-0.341905	0.0913185	0.156126	-0.0203074	0.349385	0.631865	0.547083	0.328878	0.265117	0.0400379	Putative biopolymer transport exbB-like protein 2
sll0722	0.0214443	0.135899	-0.007813	-0.326664	-0.0371476	0.261301	0.735113	0.441214	0.578343	0.0403395	Sll0722 protein
sll0616	0.0214199	0.168269	0.25899	0.233895	0.294747	0.322669	0.482615	0.838559	0.371523	0.0407777	Preprotein translocase secA subunit
slr1848	0.177838	0.25417	0.123304	-0.0523732	0.112824	0.493814	0.733596	0.514336	0.58897	0.0411223	Histidinol dehydrogenase 1
sll0639	-0.0570715	0.274049	0.333813	0.192019	0.672315	0.687432	0.300039	0.984429	0.0412228	0.0412915	Sll0639 protein
sll0320	0.338767	0.292453	0.281796	-0.097076	-0.12141	0.117902	-0.114443	0.12935	-0.557138	0.0413225	Ribonuclease D
slr0453	-0.465608	-0.0583279	0.158795	0.103032	0.811234	0.501915	0.276307	0.355829	-0.1503	0.0413856	Probable phosphoketolase
slr0229	0.617351	0.203901	0.025609	0.0281499	0.103527	0.317349	0.319573	0.425954	0.421141	0.0418498	Hypothetical oxidoreductase slr0229
slr0963	0.289978	0.147876	0.0472769	0.41717	0.128955	0.18774	-0.0031286	-0.0971986	-0.211163	0.0420119	Sulfite reductase [ferredoxin]
sll0002	0.120867	0.00226376	0.0923336	0.315298	0.199992	0.531432	0.23906	1.3511	0.353794	0.0420712	Penicillin-binding protein 1A
sll1224	-0.223144	-0.193175	0.129157	0.0921975	-0.152512	-0.398771	-0.233347	-0.303906	-0.388178	0.042208	Hydrogenase small subunit
sll0270	0.0498319	0.114785	-0.134299	-0.225877	0.384808	0.154065	0.45754	0.476615	0.34615	0.0422095	Primosomal protein N'
slr0397	0.0806612	0.220366	0.197841	0.0935495	0.111616	0.460128	0.671421	0.799548	0.164358	0.0424256	Slr0397 protein
slr1232	0.527347	0.29688	0.042179	0.164365	0.752323	0.407487	0.441162	0.524588	0.211681	0.0427838	Slr1232 protein
ssl2717	0.282907	0.118176	-0.0173296	0.114348	-0.0929781	-0.102745	-0.112951	-0.576127	-0.0577354	0.0431328	Ssl2717 protein
sll1609	0.239379	0.0258827	0.276236	0.175723	0.770329	0.424444	0.406055	0.734101	0.105643	0.0437601	Hypothetical protein sll1609
ssl0352	-0.139497	-0.0271035	0.189128	0.142748	0.461921	0.520706	0.364975	0.464425	0.299028	0.0437819	Ssl0352 protein
sll0922	0.0731381	-0.58688	-0.371443	-0.344751	-0.309136	-0.262083	0.111713	-0.217654	0.753523	0.0440322	Sll0922 protein
sll0630	0.0802636	-0.292363	-0.373974	-0.686963	-0.893693	-0.592302	-0.525891	-0.679626	-0.627531	0.0443864	Sll0630 protein
sll1520	0.363763	-0.186961	-0.283785	-0.00568906	-0.609177	-0.465477	-0.301023	-0.570214	-0.501519	0.0446497	DNA repair protein recN
slr1212	NA	-0.119049	-0.289123	-0.121383	-0.220412	-0.979722	-0.595006	NA	-1.09598	0.0447336	Ethylene response sensor protein
slr1879	0.340763	0.0124204	-0.232249	-0.216308	0.014283	0.383316	0.344051	0.889971	-0.0435723	0.0448	S-adenosyl-methionine: precorrin-2 methyltransferase
sll1150	0.108601	0.0899928	0.0699816	0.155853	0.971391	0.309652	0.391521	0.348069	0.146955	0.0453402	Sll1150 protein
sll1483	0.813797	1.96887	1.26057	1.58611	3.21808	3.57069	2.41053	2.167	0.973284	0.0453402	Hypothetical protein sll1483 precursor
sll1405	-0.134132	-0.0106583	0.157207	-0.134917	-0.159001	0.0305555	0.675035	0.250999	0.796883	0.0455345	Sll1405 protein
slr1129	0.0333275	-0.294418	-0.0557066	-0.0830954	-0.151446	-0.13465	0.5947	0.481463	0.702534	0.0456003	Ribonuclease E homolog
slr1444	0.108002	0.0475999	0.0206261	-0.0792291	0.0436833	0.272938	0.362229	1.1509	0.169677	0.0460205	Slr1444 protein
slr2070	0.17659	-0.122231	-0.184587	0.0489224	-0.520829	-0.699484	-0.0986491	-0.28291	-0.046075	0.0461118	Slr2070 protein
slr1876	0.217131	-0.100545	-0.201424	-0.0503392	-0.599112	-0.579701	-0.2093	-0.272049	-0.0343716	0.0463167	Slr1876 protein
slr1746	-0.655429	-0.81988	-0.472504	-1.07665	-0.515186	-0.752945	-1.82033	-1.95264	-1.38706	0.0463351	Glutamate racemase
sll0043	0.270723	-0.180485	-0.0556513	-0.0409229	-0.117649	-0.288905	-0.233402	-0.354337	-0.166392	0.0464772	CheA like protein
slr0473	-0.296321	0.043177	0.305657	0.27601	1.02198	0.500816	0.446414	0.193175	0.0766348	0.0467161	Phytochrome-like protein cph1
slr0649	0.379463	-0.259576	-0.208799	-0.121703	-0.766331	-0.677627	-0.27751	0.00315887	-0.282838	0.0467161	Methionyl-tRNA synthetase
slr1435	-0.194502	0.0731392	0.132622	-0.0743664	-0.19498	-0.204897	-0.131989	-0.222572	-0.278765	0.0470175	PmbA protein
sll1267	0.585346	0.368643	0.193415	0.347615	1.65469	1.1314	0.521014	0.734524	0.172806	0.0472386	Sll1267 protein
slr0438	-0.234313	0.0746784	-0.182797	-0.183317	-0.531846	-0.624835	-0.514754	-1.00467	-0.35789	0.0473157	Slr0438 protein
slr0862	0.0981988	-0.140865	-0.202791	-0.0887155	-0.319991	-0.221252	-0.194207	-0.483287	-0.234251	0.0475374	LmbP protein
sll0297	-0.153563	0.344558	0.293457	0.552662	0.368713	0.469168	0.453903	0.757363	0.56305	0.0478505	Sll0297 protein
sll0356	0.0775605	0.143452	-0.0557076	-0.0506438	0.297989	0.222606	0.170008	0.535128	0.194754	0.047982	N-(5'-phosphoribosyl)anthranilate isomerase
slr0653	0.484138	-0.337928	-0.0216082	0.446174	0.149314	-0.108291	-0.607668	-0.38657	-0.366583	0.048647	RNA polymerase sigma factor rpoD
slr0061	-0.582196	0.0545755	0.766637	0.792679	1.92403	1.69671	0.839586	1.16133	0.371811	0.0486903	Slr0061 protein
ssr2781	-0.0260557	-0.222944	-0.285482	-0.295808	-0.637837	-0.667338	-0.597317	-1.41279	-0.137365	0.0487875	Ssr2781 protein
slr1727	0.0193859	-0.453007	-0.28875	-0.354166	-0.887183	-0.394681	-0.393034	-1.06114	-0.36059	0.048857	Eukaryotic Na+/H+ exchanger
slr1971	1.12835	2.39634	1.56786	1.27557	2.98437	2.66681	1.94376	1.95704	1.41364	0.0489841	Slr1971 protein
sll1509	0.34057	0.542066	0.0336622	-0.186539	0.305147	0.578004	0.660051	NA	0.652401	0.0491101	Ycf20-like protein
slr1962	-0.0787623	-0.267918	-0.20411	-0.347213	-0.509249	-0.582075	-0.34928	-0.668659	-0.156873	0.0494299	Slr1962 protein
sll0864	-1.93724	-0.168003	-0.0072091	0.0360503	-0.327454	-0.689105	-0.469189	-1.87558	-0.664347	0.0501731	Sll0864 protein
slr0993	-0.28615	-0.575492	0.202555	-0.0533653	-0.311598	-0.561226	-0.680449	NA	-0.759224	0.0503474	Lipoprotein; NlpD
sll1098	0.0812265	-0.216456	0.214442	-0.423624	-0.221644	-0.858692	-0.9461	0.263549	-1.39623	0.050691	Elongation factor G 2
sll0997	0.101478	0.0194826	0.286106	0.0279909	0.568666	0.192934	0.403988	0.507889	0.231747	0.0508696	Sll0997 protein
slr1258	0.133567	0.179536	0.144573	-0.0731163	-0.0902011	0.341242	0.707388	1.978	0.499114	0.0512141	Slr1258 protein
sll0109	-0.457378	-0.105625	-0.10839	0.106376	-0.470129	-0.279899	-0.312844	-0.633691	-0.20576	0.0515628	Chorismate mutase
sll0933	-0.0542335	-0.0315998	-0.136714	-0.344586	-0.752415	-0.832716	-0.687942	-0.150751	-0.399082	0.0516187	Sll0933 protein
sll1124	0.268268	-0.100524	0.146761	-0.112553	0.582719	0.392078	0.297658	NA	0.124623	0.0516187	Sensory transduction histidine kinase
slr0467	-0.171373	-0.387513	-0.376514	-0.469756	-0.700584	-0.357351	-0.68902	-0.958627	-0.402614	0.0519125	Conserved component of ABC transporter for natural amino acids
sll1396	-0.019811	0.261589	0.819688	0.707324	1.00049	0.770105	1.2511	1.08404	0.830511	0.0522949	Sll1396 protein
sll0646	0.273244	0.148202	-0.0763642	0.034926	0.088411	-0.0915273	-0.252935	-0.0355971	-0.483676	0.0523017	Adenylate cyclase
sll1854	0.642281	0.337733	-0.060862	0.0847927	-0.0772602	0.274821	-0.246584	-0.242661	-0.110223	0.0523017	Exodeoxyribonuclease III
sll0615	0.122941	0.0612641	0.338098	0.540935	-0.174203	0.680026	0.788446	2.12555	0.986166	0.0523044	Hypothetical UPF0016 protein sll0615
slr0903	-0.820479	0.106181	0.842484	0.147476	0.259636	-0.546918	-1.11335	-1.40603	-0.988307	0.0526494	Hypothetical protein slr0903
slr0603	0.269258	0.27442	0.510444	0.480625	0.776231	0.783861	0.822419	1.04147	0.371438	0.0527736	DNA polymerase III alpha subunit
slr0070	0.119419	-0.0777747	-0.390797	-0.0271748	-1.05806	-0.470463	-0.315438	-0.761745	-0.105245	0.0528496	Methionyl-tRNA formyltransferase
slr1812	0.51211	0.217239	0.833644	0.643516	1.78585	1.209	1.31675	1.04878	1.00307	0.0528595	Slr1812 protein
sll1404	0.133559	0.102096	0.901095	-0.0631707	-0.228878	0.426573	1.96284	0.882556	2.45766	0.0532175	Putative biopolymer transport exbB-like protein 3
slr0604	0.284986	0.105985	-0.186164	0.143801	0.058263	0.195714	0.32791	0.581783	0.647562	0.0532175	GTP-binding protein lepA
slr1303	-0.231251	0.053543	-0.113882	-0.320738	-0.00154102	-0.173507	0.263509	0.0204588	0.426563	0.0532175	Slr1303 protein
sll1870	-0.0237833	-0.307793	-0.126233	-0.350643	-0.332442	-0.587907	-0.698149	-0.700709	-0.472202	0.0532781	ABC transporter
sll1909	0.249502	-0.0723473	-0.394669	-0.358681	-0.97684	-0.579587	-0.370823	-0.419679	-0.263214	0.0532781	Ribosomal protein L11 methyltransferase
slr0612	0.137082	1.00764	0.604224	0.492217	1.20934	1.05438	0.87418	0.828915	0.60048	0.0532781	Hypothetical RNA pseudouridine synthase slr0612
slr0224	0.687481	1.36437	0.954907	1.32779	1.80625	1.62359	1.02386	1.52078	1.2377	0.0537481	Slr0224 protein
sll0369	-0.0444405	0.147741	0.175351	0.0162544	0.0529709	-0.231844	-0.466925	0.101358	-0.519489	0.0539145	Sll0369 protein
sll0404	0.287891	0.0653698	-0.00820324	0.212175	-0.156811	-0.110465	-0.074607	-0.0143502	-0.166937	0.0540022	Glycolate oxidase subunit; GlcD
sll0368	-0.0530774	-0.229795	-0.0924012	-0.0977408	-0.0400551	0.0386589	0.175158	0.228836	0.369592	0.0541595	PyrR bifunctional protein
sll1085	0.260123	0.0957355	-0.125878	0.120594	-0.204131	0.22903	0.782443	1.38504	0.566362	0.0547141	Glycerol-3-phosphate dehydrogenase
slr0827	-0.00197066	-0.785152	-0.530992	-0.25448	0.145433	0.202492	-0.355799	-0.357402	0.215431	0.0550287	Alanine racemase
ssl2789	0.343501	-0.187874	-0.417263	-0.200399	-0.542603	-0.528427	-0.70452	-2.55058	-0.490826	0.0550802	Resolvase
sll0268	0.186807	-0.0538771	-0.0915928	0.198438	0.318717	0.295328	0.516863	0.207178	0.612216	0.0553136	Sll0268 protein
slr1041	0.21813	0.00966705	0.126337	0.339954	0.540506	0.748153	0.455405	0.341982	0.253391	0.0555693	PatA subfamily
sll1545	0.0882164	0.135775	0.0752241	0.0690845	0.38432	0.363516	0.185091	0.415525	0.0954418	0.0558112	Glutathione S-transferase
sll1599	0.0031919	-0.151965	-0.0870259	-0.209458	-0.44628	-0.530999	-0.481986	-3.44126	-0.413156	0.0558112	Manganese transport system ATP-binding protein mntA
slr1343	0.0519622	-0.243323	0.00683451	-0.193856	-0.364242	-0.315053	-0.231838	-0.879803	-0.412799	0.0558112	Slr1343 protein
slr1686	-0.190561	0.861907	-0.0462155	0.177629	0.517236	0.66593	0.582903	0.14843	1.08258	0.0558112	Slr1686 protein
sll0148	-0.199389	-0.134088	-0.0327145	-0.0820681	-0.363932	-0.400932	-0.179963	NA	-0.408906	0.0562752	Sll0148 protein
ssl3291	-0.210632	-0.443057	-0.227468	-0.205916	-0.799465	-0.56265	-0.429229	NA	-0.309696	0.0565919	Ssl3291 protein
slr1923	0.155029	0.109622	0.0948912	0.0348775	0.171712	0.347265	0.23469	0.417176	0.283675	0.0567991	Slr1923 protein
sll1220	0.404032	-0.124337	-0.0879401	0.123025	-0.0795261	-0.203605	-0.342198	-0.0118648	-0.227924	0.0568709	Potential NAD-reducing hydrogenase subunit
sll0996	0.278602	-0.17119	-0.0253742	0.0871959	-0.149265	-0.233037	-0.311317	-0.552632	-0.0503076	0.0571285	Hypothetical UPF0004 protein sll0996
ssl1972	0.393852	0.284307	0.0518217	0.221428	0.180892	0.212067	-0.0738759	-0.0470056	-0.00907297	0.0572332	Ssl1972 protein
sll1885	-0.108521	-0.447524	-0.493589	-0.344437	-0.426214	-0.405271	-0.693616	-0.687401	-0.675477	0.0576234	Sll1885 protein
ssr2962	0.0803469	0.0695	0.0414291	-0.0122614	0.0421744	0.183136	0.357921	0.628923	0.297733	0.0576567	Ssr2962 protein
slr1800	-0.416041	-0.195869	-0.0310966	-0.256081	-0.43802	-0.0977459	0.166877	0.18164	0.446247	0.0576607	Slr1800 protein
slr0559	-0.481922	0.0520306	-0.0141143	-0.128724	-0.157956	0.0580011	0.202836	0.0754572	0.491439	0.0577109	Periplasmic binding protein of ABC transporter for natural amino acids
sll1273	-0.21553	-0.23141	-0.0816114	0.0870673	0.26242	0.282254	0.349223	0.412532	0.260919	0.0579973	Sll1273 protein
sll1217	0.249955	-0.242414	-0.0296406	-0.0301937	-0.104148	-0.0707258	-0.461215	-0.608675	-0.387736	0.0580361	Sll1217 protein
sll0780	0.0461413	-0.276117	0.087608	0.109192	0.131703	-0.0240376	-0.873678	-0.820614	-0.765537	0.0582631	Sll0780 protein
slr0698	-0.72119	-0.0496972	0.00411937	-0.0952744	0.0118911	-0.0863495	0.38478	0.312345	0.433785	0.0587274	Slr0698 protein
sll1138	0.114891	0.143988	0.00256155	-0.0510759	0.174672	0.507197	0.340524	NA	0.150248	0.0590708	Sll1138 protein
slr1143	-0.100749	0.317839	0.309475	0.00848221	-0.014875	-0.654107	-0.196083	0.0091366	0.0622232	0.0591464	Slr1143 protein
slr0719	-0.598073	-0.256652	-0.249147	-0.152337	-0.740671	-0.909084	-0.559229	-0.824589	-0.373016	0.0594249	Slr0719 protein
sll0209	-0.0125564	-0.00453943	-0.14123	-0.393885	-0.274928	0.0150639	0.268352	0.467957	0.31906	0.0598596	Sll0209 protein
ssr2786	-0.0356026	-0.0222612	0.0387743	-0.00344572	0.129402	0.220434	0.168734	0.24442	0.275308	0.060098	Ssr2786 protein
slr0252	0.362566	0.152412	0.0390265	0.213895	0.0289073	0.446193	0.438536	1.08662	0.620246	0.0609199	Cobalt-precorrin-6A reductase
sll1969	0.470505	1.18352	0.661202	0.739872	1.73027	1.72603	1.30972	0.296804	1.12545	0.060952	Sll1969 protein
sll1858	-0.150624	0.103168	-0.000573528	-0.0136531	0.0773073	0.0588649	0.191817	0.527363	0.181362	0.0620118	Sll1858 protein
ssr3000	-0.738295	0.420009	0.402294	0.158999	0.691377	1.299	0.446514	0.663462	0.231703	0.0620118	Ssr3000 protein
slr0846	0.0292959	-0.0347284	-0.137889	0.123717	0.240042	0.0572804	0.35894	0.807062	0.527372	0.0623274	Hypothetical UPF0074 protein slr0846
slr1677	0.0795499	0.163314	0.0852779	0.0746553	0.341773	0.377639	0.438487	1.43217	-0.0365935	0.0623677	Slr1677 protein
slr0079	-0.506335	-0.547832	-0.156926	-0.104567	-0.258898	-0.499993	-0.795477	-0.656712	-0.81476	0.0628337	General secretion pathway protein E
slr1173	-0.41595	0.156721	0.165144	-0.220243	-0.36569	-0.542775	-0.211952	-0.393464	-0.204962	0.0628337	Slr1173 protein
sll0509	0.127474	-0.0783627	-0.00957319	-0.121933	-0.467272	-0.370674	-0.127131	-0.132195	-0.128285	0.0629195	Ap-4-A phosphorylase II
slr0912	0.0470488	-0.785794	-0.0780541	-0.558677	-0.703446	-0.853658	-0.830072	-0.875991	-0.442301	0.0629964	Slr0912 protein
slr1820	0.0911603	0.0330827	-0.338719	-0.388004	-0.396725	0.238964	0.531072	0.377958	0.649157	0.0629964	Slr1820 protein
sll0603	-0.822496	-0.330933	-0.306749	-0.253982	-0.470824	-0.543659	-0.979385	-1.14325	-1.05122	0.0632579	2-succinyl-6-hydroxy-2,4-cyclohexadiene-1-carboxylate synthase
slr1495	0.356661	0.00369753	-0.242372	0.0221054	-0.326757	0.390835	0.635153	1.18774	0.750429	0.0632579	Slr1495 protein
sll1163	0.433556	-0.0553878	0.270151	0.125627	0.571109	0.664565	0.527461	-0.244281	0.379869	0.0635656	Sll1163 protein
slr1197	-0.248953	0.244547	0.274808	0.181585	0.442555	0.438342	0.408865	0.438758	0.189751	0.0637853	Smf protein
ssl0511	-0.262288	-0.0777209	-0.0359252	0.179266	-0.349123	-0.381179	-0.117382	-0.315572	-0.138374	0.0637853	Ssl0511 protein
sll0039	0.167612	-0.0215614	0.225645	0.127089	-0.187533	-0.320143	-0.119575	0.115741	-0.49505	0.063789	CheY subfamily
slr2143	-0.290171	-0.204908	-0.192438	-0.377221	-0.278138	-0.078628	0.0112347	-0.00703973	-0.0728077	0.064371	Isopenicillin N epimerase
sll2011	-0.0273789	-0.0888676	-0.100093	-0.240129	-0.346847	0.0870779	0.202729	0.972679	0.520416	0.0645837	Sll2011 protein
slr0822	0.338981	0.0281126	-0.0429872	0.150137	0.229947	0.479104	0.213313	0.398682	0.39746	0.0647013	Cation-transporting ATPase; E1-E2 ATPase
sll0721	-0.0139923	-0.179467	-0.141718	-0.24688	-0.0204979	0.139555	0.147562	0.515589	0.593736	0.0651609	Leukotoxin; LtA
sll0080	-0.498324	-0.587597	-0.335765	-0.419796	-0.376276	-0.364024	-0.231032	-0.479188	0.0556273	0.0657126	N-acetyl-gamma-glutamyl-phosphate reductase
slr1557	-0.0342635	-0.0273786	0.0856399	-0.0569048	0.0619315	0.0903946	0.132054	0.181917	0.413825	0.0661875	Slr1557 protein
sll0451	1.55823	-0.347476	-0.148116	-0.0440893	-0.496487	-0.716541	-0.433166	-1.29554	-0.393587	0.0664118	Hypothetical UPF0039 protein sll0451
slr0549	0.353761	-0.0976269	-0.274847	0.165734	0.0932739	0.393872	0.2689	0.28137	0.452409	0.0667065	Aspartate-semialdehyde dehydrogenase
slr1065	-0.191458	-0.108492	0.0367409	-0.116381	-0.178957	-0.705744	-0.820118	-0.789977	-1.07397	0.0668104	Slr1065 protein
sll0403	0.00754951	0.163891	-0.100122	-0.0393386	-0.351592	-0.335667	-0.309388	-0.129582	-0.393986	0.067049	Sll0403 protein
slr1185	0.102286	0.167484	0.0513792	0.0992198	0.298725	0.22003	0.27398	0.490747	0.3188	0.067049	Cytochrome b6-f complex iron-sulfur subunit 1
slr1533	0.269336	0.109716	0.032151	0.279248	-0.0146128	0.0743292	0.0685733	-0.145701	-0.129751	0.067049	Slr1533 protein
sll1061	0.0592775	0.265566	0.749513	0.377852	1.27173	1.04498	0.913579	1.17103	0.694356	0.0670888	Sll1061 protein
sll1004	-0.0287752	-0.0618304	-0.435069	-0.457487	-0.880915	-0.864462	-0.352721	-1.17035	-0.229819	0.0671869	Sll1004 protein
sll0810	0.013778	-0.326622	0.0368483	0.366928	0.869093	0.517917	0.60602	1.18186	0.910225	0.0675267	Sll0810 protein
sll0227	0.0866609	0.103246	0.448463	-0.382053	0.196431	0.223324	0.680345	0.71063	0.19166	0.0676743	Probable peptidyl-prolyl cis-trans isomerase sll0227 precursor
sll1334	0.119849	-0.176766	-0.168121	-0.206588	-0.182459	-0.0638291	0.242731	0.237575	0.403359	0.0676851	Sll1334 protein
slr1182	-0.0379496	-0.130522	-0.0208962	-0.0577254	-0.00120256	0.0955844	0.271015	-0.305344	0.263391	0.0678008	Slr1182 protein
slr0787	-0.0838667	0.0840253	0.041263	-0.113234	-0.040505	0.121009	0.353491	1.21912	0.318081	0.0679778	Bifunctional NMN adenylyltransferase/Nudix hydrolase
slr1571	0.200382	-0.484344	-0.398286	-0.35979	-0.402182	-0.385636	-0.845679	-0.825199	-0.432828	0.0679778	Slr1571 protein
sll1022	-0.25967	0.737351	-0.165793	-0.223139	0.123155	0.6938	0.444209	0.279947	0.52137	0.0679959	Sll1022 protein
slr1998	0.0421233	-0.0242935	0.00437705	0.0366458	0.183272	0.464473	0.451415	-0.0314038	0.336247	0.0680174	Slr1998 protein
sll0606	-0.172621	-0.177386	0.0373131	-0.195303	0.0681636	0.0765973	0.0118459	0.371837	-0.151718	0.0682177	Sll0606 protein
ssr2806	-0.668534	-0.173787	0.0693206	-0.258848	-0.0240459	-0.280971	0.151176	-0.369386	0.359869	0.0687432	Ssr2806 protein
slr2141	0.0583585	-0.175973	-0.0432129	-0.303111	-0.181312	0.0263183	0.128762	0.25463	0.260493	0.068901	Slr2141 protein
slr0399	0.451105	0.266537	-0.0469578	-0.0110353	0.113955	0.0326511	-0.223828	-0.823957	-0.03995	0.069348	Ycf39 gene product
slr0516	-0.382835	-0.369455	0.643478	-0.46429	-1.24937	-0.935659	-0.349678	-0.627727	0.062398	0.069354	Hypothetical protein slr0516
ssr0657	-0.273887	0.514122	0.141974	0.0643691	0.698658	0.513141	0.464106	0.759104	0.387021	0.0697782	Ssr0657 protein
sll1076	-0.0141784	0.601332	0.415556	0.389788	0.501204	0.520318	0.885049	0.508877	0.604784	0.0701548	Cation-transporting ATPase
sll0558	-0.259928	-0.00820599	0.0560846	-0.159577	-0.345488	-0.504237	-0.370963	-0.5171	-0.00122728	0.0705993	Ycf53-like protein
sll1669	-0.298174	0.126555	-0.0937759	-0.260438	-0.227613	0.231071	0.204074	0.325272	0.565902	0.0711292	Shikimate kinase
sll1102	0.307435	-0.400432	-0.537098	-0.682195	-0.589831	-0.495923	-0.938082	-2.08741	-0.597392	0.0712237	Sll1102 protein
sll1314	0.328276	-0.520721	-0.239776	-0.167026	-0.346107	-0.537106	-0.581067	-0.577996	-0.594888	0.0715365	C4-dicarboxylase binding protein
slr2013	-0.130285	0.0656064	0.0273361	0.0225324	0.268079	0.192949	-0.00611839	0.753396	0.119649	0.0719122	Slr2013 protein
ssl3379	-0.130147	-0.15373	0.147637	0.0291957	0.551216	0.284379	0.251239	-0.0663303	0.166587	0.0721628	ATP-dependent Clp protease adaptor protein clpS
slr1102	0.180063	-0.0651413	0.253043	0.352166	0.324375	-0.0897053	-0.162547	-0.0523018	-0.711204	0.0725895	Slr1102 protein
sll0815	-0.0838615	-0.0352317	0.0768646	-0.104287	-0.0316562	-0.250474	-0.234153	-0.995571	-0.0811023	0.0727481	Sll0815 protein
slr2074	-0.386355	0.199911	0.187214	0.296572	0.346125	0.341695	0.356829	0.313568	0.234266	0.0732766	Mannose-6-phosphate isomerase
slr2019	0.100055	-0.0114244	-0.090638	-0.347279	0.0684169	0.0696083	0.125985	0.0957938	0.389759	0.0739082	ABC transporter
sll1925	0.073903	-0.0403323	-0.0945714	-0.0973607	-0.172805	-0.26947	-0.105678	-1.26515	-0.175629	0.073934	Sll1925 protein
slr0054	-0.16896	-0.141562	-0.2231	-0.0214017	-0.118942	-0.36645	-0.319981	-0.81763	-0.534434	0.0743557	Probable diacylglycerol kinase
sll1571	0.053182	-0.150586	-0.27225	-0.0671764	-0.222602	-0.410289	-0.334303	-0.404705	-0.556563	0.0745228	Sll1571 protein
slr1344	0.182811	-0.14421	-0.0633509	-0.22155	-0.021603	0.237004	0.415502	0.536506	0.405324	0.0745228	Slr1344 protein
sll1675	-0.956346	-0.129551	-0.247674	0.077028	-0.351635	0.413989	0.299501	0.42114	0.43926	0.0753776	Sll1675 protein
slr0072	0.157679	-0.345857	-0.35117	-0.46501	-0.0575465	0.290191	-0.146883	0.486133	-0.288697	0.0755975	Methyltransferase gidB
slr0317	-0.246481	0.0722854	0.0802731	0.00083979	0.294307	0.377919	0.239262	0.387628	-0.0795327	0.0756599	Slr0317 protein
slr1350	0.370133	0.225414	0.410127	0.419668	0.792436	0.220132	-0.430548	-0.0859483	-0.836459	0.0757656	Fatty acid desaturase
sll0654	-0.10596	-0.0499343	-0.183074	-0.124231	-0.278908	-0.0599713	0.352075	0.106893	0.355566	0.0773486	Alkaline phosphatase
sll0847	0.238333	-0.132525	-0.371222	-0.373737	-0.4895	-0.465127	-0.368617	-0.349568	-0.238504	0.0775189	Sll0847 protein
sll1370	-0.114435	-0.317786	-0.0953783	-0.246777	-0.00384949	0.192029	-0.108421	0.028229	-0.132057	0.0775231	GDP-mannose pyrophosphorylase
slr1047	0.71191	-0.0218087	0.147071	0.386546	0.471939	0.553437	0.743433	0.364529	0.595976	0.0777413	PleD
sll1272	-0.458015	-0.402028	-0.0190412	-0.255436	0.178508	0.182445	0.0666973	0.126451	0.0900982	0.0777844	Sll1272 protein
slr1693	-0.202348	-0.227463	0.118083	-0.276172	-0.0218603	-0.531156	-0.586432	-0.509406	-0.42253	0.0791355	PatA subfamily
slr1234	-0.383872	-0.339058	-0.11156	-0.299666	-0.749373	-0.645878	-0.344557	-0.48869	-0.253735	0.079969	Hypothetical HIT-like protein slr1234
slr1277	-0.0489909	-1.17277	-0.875371	-0.972091	-0.670534	-0.988437	-1.66085	-1.74491	-1.70488	0.0802612	General secretion pathway protein D
sll1677	-0.377906	-0.458418	-0.409697	-0.918338	-0.828608	-0.314908	-1.09848	-1.74445	-0.991281	0.0803663	Spore maturation protein B
slr0416	0.0981863	-0.267163	0.0493633	-0.137791	-0.223604	0.355734	0.42919	0.494855	0.45534	0.0804614	Slr0416 protein
slr1866	-0.222613	-0.037742	0.0369268	-0.096327	-0.16695	-0.435015	-0.527274	0.104485	-0.701691	0.0806879	Slr1866 protein
slr1509	0.13043	-0.28209	-0.268764	-0.164658	-0.21761	-0.266343	-0.411857	-0.917171	-0.290316	0.080885	Na+-ATPase subunit J
slr1356	0.187837	-0.000115977	-0.126845	-0.406672	-0.599006	-0.69081	-0.343599	-0.174435	-0.0108354	0.0809551	30S ribosomal protein S1 homolog A
sll1280	-0.145251	0.114877	0.0978058	-0.0112408	0.166666	0.214428	0.269265	NA	0.160745	0.0814116	Sll1280 protein
ssr1765	0.173391	0.277083	-0.0447556	0.425714	0.55467	0.571505	0.298716	1.28727	0.0214635	0.0814214	Hypothetical UPF0150 protein ssr1765
sll0383	0.256781	-2.07063	-1.48326	-1.66072	-1.76778	-1.72447	-2.13982	-1.91705	-1.6837	0.0814497	CbiM protein
sll0861	0.37686	0.125715	-0.062006	-0.301346	-0.72843	-0.516165	-0.394345	-0.422918	-0.345412	0.0814497	Hypothetical protein sll0861
sll1927	-0.0217962	-0.181575	-0.18782	-0.152432	-0.178152	-0.208745	-0.44621	-0.37318	-0.63573	0.0814497	ABC transporter
sll0067	-0.243733	-0.0763711	-0.142889	-0.0468605	-0.504612	-0.468743	-0.673323	0.0692375	-0.811139	0.0823065	Glutathione S-transferase
slr0081	-0.137859	0.0645736	0.185084	0.0185595	0.523927	0.141524	0.315998	-0.0520022	0.729874	0.0828735	OmpR subfamily
sll1742	0.0425242	-0.0688428	-0.181151	-0.100022	-1.09077	-0.926514	-0.419065	0.0586211	0.0635278	0.0829163	Transcription antitermination protein nusG
slr2077	0.894416	-0.22808	0.250356	0.153629	0.0735799	1.57355	1.00216	0.8442	0.938654	0.083096	Slr2077 protein
slr1265	-0.367018	0.0303195	-0.0916079	-0.140065	-0.455688	-0.601291	-0.343848	-0.201375	-0.170569	0.0835461	DNA-directed RNA polymerase gamma chain
slr0169	-0.181922	0.0431534	-0.317304	-0.532241	-0.839374	-0.580091	-0.52243	-0.729921	-0.0567031	0.0835499	Slr0169 protein
slr1425	-0.253336	0.106622	-0.182887	0.0578888	0.09343	0.309239	0.300397	0.516999	-0.0157504	0.0835499	Slr1425 protein
sll0696	-0.0260812	-0.0343463	0.0847378	-0.0623357	-0.00348358	0.176539	0.181265	1.16741	0.102105	0.083655	Sll0696 protein
sll1586	1.00691	0.168246	-0.0867976	-0.154587	-0.400927	-0.320021	-0.320865	NA	-0.407673	0.0838711	Sll1586 protein
slr1909	0.108284	-0.257012	-0.0781454	0.0209614	-0.117853	-0.0297309	-0.422271	-0.572061	-0.53924	0.0838711	NarL subfamily
slr0383	-0.635079	-0.308345	-0.251499	-0.475482	-1.93038	-1.55732	-1.35097	0.593074	-1.16184	0.0839896	Slr0383 protein
slr0606	0.0080314	-0.434369	-0.205171	-0.230677	-0.261489	0.143621	0.0634096	0.227847	0.0433026	0.0840008	Slr0606 protein
sll0710	1.0198	0.0153101	0.146712	0.208719	-0.402973	-0.825987	-0.393145	-0.601133	-0.886618	0.0843294	Sll0710 protein
sll1491	0.437652	1.39123	0.649509	0.343973	0.929357	0.653454	0.24444	0.00518017	-0.441646	0.0843294	Hypothetical WD-repeat protein sll1491
slr0534	0.136984	0.0209788	-0.0586551	0.180563	0.063452	-0.0269953	-0.168149	-0.340894	-0.289552	0.0843294	Soluble lytic transglycosylase
sll1971	-0.226176	-0.0634236	-0.12668	-0.101713	-0.283348	-0.0450251	0.156083	0.311078	0.36312	0.0843538	Sll1971 protein
slr1583	0.167562	0.233261	0.126128	0.422876	0.226896	0.0828554	-0.102898	-0.0173533	-0.162626	0.0845283	Slr1583 protein
sll1625	0.0415757	-0.008921	-0.228701	-0.258173	-0.153109	0.03578	0.143051	0.108059	0.166138	0.0854389	Succinate dehydrogenase iron-sulphur protein subunit
ssr2201	-1.16485	0.322181	0.700576	0.870875	1.86162	1.16173	1.08458	1.4438	0.760365	0.0854504	Ssr2201 protein
sll0536	0.279962	-0.182644	-0.276384	0.0686229	-0.2274	-0.323486	-0.349872	-0.537486	-0.0515302	0.0870902	Sll0536 protein
slr0665	0.0463643	-0.0398362	-0.100273	-0.149831	-0.415336	0.171552	0.407423	0.72169	0.375191	0.0871397	Aconitate hydratase 2
sll1286	-0.445792	0.0978183	0.0512543	-0.00551831	-0.0360737	-0.702862	-0.603618	-0.0641135	-0.824985	0.0872643	Sll1286 protein
slr1334	0.0620139	-0.377847	-0.486693	-0.390293	-1.08306	-0.768782	-0.459788	-0.671795	-0.314446	0.0875917	Slr1334 protein
sll1653	0.220001	-0.178653	-0.353837	-0.00922159	-0.402108	0.177685	0.57798	0.930641	0.475744	0.08772	Menaquinone biosynthesis methyltransferase ubiE
slr1148	0.429618	0.187228	0.145572	-0.0527189	0.0197227	0.345359	0.462938	0.773048	0.551954	0.0877965	Slr1148 protein
sll1129	-0.138956	0.271629	0.344291	0.12676	0.183571	0.858185	0.493293	0.641566	0.192299	0.0879234	2-hydroxy-6-oxohepta-2,4-dienoate hydrolase
slr0743	0.309375	0.0456828	0.242531	0.0890148	-0.197666	0.495485	0.919143	0.860562	0.960716	0.0894096	N utilization substance protein
slr2084	0.194075	0.11648	0.0245396	0.189122	0.712665	0.288009	0.331803	0.740614	0.00236097	0.0900227	Slr2084 protein
slr1219	-0.120749	-0.357094	-0.267713	-0.300336	0.0980462	0.264445	-0.627663	0.631452	-0.0193433	0.0900441	Urease accessory protein E
slr1907	-0.0615769	0.145132	-0.103463	0.465465	0.414818	0.498137	0.489158	0.619379	0.364821	0.0910352	Slr1907 protein
sll0178	0.670022	-0.0070519	0.342014	0.192213	0.686991	0.53515	0.655256	1.41281	0.21227	0.091565	Sll0178 protein
sll1544	-0.0239541	0.0150584	-0.101604	0.0251934	0.256764	0.257319	0.148419	0.42079	0.348784	0.0916377	Response regulator like protein
slr0315	-0.3276	0.174101	0.204857	0.20555	0.338452	0.240318	0.260196	0.89574	0.181543	0.0920298	Slr0315 protein
sll1200	0.0825637	-0.120827	-0.289667	-0.453011	-0.104054	0.119569	0.130623	-0.096626	0.114918	0.0921632	Sll1200 protein
slr0687	0.117081	-0.00616853	-0.0324638	-0.0986213	0.10857	0.257003	0.153179	0.442915	0.211413	0.0921653	PleD gene product
slr1807	0.244142	-0.0203073	-0.149135	0.198472	0.072864	0.43042	0.369833	NA	0.316699	0.0921653	Slr1807 protein
slr1434	-0.0138658	-0.0261231	-0.00989716	0.105135	0.142675	-0.13782	-0.103514	-0.713385	-0.410739	0.0925686	Pyridine nucleotide transhydrogenase beta subunit
sll1726	0.31144	0.993286	0.359998	0.0948995	0.887004	1.08316	0.683193	0.740892	0.385739	0.0930569	Sll1726 protein
sll1343	-0.220783	0.152718	0.100711	-0.0227643	-0.079666	-0.147179	-0.149412	-0.429416	-0.0739875	0.0938462	Aminopeptidase
slr0323	-0.0587038	0.170763	0.23172	0.125481	0.771604	0.551476	0.428007	0.504373	-0.0153944	0.0947553	Alpha-mannosidase
slr2131	0.016985	0.0991811	-0.221885	-0.288555	-0.25793	0.193736	0.259556	0.317142	0.162934	0.0951778	Cation or drug efflux system protein
sll0732	0.00890519	0.191823	-0.189638	-0.353631	-0.15444	0.283217	0.188402	0.537143	0.111863	0.0956375	Sll0732 protein
slr1783	0.534769	0.218202	0.0852695	0.0192906	-0.0784769	-0.0844387	0.104367	-0.235425	-0.134638	0.0956647	NarL subfamily
slr0242	0.0975086	0.075313	0.2622	0.103691	0.282515	0.162434	-0.227767	-0.344731	-0.398181	0.0970771	Bacterioferritin comigratory protein
slr1977	0.707155	0.00468518	0.156746	-0.128802	-0.333118	0.19731	0.880697	1.39114	1.23737	0.0972531	Slr1977 protein
ssl3177	-0.332145	-0.196738	-0.0416661	-0.752857	-0.450046	-0.155286	0.146168	-0.0734083	0.433156	0.0974238	Hypothetical protein ssl3177
slr0533	-0.213559	-0.00598216	0.103074	-0.0987106	0.164955	-0.00261314	0.0175759	0.519024	0.00682353	0.0975894	Sensory transduction histidine kinase
slr1829	-0.141987	-0.176751	0.069377	-0.0257974	0.293255	0.130737	0.0735109	0.199912	-0.0883069	0.0977093	Slr1829 protein
slr1588	-0.153921	0.0335385	-0.12279	-0.10597	-0.405812	-0.0331223	-0.438712	-0.0457284	-0.794001	0.0993724	Orf 421
sll0513	0.0336332	-0.47321	-0.179622	-0.367555	-0.376701	-0.279395	-0.54607	-1.17876	-0.276108	0.100033	Sll0513 protein
sll1957	0.664715	-0.189508	-0.346997	0.328499	-0.598907	-0.324134	-0.463566	-0.179894	-0.366215	0.100465	Arsenical resistance operon repressor
slr0835	-0.466687	-0.129199	0.038838	-0.382138	-0.141569	-0.0377793	-0.0302441	0.106018	0.0197611	0.100908	MoxR protein
sll1988	0.0529896	-0.12664	-0.138255	-0.0470136	0.246442	0.0545234	0.0688685	NA	0.125415	0.10125	33 kDa chaperonin
slr1025	-0.49679	-0.175781	-0.111039	0.210422	0.287484	0.138844	0.0220116	0.159073	0.0335013	0.10125	Hypothetical protein slr1025
sll0575	-0.47791	-0.268244	-0.187998	-0.284907	-0.658471	-0.373673	-0.553569	-1.44388	-0.386576	0.101416	ATP-binding protein
sll1464	0.167451	0.247485	0.312406	0.183987	0.412372	0.427035	0.346365	NA	0.341605	0.101719	Hypothetical UPF0061 protein sll1464
sll1074	0.191463	0.131772	0.108063	-0.233042	-0.445517	-0.553722	-0.0953816	0.079986	-0.0477478	0.102182	Leucyl-tRNA synthetase
sll0985	-1.30031	0.0100539	0.0409243	-0.157649	0.2163	0.107783	0.397092	NA	0.398599	0.102976	Sll0985 protein
sll0497	0.163393	-0.0833433	0.0012518	0.10025	-0.420562	-0.433569	-0.201107	0.315444	-0.243425	0.103333	Sll0497 protein
slr0771	NA	0.106832	0.019966	0.0397855	0.825771	1.6734	0.606685	0.667631	0.581843	0.103333	Slr0771 protein
sll1592	0.0424341	-0.244902	-0.135145	-0.221957	-0.269806	-0.229702	-0.332735	-0.878222	-0.209704	0.103533	NarL subfamily
ssr3409	0.173503	0.197473	-0.210574	0.178373	-0.0796649	0.292788	-0.0290729	-0.709332	-0.481503	0.103549	Ssr3409 protein
sll0786	NA	0.218485	-0.310772	0.103379	-0.580073	-0.942067	-0.401617	-0.598359	-0.597338	0.103809	Sll0786 protein
sll0300	-0.00616865	0.0933514	0.00241185	0.0802856	-0.00159243	0.265431	0.449505	0.323227	0.449932	0.104483	Riboflavin synthase alpha chain
slr1744	-0.367337	-0.469575	-0.112904	-0.431464	-0.408138	-0.157927	0.0494484	-0.263398	0.149552	0.104675	N-acetylmuramoyl-L-alanine amidase
slr1418	-0.274931	-0.0279622	0.0192462	0.104884	0.0844676	0.216704	0.0461892	0.358969	0.324192	0.104932	Dihydroorotate dehydrogenase
sll1547	0.605526	1.25748	1.0813	1.08463	1.92756	1.691	1.11428	-0.194419	1.20017	0.105685	Putative Holliday junction resolvase
slr2047	0.0376099	-0.231123	0.0852045	0.225979	-0.247389	-0.410033	-0.414714	0.0822591	-0.261755	0.105799	PhoH-like protein
slr0066	0.261688	-0.00177372	0.0175977	-0.216334	-0.029697	-0.0607066	-0.323754	0.166302	-0.504235	0.106381	Riboflavin biosynthesis protein ribD
slr1697	0.127344	0.140477	-0.0255672	0.0598951	0.0644668	0.173642	0.271717	0.283604	0.385186	0.106631	Serine/threonine-protein kinase B
slr1623	-0.0851364	0.0247022	0.270707	-0.0188969	-0.187972	0.483909	0.637046	0.917365	0.282391	0.106827	Slr1623 protein
slr1917	-0.125059	0.14938	-0.404364	0.186837	0.030642	0.328528	0.479097	0.554087	0.549717	0.106923	Slr1917 protein
sll1611	-0.00121078	-0.158257	-0.0392772	-0.240805	-0.266968	-0.171008	-0.259286	-1.2578	-0.212	0.106983	Sll1611 protein
sll1765	-0.279058	-0.416417	-0.0069906	-0.0448151	0.206743	0.0154471	0.070565	0.111017	-0.1302	0.107063	Sll1765 protein
ssr2708	0.489649	0.54769	0.478167	0.684657	0.586925	1.47778	1.80162	0.481082	1.09795	0.107503	Ssr2708 protein
sll1662	-0.0149119	-0.068928	-0.164443	-0.139746	-0.171068	-0.0451104	0.242082	0.135969	0.434952	0.108162	Chorismate mutase /prephenate dehydratase
sll1441	-0.450424	-0.303654	-0.0604456	-0.586921	-0.411272	-0.135453	-0.0396083	-0.148801	0.0902848	0.108596	Delta 15 desaturase
ssl0410	-0.11395	-0.233698	-0.0180904	-0.0818268	-0.00226784	-0.116783	0.00176847	0.279125	0.21494	0.109851	Ssl0410 protein
sll1853	-0.10199	0.22051	-0.0274666	-0.147874	-0.441054	0.166056	-0.46527	-0.778063	-0.0569179	0.110829	Sll1853 protein
sll1433	-0.142291	0.0474567	0.0523092	0.236095	0.288505	0.184871	0.0617433	0.713102	0.145523	0.111052	Hypothetical UPF0031 protein sll1433
sll1557	-0.413373	0.109536	0.0300665	-0.152942	-0.215468	0.0407565	0.105403	0.412976	0.22898	0.111052	Succinyl-CoA synthetase
slr0044	0.135491	-0.148306	0.0561256	0.0428338	0.066661	-0.153636	-0.403289	-1.65576	-0.1136	0.111052	Nitrate transport protein; NrtD
slr1240	-0.055646	-0.039	0.234585	0.0228752	0.23347	-0.255908	-0.220458	-0.636615	-0.741279	0.111287	Slr1240 protein
slr1840	0.173505	-0.139681	-0.0952686	-0.255644	-0.102152	0.0849749	0.17042	0.321147	0.278014	0.112219	Hypothetical protein slr1840
sll0322	0.625392	-0.178018	-0.217285	-0.0468658	-0.861304	-0.789031	0.0805766	-0.199638	0.154254	0.112696	Hydrogenase maturation protein hypF
sll0424	-1.14392	0.274871	0.179506	0.193387	-0.281543	-0.1698	-0.00931791	NA	-0.0969968	0.112696	Sll0424 protein
sll1676	0.286346	0.166974	-0.0979899	-0.186874	-0.111952	-0.212031	-0.0737896	-0.386749	-0.467018	0.112711	4-alpha-glucanotransferase
slr2038	-0.591455	-0.373188	-0.292957	-0.331743	-0.132502	-0.234389	0.00468959	-0.138167	0.45347	0.112773	Slr2038 protein
ssr3307	-0.0453706	0.034862	-0.0605156	-0.340287	-0.302551	-0.321872	-0.144802	-0.386107	-0.2845	0.112773	Ycf47 protein
slr0623	-1.11236	-0.322493	-0.123448	-0.0266954	-0.42269	-0.835771	-0.840363	-0.90697	-0.976201	0.113306	Thioredoxin
slr0913	-0.478316	-0.403478	0.0221051	-0.409533	-0.300673	-0.605945	-0.969437	-1.57387	-0.985393	0.113306	Slr0913 protein
sll1447	-0.505955	-0.596521	-0.429742	-0.592485	0.0748316	0.0772656	-0.733081	-0.603955	0.0168745	0.113404	Sll1447 protein
sll1504	-1.6237	-0.162281	0.398432	0.495413	1.03164	0.703628	0.693057	0.652626	0.912897	0.113601	Sll1504 protein
slr1577	-0.0470962	0.00299669	-0.12545	-0.137059	-0.301956	-0.471667	-0.264687	-0.0919804	-0.313995	0.114452	Slr1577 protein
slr0738	0.175437	-0.133256	-0.049359	-0.106328	-0.188303	-0.347621	-0.446234	NA	-0.25126	0.114456	Probable anthranilate synthase component I
sll0596	-0.3898	0.0373374	0.106727	0.297954	0.368776	0.349626	0.200739	0.430533	0.0331774	0.1146	Sll0596 protein
slr2031	-0.314773	0.169811	0.0849645	0.455372	1.10893	0.692224	0.370505	-0.416594	0.691436	0.115554	Sigma factor SibG regulation protein; RsbU
sll1214	-0.322885	-0.341881	-0.0211482	0.0828946	-0.0579376	-0.634766	-0.406038	-0.903175	-0.677076	0.115636	Magnesium-protoporphyrin IX monomethyl ester [oxidative] cyclase 1
sll1763	-0.222978	-0.295806	-0.185471	-0.221625	-0.483712	-0.567946	-0.431457	-0.298075	-0.458957	0.115964	Sll1763 protein
slr1349	0.096083	-0.187911	-0.00462443	0.0178539	-0.0166581	-0.295049	-0.249324	-0.227826	-0.216119	0.116164	Glucose-6-phosphate isomerase
slr2046	-0.173179	-0.237556	0.393773	0.292193	-0.0452665	-0.745521	-0.154663	-0.271852	-0.893359	0.116211	Fat protein
sll1241	0.507146	-0.0965279	0.770491	0.735348	0.83508	0.793645	1.56669	1.84482	1.53321	0.116862	Sll1241 protein
slr1935	0.290184	0.335512	-0.00176194	-0.340454	-0.0769594	0.0314943	0.176233	0.0764091	0.299673	0.116945	Slr1935 protein
sll1222	0.469452	-0.355852	0.145787	0.43798	0.0336283	-0.450059	-0.601001	-0.199371	-0.92491	0.117498	Sll1222 protein
sll0688	0.130942	1.22134	0.818952	1.46239	1.75464	1.54936	1.21867	0.449273	1.7364	0.118131	Sll0688 protein
slr2120	0.315547	0.0578959	0.37249	0.518832	0.847278	0.808409	0.442363	0.793305	0.142585	0.118131	Slr2120 protein
ssl2823	0.0662496	0.16729	0.330247	-0.203488	-0.193423	-0.378182	0.0318933	0.0562621	-0.295956	0.118131	Ssl2823 protein
ssr2848	0.124601	-0.0865048	-0.0409581	0.271972	-0.526583	0.746677	0.496056	0.725041	0.773109	0.118131	Ssr2848 protein
sll0095	0.117215	-0.0484419	-0.0431592	-0.201461	-0.1436	-0.193978	-0.247485	-0.0323556	-0.362093	0.118328	Hypothetical protein sll0095
slr1629	-0.0664888	-0.408309	-0.407191	-0.197315	0.0544828	0.0444435	-0.272874	-0.165433	0.0056838	0.118455	Hypothetical RNA pseudouridine synthase slr1629
slr2059	-0.254546	-0.0723623	-0.143558	-0.0731726	0.00634885	0.297406	0.354889	0.428231	0.425514	0.118455	Ferredoxin
slr1247	0.154203	-0.167199	-0.404916	-0.55012	-0.787227	-0.77704	-0.49759	-0.941189	-0.316248	0.119269	Periplasmic phosphate binding protein
sll0441	0.129153	-0.439725	0.172518	0.0913509	-0.647764	-1.22246	-0.568117	-0.341407	-0.716874	0.119668	Sll0441 protein
sll1508	-0.0919908	-0.119029	-0.384027	-0.340687	-0.272613	-0.140419	0.0681343	-0.234073	0.1622	0.119894	UDP-3-O-[3-hydroxymyristoyl] N-acetylglucosamine deacetylase
sll0947	-0.159866	-0.317651	-0.117883	0.316861	0.340343	-0.360016	-0.835892	-0.656857	-1.40471	0.120546	Light repressed protein A homolog
sll1029	0.395729	-0.275857	-0.379044	-0.286009	-1.28671	-1.23569	0.121099	-0.073835	-0.394645	0.120866	Carbon dioxide concentrating mechanism protein ccmK homolog 1
slr1044	-0.0988525	-0.0057213	0.0280644	-0.114333	0.134652	0.0971141	0.264942	0.132731	0.045028	0.120866	Methyl-accepting chemotaxis protein
slr0926	-0.203243	-0.200131	-0.261898	-0.220332	0.03822	0.068571	0.0211576	-0.0879201	-0.013784	0.120958	4-hydroxybenzoate-octaprenyl transferase
sll1030	0.528827	-0.0246089	-0.306125	-0.118532	-1.45659	-1.50297	0.111385	-0.134443	-0.426697	0.121054	Carbon dioxide concentrating mechanism protein ccmL
slr1957	-0.072722	-0.952384	-0.351714	-0.597366	-0.0199587	-0.827334	-0.953265	-1.09677	-0.980067	0.122277	Slr1957 protein
sll1618	-0.0313026	0.0341026	0.204592	0.0677547	0.169052	0.25401	0.271846	0.555675	0.191504	0.122441	Sll1618 protein
sll0030	0.0903367	-0.0809734	-0.0249848	-0.00733278	-0.29411	-0.0807618	-0.121434	-0.776984	-0.178114	0.124052	CmpR
sll1251	0.198522	0.145945	-0.0138323	-0.279856	-0.219681	-0.626374	-0.224761	-0.511478	-0.3414	0.124791	Sll1251 protein
ssr2998	-0.283213	-0.203897	-0.0975032	-0.281015	-0.48904	-0.387089	-0.582735	-0.200808	-0.464256	0.125508	Ssr2998 protein
sll0306	-0.276357	2.31262	1.41657	1.86009	2.80432	2.31337	1.46966	1.8638	1.43387	0.125571	RNA polymerase sigma factor
slr0468	0.14438	-0.574414	0.0865179	-0.201358	-0.67914	-0.796859	-1.01791	-0.680302	-0.866346	0.12598	Slr0468 protein
slr1762	0.416549	-0.129448	-0.277802	0.0426939	-0.574897	-0.700772	-0.265788	-0.636602	-0.322955	0.126852	Slr1762 protein
slr0078	-0.115156	-0.0424001	0.115398	0.164385	0.52394	0.349956	0.122729	-0.026815	0.134326	0.126973	Putative 6-pyruvoyl tetrahydrobiopterin synthase
slr1515	-0.023356	0.0470493	-0.192142	0.236108	0.0193036	0.256128	0.501681	0.307001	0.487679	0.128166	Slr1515 protein
ssl2667	0.0533716	0.0503625	0.0477484	-0.0975227	-0.522014	-0.129062	0.0813594	-0.144506	-0.14309	0.128313	NifU protein
slr0757	-0.158032	-0.421394	0.0828589	-0.189129	0.0671653	-0.039331	-0.00638235	NA	0.049102	0.128689	Circadian clock protein kaiB
sll0739	-0.152365	-0.0853798	-0.00733772	-0.13309	-0.347279	-0.279463	-0.0900854	-0.313312	-0.21912	0.128707	ABC transporter
sll0086	-0.0173121	0.138123	0.134386	0.104925	0.533687	0.258255	0.194577	0.506643	0.295443	0.130229	Putative arsenical pump-driving ATPase
sll1204	0.229939	-0.274039	-0.0362747	0.301533	0.466635	0.25215	0.392548	0.390013	0.492985	0.130551	Sll1204 protein
sll1908	-0.152783	-0.0808428	-0.260285	-0.323312	-0.734009	-0.447506	-0.262887	-0.851481	-0.0227438	0.13086	D-3-phosphoglycerate dehydrogenase
sll0036	0.197814	-0.217465	0.0360782	0.204706	0.147188	0.096988	0.206227	0.608339	0.334495	0.1318	Hypothetical protein sll0036
ssl3335	-0.165595	-0.00708537	0.0140513	-0.354528	-0.493572	-0.676553	-0.269752	-0.609974	0.17088	0.134891	Preprotein translocase secE subunit
slr1658	0.301979	-0.220763	0.241036	0.0838598	0.0378203	0.345561	0.449832	0.710641	0.491558	0.134912	Slr1658 protein
sll1543	0.0467861	-0.00152657	0.326731	0.272442	0.809761	0.555286	0.542006	0.163154	0.793805	0.13596	Sll1543 protein
slr1414	-0.283455	0.315597	0.115548	-0.161385	-0.210082	-0.0899078	-0.263951	-0.474618	-0.466662	0.136235	Sensory transduction histidine kinase
ssl2982	-0.0244452	-0.0827355	0.134401	-0.121635	-0.038474	0.0145324	-0.234113	-0.537787	-0.238142	0.136473	DNA-directed RNA polymerase omega chain
slr1624	0.300279	-0.346837	-0.218259	0.0733688	-0.45593	0.397112	0.376508	0.549151	0.304781	0.136491	Slr1624 protein
slr1033	-0.483357	0.116823	0.269885	-0.00559666	-0.0234681	0.277758	0.538281	0.86159	0.27439	0.137352	Slr1033 protein
sll0174	-0.823504	-0.0220465	-0.1926	-0.0522342	-0.280197	-0.422685	-0.609121	-0.801039	-0.453485	0.138033	Sll0174 protein
sll0634	-0.365135	0.0405719	-0.280405	-0.326205	-0.843769	-0.514596	-0.415516	-0.335821	-0.349725	0.138033	Photosystem I biogenesis protein btpA
slr1245	-0.639359	-0.188127	-0.0609297	0.0397113	0.154132	0.0300341	0.175401	-0.188719	0.499088	0.138189	Transcriptional regulator
sll0993	0.236316	-0.201596	-0.0201405	0.219211	0.161617	0.238843	0.358495	-0.00576341	0.721235	0.138333	Potassium channel
sll0921	-0.254305	-0.184695	-0.0100823	-0.124815	-0.15454	-0.16863	0.052407	0.0920371	0.291429	0.138417	NarL subfamily
slr1771	-0.2541	0.215409	0.189382	0.101203	-0.530877	0.540062	1.1685	2.21359	0.522643	0.138807	Slr1771 protein
sll0191	0.0289618	0.197381	0.31251	0.3188	0.474848	0.487642	0.53371	1.44407	0.523903	0.139516	Hypothetical PKHD-type hydroxylase sll0191
sll1209	-0.392766	-0.214617	-0.0428424	0.0241312	-0.13133	-0.435521	-0.199087	-0.725735	-0.333349	0.139629	DNA ligase
slr0415	-0.0417909	-0.0882997	-0.176007	-0.237854	-0.532597	-0.332851	-0.355415	-0.039104	-0.562368	0.139629	Na(+)/H(+) antiporter
slr0522	-0.174494	0.102152	0.0178053	-0.134207	0.297068	0.0933288	0.0715898	0.613564	0.0957744	0.139629	Slr0522 protein
sll1682	0.274995	-0.0737084	-0.175579	-0.0676995	-0.216695	-0.279478	-0.0970165	-0.327421	-0.147197	0.140153	Alanine dehydrogenase
sll0166	0.0312389	0.166717	-0.113858	0.229633	0.200799	0.60495	0.0936555	NA	0.316084	0.140371	Uroporphyrin-III synthase
slr0593	-0.790485	0.210744	0.0397271	-0.113228	0.190106	0.225752	0.463501	0.306654	0.589073	0.140371	CAMP protein kinase regulatory chain
slr2062	0.0929246	0.161199	0.0957998	-0.116566	0.218916	0.0545799	0.278119	0.144655	0.525587	0.140851	Transposase
slr1956	-0.593379	-0.267626	-0.164138	-0.331126	-0.196151	-0.106456	0.00743182	0.0637148	-0.118224	0.141577	Slr1956 protein
sll0024	-0.267107	-0.164584	0.0792291	-0.0362124	0.191118	0.101805	0.124075	-0.0360635	0.235108	0.142461	Sll0024 protein
ssl0426	0.668444	-0.341063	0.264949	0.23452	0.845183	0.713302	0.696831	0.350938	1.06467	0.142461	Transposase
sll0587	-0.149236	-0.205653	0.0310423	-0.098881	-0.0826025	0.100017	-0.0140224	0.32004	0.104375	0.14251	Pyruvate kinase 1
sll1915	0.0322847	0.302196	0.174346	0.119359	0.400811	0.241042	0.354751	0.594973	0.0718448	0.144173	Sll1915 protein
slr0377	-0.0599686	0.172729	-0.295006	-0.15838	-0.272738	0.418946	0.696133	1.13473	0.663073	0.144609	Slr0377 protein
slr1478	-0.149615	-0.0751209	-0.0803497	-0.280185	-0.0678086	0.0293623	-0.048909	0.0271907	0.00106563	0.144871	Slr1478 protein
sll1435	0.242009	0.0846984	-0.0781057	0.0646501	-0.0570275	-0.10164	-0.0344017	-0.060946	-0.0373911	0.145711	Aspartyl/glutamyl-tRNA(Asn/Gln) amidotransferase subunit B
slr1368	-0.23415	-0.059403	0.0297845	-0.201351	-0.242569	-0.133876	0.178561	0.316786	0.292489	0.14625	Precorrin decarbocylase
slr0755	0.232294	0.0818398	0.0252935	-0.0999241	-0.388245	-0.583759	-0.448897	-0.458697	0.063224	0.146332	Slr0755 protein
slr0861	-0.0779477	0.31506	-0.18027	-0.16441	-0.268633	-0.243444	-0.119817	-0.774739	0.0419221	0.146794	Phosphoribosylglycinamide formyltransferase 2
slr0808	0.388813	-0.320883	-0.207297	-0.0151957	-0.222987	-0.0563177	-0.0496432	0.310269	0.486263	0.147297	Probable 16S rRNA processing protein rimM
sll0381	0.00951462	-2.31893	-1.33053	-2.11608	-1.59234	-1.29049	-2.27495	-5.16857	-1.66524	0.148116	Sll0381 protein
slr1838	-0.412707	0.000904365	-0.31402	-0.264827	-0.633285	-0.727035	-0.567517	-0.664476	-0.266124	0.148116	Carbon dioxide concentrating mechanism protein ccmK homolog 3
slr1118	0.00711661	-0.157177	-0.234889	0.161796	-0.00469632	0.11599	0.105513	0.395054	0.152419	0.148439	UDP-N-acetyl-D-mannosaminuronic acid transferase
ssl1326	0.263949	-0.331713	-0.100172	-0.145512	-0.560937	-0.63984	-0.518424	-0.997743	-0.595709	0.148461	Ssl1326 protein
slr0883	-0.129228	0.183077	-0.00063577	-0.180926	0.236221	-0.0594795	-0.530878	-0.567215	-0.391032	0.149681	Regulation of penicillin binding protein 5 production
sll0286	-0.0661939	-0.0128568	-0.0597457	-0.0741827	0.287748	0.165287	0.138487	-0.126785	0.441305	0.150655	Ycf52-like protein
slr1901	0.209108	0.0265961	0.076005	0.111834	0.173864	0.221001	0.313655	0.471139	0.21005	0.150655	ABC transporter
ssl0461	-0.403433	-0.104881	-0.113212	-0.0963517	-0.582431	-0.698563	-0.324392	-0.0394823	-0.266779	0.150655	Hypothetical protein ssl0461
sll0010	0.396664	-0.684649	-0.302888	0.027459	-0.0479732	-0.0674835	0.0333603	-0.421419	0.633242	0.151008	Sll0010 protein
slr0333	-0.370174	-0.424334	-0.36413	0.0339049	-0.363849	-0.83384	-0.899836	0.0887683	-0.848718	0.151862	Slr0333 protein
sll0816	0.239172	-0.0605838	0.0511984	-0.0208658	-0.0954213	-0.0340319	-0.0178242	-0.897813	0.0823561	0.151891	Hypothetical oxidoreductase sll0816
slr1726	-0.0260589	-0.00692272	0.0523468	-0.255609	0.14138	0.0656942	0.0355277	0.313617	-0.0464185	0.152275	Slr1726 protein
sll0456	-0.231866	-0.141313	-0.0480187	-0.165564	-0.177952	-0.0309579	0.0664319	0.0505391	0.320579	0.152881	Sll0456 protein
slr0941	0.0734852	0.207834	-0.232337	-0.0436861	-0.155243	-0.388483	-0.885625	0.338304	-0.815262	0.152881	Slr0941 protein
slr1691	-0.28267	-0.113115	-0.00750087	-0.274291	-0.264979	-0.349881	-0.318262	-0.810428	-0.0808589	0.152969	Probable glutamine-dependent NAD(+) synthetase
slr1867	0.0117277	0.0308109	-0.12557	-0.166035	-0.311368	-0.226105	-0.120536	-1.11358	-0.0537481	0.153126	Anthranilate phosphoribosyltransferase
sll0622	-0.0654425	0.0256323	-0.035787	-0.012031	-0.121694	-0.0687258	-0.322325	-0.398887	-0.247964	0.154212	Quinolinate synthetase A
ssl3451	-0.354293	-0.183065	0.0753884	-0.130534	0.164183	0.20966	0.0735796	-0.377639	0.37777	0.155008	Ssl3451 protein
sll0648	0.223733	-0.309214	-0.519697	-0.44523	-0.51386	-0.620576	-0.378558	-0.535454	-0.319437	0.155687	Lipophilic protein
sll0640	0.352206	-0.0443408	-0.175724	-0.107599	-0.373573	-0.219446	-0.18816	-0.123017	-0.00750651	0.155782	Hypothetical protein sll0640
sll0537	-0.186936	0.0188983	-0.0642845	-0.153888	-0.00553478	0.108059	0.0268345	-0.00823297	0.133869	0.15581	Putative ammonium transporter sll0537
slr1970	0.221562	-0.0414012	-0.0237389	0.235255	0.00259517	-0.104172	-0.261211	0.00371464	0.00139765	0.156301	Slr1970 protein
ssl0750	0.566886	0.249817	-0.547152	0.144851	0.624867	0.210151	0.363161	-0.0554331	0.00777014	0.156929	Ssl0750 protein
sll0682	-0.110126	-0.340379	-0.397001	-0.54056	-0.701786	-0.182847	0.277039	0.479444	0.0483548	0.157137	Phosphate transport system permease protein; PstA
slr0769	0.227155	0.194332	-0.223185	-0.232149	-0.378062	0.0784	-0.460382	-0.420821	0.00250568	0.157357	Slr0769 protein
slr1394	-0.082621	-0.191818	-0.0592478	-0.16541	-0.558386	-0.492671	-0.233058	-0.460062	-0.200505	0.157357	Slr1394 protein
slr1610	-0.160783	-0.237041	0.0833016	-0.212682	-0.142793	-0.385665	-0.2699	-0.812908	-0.264559	0.158391	Slr1610 protein
sml0002	0.0636572	0.0224819	-0.374921	-0.25822	-1.23402	-0.555656	-0.229566	-0.32923	-0.453239	0.158652	Photosystem II PsbX protein
slr1066	1.81263	0.148402	-0.00842589	-0.247003	-0.0933815	-0.632318	-0.313975	-0.304854	-0.61032	0.159025	Slr1066 protein
slr1316	0.0372737	-0.304837	-0.329712	-0.405032	-0.529692	-0.446435	0.100833	0.261184	0.550419	0.159085	Iron(III) dicitrate transport system permease protein; FecC
slr0815	-0.501639	0.0305934	-0.112949	-0.448335	-0.453562	-0.565206	-0.424802	-0.689401	0.00997818	0.159438	Slr0815 protein
slr1273	-0.483235	-0.724734	-0.550252	-0.563479	-0.291261	-0.469308	-1.17986	-1.33283	-1.00417	0.160992	Slr1273 protein
sll0242	0.0034762	0.0355926	-0.0695751	-0.0706663	-0.211621	0.146986	0.167714	0.445835	0.182487	0.161015	Sll0242 protein
sll1664	-0.0346735	-0.0974226	-0.0282173	-0.217607	-0.747189	0.325142	0.499185	0.741675	0.40909	0.161015	Sll1664 protein
slr0839	-0.0327799	0.105024	-0.00212041	0.175048	0.390252	0.483286	0.291159	-0.245478	0.365738	0.161568	Ferrochelatase
slr0318	-0.115892	-0.306452	-0.0472005	-0.359226	-0.304572	-0.532096	-0.318449	-0.663626	-0.0940963	0.161719	Slr0318 protein
sll0649	0.0881433	-0.237442	-0.149951	-0.381962	0.0624639	-0.0823974	0.0113101	0.248902	-0.00170399	0.161901	OmpR subfamily
slr0712	0.0586649	-0.19442	0.0277577	-0.161899	-0.0918769	-0.263491	-0.35519	-0.299386	-0.20295	0.162156	Hypothetical protein slr0712
slr1584	-0.311636	-0.285715	-0.09469	-0.309298	-0.297039	-0.660106	-0.35481	-1.24439	-0.0834383	0.162638	OmpR subfamily
sll1056	0.455711	0.590925	0.148115	0.231345	0.00509208	0.106963	0.174304	0.218487	-0.269073	0.162663	Phosphoribosylformylglycinamidine synthase II
sll1516	0.6583	0.351361	-0.259716	-0.101178	-0.228625	-0.218776	0.220893	0.88016	0.299102	0.163514	Sll1516 protein
slr1476	-0.126794	-0.321471	-0.100484	-0.311688	0.0621281	-0.261478	-0.0253042	-0.188286	0.552099	0.163839	Aspartate carbamoyltransferase
sll1893	0.413636	0.426196	0.0931997	-0.202283	0.105875	0.450482	0.526275	0.68116	0.454327	0.16411	Imidazole glycerol phosphate synthase subunit hisF
sll0503	0.259184	-0.181797	-0.137396	-0.153794	-0.22155	-0.201153	-0.259411	-0.713634	0.0340339	0.164851	Sll0503 protein
sll0827	-0.353543	-0.103991	0.139126	-0.0739915	0.00975555	0.156165	0.187745	0.52649	0.137505	0.1651	Sll0827 protein
sll0833	-0.162583	-0.180055	0.0198538	-0.343378	-0.189796	0.00605037	0.0706637	0.188186	-0.0495912	0.1651	OppC in a binding protein-dependent transport system
sll1475	0.474248	-0.0732162	-0.033138	-0.0872002	0.167346	-0.116985	-0.544688	-0.370135	-0.244893	0.165657	Sensory transduction histidine kinase
slr1748	-0.168877	0.0761976	-0.0671008	-0.247011	-0.110609	0.148306	0.171093	NA	0.311087	0.165936	Slr1748 protein
sll1032	0.343759	-0.0984859	-0.279512	-0.350691	-0.852558	-0.972158	0.109475	-0.149204	-0.204423	0.165939	CcmN protein
slr0610	-0.121921	-0.0654303	-0.191097	-0.0677568	0.115557	0.0787209	-0.0466894	0.185864	0.0112531	0.167959	Slr0610 protein
sll1173	0.213875	-0.440889	-0.557035	-0.29816	-0.386471	-0.231368	-0.126788	-0.149156	0.0984268	0.168204	Sll1173 protein
sll0034	0.0444874	-0.238387	-0.00511969	-0.267268	-0.0391752	-0.0527145	-0.0372761	0.200137	0.0683382	0.168309	Sll0034 protein
sll0385	0.204671	-0.96593	-0.604985	-0.765947	-0.611967	-0.641607	-0.825716	-2.40504	-0.510119	0.168496	Cobalt import ATP-binding protein cbiO
slr0633	-0.151999	-0.136809	-0.175146	-0.123687	-0.386487	-0.225283	-0.299823	-0.103315	-0.328685	0.171066	Bifunctional goxB/thiG protein
ssr1256	-0.870911	1.26432	0.103329	0.315488	0.590457	0.275925	0.700717	0.91707	0.623717	0.171494	Ssr1256 protein
sll1229	0.135418	-0.189874	-0.264541	-0.192181	-0.260527	-0.168625	0.0377107	0.532443	0.0161933	0.17202	Hybrid sensory kinase
slr1928	-0.126766	0.249975	0.564065	0.553122	1.55876	0.296259	0.485634	0.456571	0.376808	0.17202	Slr1928 protein
slr0937	-0.48774	-0.237584	-0.224048	-0.629188	-0.066223	-0.0416939	-0.469098	-0.376666	-0.00364747	0.172464	Slr0937 protein
sll1596	0.425957	-0.318177	-0.239517	-0.197442	-0.902625	-1.20936	-0.477193	-1.88122	-0.356835	0.173031	KaiB-like protein 1
ssr2843	-1.0159	0.671704	-0.352982	0.196402	0.588988	0.769269	0.492624	0.608613	0.664513	0.173934	Ssr2843 protein
slr0482	-0.453631	0.000387217	-0.0410695	-0.183926	-0.0360312	0.0148764	-0.0328899	0.0200654	-0.046036	0.174095	Slr0482 protein
slr1929	-0.0353528	0.227584	0.559938	0.314571	1.32408	0.280126	0.377401	0.498448	0.428785	0.175125	Slr1929 protein
sll1632	-0.308857	-0.0575592	0.0857839	-0.263372	-0.323704	-0.225423	-0.425415	-0.412827	-0.219111	0.175744	Sll1632 protein
slr2114	0.3828	-0.223742	0.24454	0.139121	0.339486	0.286504	0.703777	0.698426	0.826924	0.176032	Spore coat polysaccharide biosynthesis protein; SpsC
sll0069	-0.160941	-0.158709	0.0673612	0.0578911	0.166205	-0.185634	-0.467966	-0.50807	-0.438496	0.176413	Sll0069 protein
slr1224	0.0166176	-0.242244	-0.100191	-0.236644	-0.309741	-0.189983	-0.279318	-0.379604	-0.242656	0.176413	Cytoplasmic membrane protein for maltose uptake
slr1992	-0.149501	0.239916	0.665549	0.130267	-0.700567	-0.106041	0.299553	0.360675	-0.195938	0.176413	Glutathione peroxidase
sll0107	-0.393227	-0.00521306	-0.033291	0.00936668	0.151705	0.125667	0.0791487	-0.235507	0.130439	0.176526	4-hydroxy-2-oxoglutarate aldolase
sll0007	-0.0940263	-0.0589657	0.115497	0.0890553	0.0413694	0.0340722	0.188539	0.61491	0.082481	0.176752	Sll0007 protein
slr1166	-0.334491	-0.149702	-0.147149	-0.337321	-0.222183	-0.337128	-0.353554	-1.44864	-0.271041	0.177638	Slr1166 protein
sll1686	-0.134194	0.0571538	0.149089	-0.193434	0.131844	0.0729116	0.28668	0.188394	-0.0434589	0.177679	Sll1686 protein
sll0027	-0.20922	-0.295083	-0.172149	-0.339175	-0.176629	-0.358357	-0.403442	-1.75193	-0.263501	0.177977	NADH dehydrogenase subunit 4
sll0085	-0.184692	-0.147926	-0.107277	-0.142159	-0.244207	-0.259409	-0.362609	-0.288141	-0.204287	0.178149	Sll0085 protein
slr0311	-0.11612	-0.0124381	0.131127	-0.0545068	0.0886374	0.0683853	0.212996	0.363841	0.0288712	0.180526	Sensory transduction histidine kinase
slr0384	0.0932058	-0.365959	-0.481525	-0.512677	-1.33307	-0.644863	-0.295833	-0.631867	-0.0982578	0.181216	Slr0384 protein
slr1729	0.128071	-0.14672	-0.0434779	-0.0808982	0.0320201	0.0867421	0.276615	-0.0990686	0.423871	0.181365	Potassium-transporting ATPase B chain
sll0102	-0.0280678	-0.0065035	-0.0610807	-0.120625	-0.186685	-0.150718	-0.193297	-0.518113	-0.067871	0.181965	Sll0102 protein
sll1685	0.0198604	-0.359171	-0.0947707	0.0181487	-0.00968791	-0.451367	-0.472899	-0.362888	-0.930607	0.182531	CemA-like protein sll1685
slr0868	NA	0.110585	-0.289192	0.650285	-0.126286	-0.754693	0.220215	-0.0604996	0.344614	0.183416	Slr0868 protein
slr0978	0.155847	-0.177407	-0.0593389	0.185106	0.145327	-0.0198793	0.199648	0.362017	0.247948	0.184352	Slr0978 protein
sll1028	0.465584	-0.116523	-0.338199	-0.249525	-1.01695	-1.1142	0.10699	0.064956	-0.428127	0.18623	Carbon dioxide concentrating mechanism protein ccmK homolog 2
slr1363	-0.0995732	-0.0914274	0.0715622	-0.0903969	-0.190849	-0.141937	-0.0713492	-0.397892	-0.190296	0.186561	Slr1363 protein
slr0666	-0.383276	-0.133625	0.158966	-0.22189	0.0465504	-0.0724014	0.261893	0.321784	0.461086	0.186836	Slr0666 protein
slr0575	-0.0978465	-0.215212	0.105291	0.0395751	0.631284	0.434983	0.233993	-0.530937	0.500933	0.187188	Slr0575 protein
sll0273	0.13122	-0.104937	-0.252779	-0.283238	-0.354506	-0.35774	-0.287287	-0.083999	-0.420903	0.188078	Na+/H+ exchanger
slr0510	-0.940765	-0.0723099	0.0673933	-0.10246	-0.489972	-0.487941	-0.563753	0.252301	-0.734752	0.188208	Slr0510 protein
slr0020	0.0500011	-0.240388	-0.202727	0.0553928	0.0632582	0.203839	-0.0124801	1.93168	-0.110289	0.188485	ATP-dependent DNA helicase recG
sll1867	0.207945	-0.0760285	-0.420719	0.202562	-0.0924606	-0.257129	-0.659393	-0.379548	-0.818019	0.189895	Photosystem Q(B) protein
slr1367	-0.142544	-0.442942	0.0873548	0.195244	0.333137	0.0878055	0.152188	0.220946	-0.150426	0.189895	Glycogen phosphorylase
slr1468	-0.30425	-0.252348	-0.0740646	-0.117433	-0.400743	-0.231926	-0.341273	-0.692359	-0.193603	0.190004	Tymocyte protein cThy28kD
slr1223	-0.0392277	0.110008	-0.052457	-0.166027	-0.525237	-0.404851	-0.236855	-0.324608	-0.366014	0.190838	Hypothetical UPF0105 protein slr1223
slr1742	-0.348696	-0.149464	-0.144707	-0.458435	-0.570464	-0.344078	-0.410217	-0.744547	-0.159941	0.19187	Slr1742 protein
ssl2733	0.796521	0.0220299	-0.156276	0.195781	0.312328	0.302203	0.526467	0.437667	0.291436	0.19187	Ssl2733 protein
sll1558	0.0763267	0.0209394	0.129978	-0.19789	-0.019986	-0.163163	-0.157702	-0.134147	-0.232069	0.191888	Mannose-1-phosphate guanyltransferase
slr1205	-0.324742	2.13546	1.61958	0.981457	1.42919	0.369036	0.38005	0.244954	0.55992	0.191888	Ferredoxin component
slr1842	0.0709285	-0.555239	-0.24568	-0.433083	-0.869332	-0.617947	-0.578082	-0.266221	-0.392538	0.191888	Cysteine synthase
sll0395	0.0783618	-0.0360602	0.12313	-0.199084	0.143395	0.116971	0.187702	0.176443	-0.0165519	0.192825	Sll0395 protein
sll0192	0.04534	-0.152216	-0.10128	-0.389964	-0.434341	-0.317487	-0.298934	-0.713396	-0.318728	0.193323	Sll0192 protein
sll0244	0.722531	-0.337696	-0.218447	-0.1187	-1.02557	-0.844063	-0.483093	-0.365665	-0.254628	0.193962	UDP-glucose 4-epimerase
slr1142	0.0167215	-0.157253	-0.0894569	0.0159352	-0.243826	-0.596954	-0.312538	-0.495117	0.295806	0.194941	Slr1142 protein
ssr0482	-0.418174	-0.170648	-0.238202	-0.269266	-1.19982	-0.827183	-0.322233	-0.732783	0.187596	0.194941	30S ribosomal protein S16
sll0611	-0.336607	0.517319	0.310149	0.521258	1.1184	0.428427	0.559588	0.797836	0.343431	0.19652	Sll0611 protein
sll1747	0.0720883	-0.115348	-0.287455	-0.243534	-0.844945	-0.598211	-0.20622	-0.301945	0.136687	0.196532	Chorismate synthase
sll0563	0.259094	0.443002	0.628351	1.22752	1.20851	0.977859	0.633455	3.09096	0.466611	0.198234	Sll0563 protein
sll1636	-0.154023	-0.122752	-0.0157057	-0.0755655	0.252518	0.0950954	0.31674	-0.415301	0.191147	0.19827	Ferripyochelin binding protein
slr0983	0.038553	-0.417983	-0.0125825	-0.426931	-0.0142318	0.0310953	0.0191285	0.00579895	0.0311279	0.198439	Alpha-D-glucose-1-phosphate cytidylyltransferase
sll1702	-0.435963	-0.202455	-0.00765578	-0.361515	-0.363409	-0.245043	0.0133382	0.0684535	0.219867	0.199914	Ycf51-like protein
ssl2749	0.0179867	0.114048	0.25306	0.0651663	0.226716	0.718619	0.602119	3.40096	0.396464	0.200209	Ssl2749 protein
ssl2598	-0.136462	0.038828	-0.111277	-0.215469	-0.415749	0.0788371	-0.24601	-1.22773	-0.337587	0.200368	Photosystem II reaction center H protein
slr1959	-0.0203652	-0.0639685	-0.00419267	0.2903	0.467558	0.428229	0.577789	NA	0.106293	0.201909	Slr1959 protein
sll0408	-0.122463	-0.180723	-0.00813169	-0.233852	-0.221109	-0.339337	-0.392403	-0.155596	-0.369367	0.202533	Peptidyl-prolyl cis-trans isomerase
sll1550	-0.880918	-2.67961	-1.73456	-1.29783	-1.83426	-0.917496	-1.19619	-1.38704	-1.09061	0.206376	Sll1550 protein
slr1924	0.0295513	0.0320784	0.157609	0.16883	0.0478714	-0.0138233	-0.134342	NA	-0.39836	0.206376	D-alanyl-D-alanine carboxypeptidase
sll0931	0.331792	-0.185944	-0.138442	-0.178017	-0.244656	-0.252048	-0.289223	-0.300094	-0.0271236	0.20648	Sll0931 protein
slr0241	0.0290892	0.10689	0.192745	0.225195	-0.0603029	-0.270743	0.216013	-0.337991	-0.137185	0.20653	Slr0241 protein
sll0578	0.148847	-0.0935416	-0.0120401	-0.0885446	-0.303647	-0.46384	-0.0403997	-0.705568	0.330736	0.206558	Phosphoribosylaminoimidazole carboxylase ATPase subunit
sll1407	2.82641	-0.0927523	0.675655	-0.393831	-1.90958	0.250287	1.28194	1.18059	-0.987585	0.206657	Sll1407 protein
slr0722	0.564144	-0.152168	-0.262807	-0.269555	-0.438455	-0.396716	-0.456875	-0.404465	-0.153165	0.207304	Hypothetical UPF0088 protein slr0722
sll0160	-0.236577	-0.0854417	-0.664405	-0.387684	-0.542471	-0.401323	-0.564224	-0.948898	-0.47133	0.207468	Sll0160 protein
slr1980	-0.0424054	-0.114648	0.0389324	-0.0932774	0.439216	0.20631	-0.182247	-0.039713	-0.607308	0.207468	Slr1980 protein
slr1730	-0.279803	-0.0679013	-0.147903	-0.157482	0.0443205	0.180285	0.100643	0.296652	0.102407	0.20786	Potassium-transporting ATPase C chain
sll2008	0.462167	-0.202948	-0.20932	-0.0902356	-0.482867	-0.0565494	0.618702	1.41716	0.386157	0.208121	Processing protease
slr0036	0.00676091	-0.122658	-0.0762249	-0.0806289	-0.163823	0.0863169	0.00219203	0.915948	-0.056407	0.208461	Aspartate aminotransferase
slr0498	0.104306	-0.288036	-0.0312249	-0.0558998	-0.0278093	-0.0203414	0.0681685	0.413046	0.27887	0.209994	Slr0498 protein
slr1064	-0.251053	-0.148722	-0.00584342	0.0117085	-0.10415	-0.430255	-0.332724	-0.713057	-0.656025	0.210481	Mannosyltransferase B
slr1978	0.0744928	-0.113107	0.139206	-0.20494	0.0957179	0.11309	0.124605	0.288155	-0.29224	0.211988	Slr1978 protein
slr2037	-1.42055	-0.230999	-0.192006	0.192157	-0.0756377	NA	0.117409	0.170453	0.483397	0.21252	Slr2037 protein
slr1379	-0.28586	-0.0478971	-0.281737	-0.104572	0.0839705	-0.369907	-0.459872	-0.750423	-0.420609	0.21276	Cytochrome oxidase d subunit I
slr1900	0.138091	0.0995947	0.167199	0.294525	0.216888	0.00443188	-0.0628259	0.109002	-0.241893	0.21276	Slr1900 protein
ssr2142	-0.314261	0.0847767	0.140304	0.150742	0.650971	0.452596	0.328604	-0.036019	-0.0511489	0.212801	Ycf19 protein
sll1064	0.0342998	-0.107568	-0.000694863	0.0515065	0.106342	0.20628	0.136666	0.138844	0.12077	0.212816	Sll1064 protein
slr0357	0.162378	-0.157969	-0.0291966	-0.0492587	-0.347526	-0.326684	-0.306746	0.0791584	-0.116144	0.212816	Histidyl-tRNA synthetase
[truncated: 850 more rows]
