# Supplementary material for: Cadmium triggers an integrated reprogramming of the metabolism of Synechocystis PCC6803, under the control of the Slr1738 regulator
Source: BMC Genomics. 2007 Oct 2;8:350. doi: 10.1186/1471-2164-8-350 (PMC2190772; doi:10.1186/1471-2164-8-350)
Supplement: Additional file 3 — Kinetic analysis of the transcriptional responses to hydrogen peroxide. The data provided indicate for each gene (column 1), encoding the indicated protein (column 8), the log-ratio of response to the indicated duration of the hydrogen peroxide treatment (columns 2 to 6), and the p-value obtained by the analysis (column 7). [file 1471-2164-8-350-S3.xls]

## Sheet: limma-diff.txt
		Ratio	P-Value
	Threshold	1.9	0.001	0.925999
Name	15'	30'	180'	300'	420'	P-value	Annotations (Integr8)
slr0146	3.96963	3.82123	-1.3708	-0.361181	-0.375739	4.54228e-07	Slr0146 protein
ssr2194	3.70378	3.09184	-0.529906	-1.10521	-1.197	4.54228e-07	Ssr2194 protein
slr1489	4.38545	4.46612	0.892118	1.33297	0.837331	2.33439e-06	Regulatory protein; PchR
ssr2786	2.69308	2.67936	0.0222033	0.0514659	-0.184982	2.33439e-06	Ssr2786 protein
slr0149	3.01692	3.21251	-1.25613	-0.363173	-0.345105	2.84767e-06	Slr0149 protein
slr1295	5.10277	4.45134	0.315686	0.499886	-0.858632	2.88858e-06	Iron transport protein
sll0572	4.59585	3.46458	0.749166	0.0354512	0.73037	1.08178e-05	Sll0572 protein
sll1515	5.69808	6.71643	2.56579	0.867841	1.5249	1.08178e-05	Sll1515 protein
slr0513	5.35854	4.92524	0.82851	0.869951	-0.839641	1.08178e-05	Periplasmic iron-binding protein
slr0145	3.85999	2.94747	-1.12864	-0.239372	0.0823852	1.162e-05	Slr0145 protein
slr1756	-3.45563	-4.05477	-0.864182	-0.225098	-0.49134	1.30028e-05	Glutamine synthetase
ssr2439	4.184	2.28308	-0.942874	0.212777	-0.772529	1.30028e-05	Hypothetical protein ssr2439
sll1453	-4.47241	-3.86905	-1.5274	-0.862211	-0.953817	1.37826e-05	Nitrate transport protein; NrtD
sll0253	3.37614	3.62688	-0.717842	-0.587321	0.0411639	1.44909e-05	Sll0253 protein
sll0939	4.00691	5.3669	1.59553	0.96449	1.01324	1.44909e-05	Sll0939 protein
sll0262	-2.54031	-3.02096	-0.542659	0.0490528	-0.396611	1.56362e-05	Linoleoyl-CoA desaturase
slr1667	5.23657	6.3739	-0.0222062	1.11536	1.81364	1.56362e-05	Slr1667 protein
slr0756	-2.19708	-2.48569	-0.0718587	0.202688	-0.356361	1.57479e-05	Circadian clock protein kaiA
sll1454	-3.86678	-3.51956	-1.17851	-0.188936	-0.669081	1.58585e-05	Nitrate reductase
slr1668	3.34033	2.65756	0.170408	-0.217913	0.217468	1.58585e-05	Slr1668 protein
slr0888	3.32704	5.32645	-0.605552	-0.104566	0.423404	1.91239e-05	Slr0888 protein
ssr2062	3.15431	2.57314	0.148633	0.16883	0.597137	1.91239e-05	Ssr2062 protein
sll1291	-2.73192	-2.47956	-0.746092	0.011097	-0.0214956	2.01319e-05	PatA subfamily
slr1200	-4.99694	-3.7082	-1.20059	-0.033105	-0.146008	2.38654e-05	High-affinity branched-chain amino acid transport protein
sll0783	-6.47869	-3.5082	-0.216127	0.461562	1.00446	2.4239e-05	Sll0783 protein
ssl2162	2.89016	3.45861	0.798089	0.336444	0.863041	2.68445e-05	Ssl2162 protein
sll1491	2.14015	1.46874	-0.589129	-0.601081	-1.03113	3.14849e-05	Hypothetical WD-repeat protein sll1491
slr0150	2.43279	3.17319	-1.30259	0.189936	-0.478752	3.34574e-05	Ferredoxin
slr0151	2.04668	3.0915	-1.31896	-0.423047	-0.533527	3.34574e-05	Slr0151 protein
slr1820	-2.46369	-1.93974	0.0244984	-0.0460933	-0.111001	3.34574e-05	Slr1820 protein
slr0148	2.59556	3.47404	-1.18609	0.0959448	-0.456643	3.46061e-05	Ferredoxin
sll1621	5.0983	4.38321	2.59381	2.17647	2.27958	3.60883e-05	Putative peroxiredoxin sll1621
slr1634	2.88967	3.15959	-0.191563	-0.0856453	0.20581	3.83619e-05	Slr1634 protein
sll1258	-2.63462	-2.69995	-0.0165669	0.510649	0.0103092	3.88247e-05	Sll1258 protein
slr0676	-2.21325	-3.26687	-0.203115	0.0104805	0.117332	4.51846e-05	Probable adenylyl-sulfate kinase
slr0901	-4.09278	-4.25502	-0.848647	0.17358	0.189503	4.93687e-05	Molybdenum cofactor biosynthesis protein A
sll1878	2.28902	2.07747	0.446399	0.199554	-0.418086	5.29424e-05	ABC transporter
slr1318	4.34987	2.8928	0.737903	0.0986451	0.184592	5.29424e-05	Iron(III) dicitrate transport system permease protein; FecE
slr1453	3.8178	1.14204	-0.270295	-0.331882	-0.191089	5.38866e-05	Sulfate transport system permease protein cysT
sll1654	2.27433	1.72106	-0.159569	-0.0130697	0.127283	5.39985e-05	Hypothetical protein sll1654
slr0909	-1.80415	-2.28955	-0.170257	0.156271	-0.00369858	5.42824e-05	Slr0909 protein
sll1599	1.83979	1.41623	-1.39293	-1.61899	-0.3968	6.05856e-05	Manganese transport system ATP-binding protein mntA
sll1281	1.91598	2.06267	-0.702734	0.0263462	-0.774642	6.18357e-05	Photosystem II reaction center Z protein
sll0067	1.7143	1.88486	-0.212932	-0.361579	-0.452542	6.2873e-05	Glutathione S-transferase
slr0585	-3.20536	-2.36313	-0.780888	-0.245614	-0.434202	6.2873e-05	Argininosuccinate synthase
sll1549	7.65801	5.779	3.41734	2.94413	2.72634	7.15412e-05	Sll1549 protein
sll1925	1.68773	1.28123	-0.511803	-0.340691	-0.213416	7.55247e-05	Sll1925 protein
slr0423	-4.59976	-3.5137	-0.705682	0.248787	-0.69287	7.55247e-05	RlpA-like protein
sll1451	-3.34673	-3.82001	-1.57082	-0.626395	-0.747799	7.847e-05	Nitrate transport permease protein nrtB
slr1201	-3.65013	-2.80521	-0.835387	-0.167625	0.23604	7.847e-05	Slr1201 protein
ssl2250	4.18952	4.47762	1.05457	1.61549	0.441937	7.847e-05	Glycoprotein 64
slr1927	-1.66432	-1.65392	0.0777951	0.186836	0.407912	7.88439e-05	Slr1927 protein
sll1771	-1.18314	-1.34231	0.560455	0.308186	0.758108	8.0355e-05	Sll1771 protein
slr0967	3.81817	5.99024	1.56136	0.892598	1.27941	8.34336e-05	Slr0967 protein
sll1017	-3.34369	-2.55667	-0.796048	0.194574	0.461807	8.73084e-05	Putative ammonium transporter sll1017
sll0736	-2.41789	-2.11687	-0.34183	0.533143	-0.204144	8.73625e-05	Sll0736 protein
sll1452	-3.85121	-3.95999	-1.76216	-0.794674	-0.952567	8.73625e-05	Nitrate transport ATP-binding protein nrtC
sll0533	-1.5932	-2.41646	-0.0749933	0.159304	0.396999	8.92895e-05	Trigger factor
slr1258	2.03057	1.89137	-0.624664	-0.000657887	-0.782002	8.92895e-05	Slr1258 protein
sll0208	-2.28926	-1.6002	0.119258	-0.0769328	-0.134134	9.32105e-05	Sll0208 protein
sll0209	-1.68224	-1.56886	-0.148956	0.137201	-0.0811943	9.32105e-05	Sll0209 protein
sll0443	-2.42114	-1.8847	0.161389	0.456408	-0.0482234	9.32105e-05	Sll0443 protein
slr0023	-1.94127	-1.55029	0.098664	-0.166363	-0.270058	9.32105e-05	Slr0023 protein
slr0581	2.68272	2.11638	0.600153	-0.77332	-0.444086	9.32105e-05	Slr0581 protein
slr1316	1.89035	1.34248	-0.330242	-0.543299	-0.450786	9.32105e-05	Iron(III) dicitrate transport system permease protein; FecC
smr0001	3.11833	1.8237	-0.849939	-0.360899	-1.30257	9.32105e-05	Photosystem II reaction center T protein
sll1938	1.67852	1.30615	0.0165543	-0.493464	-0.40479	9.71084e-05	Sll1938 protein
slr1293	2.19592	2.20871	-0.119039	-0.339163	-0.0221819	9.71084e-05	Slr1293 protein
slr1898	-2.37674	-2.116	-0.601248	-0.247609	-0.307736	9.71084e-05	Acetylglutamate kinase
sll1236	2.01937	3.08949	0.0656042	-0.397733	-0.0415775	0.000101786	Sll1236 protein
slr1259	2.45982	3.24326	0.889338	-0.301534	-0.341788	0.000101786	Slr1259 protein
sll1450	-4.79826	-4.12794	-1.77955	-0.0119578	-1.33906	0.000102197	Nitrate transport protein nrtA
slr0898	-4.67347	-3.0932	-1.43729	-0.0825581	-0.137624	0.000103276	Ferredoxin--nitrite reductase
sll0296	-1.50016	-1.78314	-0.023581	-0.123432	0.0856068	0.000110485	Unidentified open reading frame
sll1091	-2.48744	-3.72775	-0.710248	-0.64135	0.0761719	0.00011095	Geranylgeranyl hydrogenase
slr1202	-1.76382	-1.94319	-0.170576	-0.132507	-0.172573	0.00011095	Lactose transport system permease protein; LacF
slr0147	2.97965	4.70133	-0.991373	-0.0315004	-0.26273	0.00011433	Slr0147 protein
slr1926	-1.35264	-1.49078	0.0534585	0.121779	0.273158	0.00011433	Slr1926 protein
sll0947	2.46992	2.4163	-0.341457	-0.257076	0.240566	0.000120188	Light repressed protein A homolog
sll1191	1.33257	0.981674	-0.131636	-0.343414	-0.758467	0.000120956	Sll1191 protein
sll0384	-1.53563	-2.33793	-0.176413	0.0541949	0.0254892	0.000132299	Sll0384 protein
sll0611	2.45764	1.98362	0.608155	-0.121831	0.513243	0.000132299	Sll0611 protein
sll1101	-1.59807	-2.37767	-0.224131	0.72233	0.101811	0.000132299	30S ribosomal protein S10
sll0923	1.94338	2.18616	0.771014	0.120163	0.291235	0.000136589	Exopolysaccharide export protein
sll0135	-1.53612	-1.54724	0.400947	0.271322	0.0609979	0.000141472	Sll0135 protein
slr0553	-1.67377	-1.42317	0.00299121	-0.101641	-0.146225	0.000141472	Dephospho-CoA kinase
sll1214	-1.85984	-2.97569	-0.474965	-0.210687	-0.183256	0.000144544	Magnesium-protoporphyrin IX monomethyl ester [oxidative] cyclase 1
sll1633	-1.8229	-2.08045	-0.485503	-0.337707	-0.194859	0.000145181	Cell division protein ftsZ
sll1468	-1.79638	-2.04889	-0.453993	-0.211517	-0.135058	0.000154666	B-carotene hydroxylase
ssl2009	1.45144	2.09557	0.180617	-0.24069	0.012137	0.000155852	Ssl2009 protein
slr1185	2.53214	2.93733	1.06183	0.76358	0.906727	0.000158513	Cytochrome b6-f complex iron-sulfur subunit 1
ssl3093	1.95876	1.18818	-1.08386	-0.317926	-0.323723	0.00015881	Phycobilisome 8.9 kDa linker polypeptide, phycocyanin-associated, rod
slr0326	-1.9308	-1.82317	0.280228	0.168573	0.105925	0.000166405	Slr0326 protein
slr0301	5.30253	2.68893	-0.873524	-0.407174	-0.015624	0.000180341	Phosphoenolpyruvate synthase
sll1106	2.11862	1.61622	-0.134222	0.192658	-0.304163	0.000186501	Sll1106 protein
slr1262	2.07801	1.85757	0.515151	-0.461864	-0.1797	0.000186501	Slr1262 protein
sll1899	-1.68916	-2.11543	-0.127705	-0.0737915	-0.33694	0.000188563	Cytochrome c oxidase folding protein
slr1350	-1.5647	-2.57608	-0.0359342	-0.129598	-0.0269667	0.000189494	Fatty acid desaturase
slr1590	1.80228	1.16094	-0.584368	-0.321473	-0.117903	0.000189992	Slr1590 protein
slr1623	-1.77711	-2.5406	-0.142143	-0.0246251	-0.0365934	0.000195628	Slr1623 protein
sll1655	2.66223	1.40806	-0.102224	-0.145038	-0.0151615	0.000201775	Biotin [acetyl-CoA-carboxylase] ligase
slr1440	1.75728	1.81937	0.548067	-0.414787	0.268803	0.000209441	Slr1440 protein
slr2115	-2.25812	NA	0.176723	0.109168	0.94736	0.000209441	Slr2115 protein
sll1895	-1.31769	-1.52574	0.226371	0.166687	-0.136939	0.000212372	Hypothetical protein sll1895
slr0144	2.09487	2.37609	-0.813648	-0.229871	0.559431	0.000218116	Slr0144 protein
sll1773	1.53321	1.16662	0.0186911	-0.438166	-0.142877	0.000224146	Hypothetical protein sll1773
ssl0832	2.6738	2.68346	1.15666	-0.262808	0.28638	0.000224146	Ssl0832 protein
sll0998	1.3496	1.29087	0.0805925	-0.300566	-0.0403535	0.000225852	LysR transcriptional regulator
slr0750	3.57181	1.92333	-0.621409	0.065033	0.237133	0.000229906	Light-independent protochlorophyllide reductase subunit N
sll1526	-2.72977	-2.30233	-0.322524	-0.118102	0.22074	0.000247705	Hypothetical protein sll1526
sll1598	1.02153	0.918739	-1.27664	-0.873155	-0.930366	0.000247705	Mn transporter; MntC
slr1319	2.30916	1.81728	0.370116	-0.512111	-0.118708	0.000274004	Iron(III) dicitrate transport system permease protein; FecB
sll1611	-2.02108	-3.02034	0.20185	1.43066	-0.170774	0.000274145	Sll1611 protein
slr1704	1.18744	1.70841	-0.350683	-0.741964	-1.55688	0.000274443	Slr1704 protein
slr0942	1.44272	1.2491	-0.262885	-0.325599	0.224469	0.000274902	Aldehyde reductase
slr1550	-1.25815	-1.75344	-0.27957	0.166226	0.222129	0.000274902	Lysyl-tRNA synthetase
slr0813	-1.34502	-1.64411	-0.188182	-0.128773	0.0742686	0.00027948	Ceramide glucosyltransferase
slr0899	-3.51202	-2.89661	-1.56918	-0.0883441	-0.66979	0.000279916	Cyanate hydratase
slr1485	5.70188	4.23203	2.85072	1.51159	1.71866	0.000285856	Slr1485 protein
ssr2848	1.61754	2.86678	0.184104	0.0632899	0.177901	0.000285856	Ssr2848 protein
sll0741	2.39743	1.3472	-0.26837	-0.0701007	-0.0726342	0.000286447	Putative pyruvate-flavodoxin oxidoreductase
ssr0349	3.179	3.88386	1.9764	0.561876	1.26595	0.000288177	Ssr0349 protein
slr0835	-1.49539	-2.05616	-0.338621	-0.222005	0.150224	0.000290022	MoxR protein
sll0426	1.86614	1.8711	0.501295	-0.0957144	-0.629768	0.000291242	Sll0426 protein
slr0156	-1.07182	-0.952486	1.24804	0.825936	1.21143	0.00030234	Chaperone clpB 1
sll0223	-1.53327	-1.63138	-0.281854	-0.293286	-0.0543609	0.000304859	NAD(P)H-quinone oxidoreductase chain 2
slr1099	1.53441	1.32852	-0.979736	-0.359285	-0.506325	0.000305394	Probable aromatic acid decarboxylase
slr1865	-1.335	-2.27594	0.127434	-0.00149092	0.192275	0.000305394	Slr1865 protein
ssr2067	2.81569	1.0099	-0.821655	0.0609707	-0.434367	0.000321937	Ssr2067 protein
sll1457	-1.90179	-1.36241	-0.186584	0.126453	-0.0789154	0.000321958	RfbJ protein
slr0473	2.5531	1.3666	-0.0438376	-0.0383916	-0.0864497	0.000323409	Phytochrome-like protein cph1
slr1737	2.82135	1.82424	0.534397	0.12729	0.551209	0.000323409	Slr1737 protein
slr1828	-1.40776	-1.68306	-0.248754	-0.0836626	-0.107407	0.000323409	Ferredoxin
sml0008	2.76962	1.15652	-1.22535	-0.223609	-1.22423	0.000323409	Photosystem I reaction center subunit IX
ssr2016	4.40169	8.74177	0.718401	0.317672	0.884077	0.000326137	Ssr2016 protein
slr0606	-1.55936	-2.19962	-0.255004	-0.407626	0.100017	0.00033871	Slr0606 protein
slr0923	-1.32777	-2.5688	-0.0975598	0.186071	-0.0272796	0.000345826	Probable 30S ribosomal protein PSRP-3
slr1070	2.17055	1.69409	0.490478	0.114022	0.407373	0.0003743	Slr1070 protein
sll0553	1.73612	1.63549	-0.447294	-0.187754	-1.12255	0.000388395	Sll0553 protein
slr1626	-0.918613	-1.21666	0.446899	0.290457	0.465072	0.000388395	Probable dihydroneopterin aldolase
slr0081	1.05505	1.1701	-0.153117	-0.2327	-0.211225	0.000398301	OmpR subfamily
sll0517	1.10132	1.5363	-0.450272	-0.0167434	-0.094639	0.000412518	Putative RNA-binding protein rbpA
sll1198	1.76743	1.22135	-0.919163	0.0521311	-0.240505	0.000412518	tRNA (Guanine-N(1)-)-methyltransferase
slr0447	-2.05339	-4.32085	-0.454781	-0.425588	-0.243939	0.000412518	Negative aliphatic amidase regulator
sll0710	-2.7265	-2.48249	-0.874968	0.927512	0.586042	0.0004138	Sll0710 protein
ssr3129	4.49736	3.96596	2.33185	2.18922	2.29654	0.000419447	Ssr3129 protein
slr0900	-4.58772	-2.49029	-1.22669	0.0155119	-0.485065	0.000430365	Molybdopterin biosynthesis protein moeA
slr1234	-1.46468	-1.96665	-0.340109	0.0330589	-0.30451	0.000444522	Hypothetical HIT-like protein slr1234
slr0157	-1.60495	-1.32034	0.522277	0.433879	0.760781	0.000452062	Slr0157 protein
slr0195	1.66291	1.70035	0.0992619	-0.292046	0.15371	0.000452062	Slr0195 protein
sll1600	0.916652	0.717319	-1.26655	-1.39437	-0.361407	0.000455883	Manganese transport system membrane protein mntB
slr1261	2.71217	3.91185	1.02272	0.592078	-0.808621	0.000457434	Hypothetical protein slr1261
slr0758	-1.5957	-2.86893	-0.332138	-0.246006	0.323469	0.00045992	Circadian clock protein kinase kaiC
sll0198	1.49775	1.68489	0.462071	-0.311434	-0.185785	0.000469117	Sll0198 protein
slr1608	2.25758	1.23707	0.201663	-0.773063	-0.287242	0.000479077	Hypothetical protein slr1608
sll0857	0.851173	1.1842	-0.284369	-0.522995	-0.349618	0.000491444	Sll0857 protein
slr0421	-1.38927	-1.84451	0.426884	0.114043	0.330036	0.000491444	Slr0421 protein
slr1434	1.27694	1.22475	-0.441742	-0.305586	-0.21909	0.000491444	Pyridine nucleotide transhydrogenase beta subunit
smr0005	2.20596	1.47408	-0.780736	-0.0234153	-0.86387	0.000491444	Photosystem I reaction centre subunit XII
smr0008	1.2152	1.28803	-0.75153	-0.0639289	-0.17361	0.000491444	Photosystem II reaction center J protein
ssr3304	1.05656	1.92849	-0.731873	-0.556865	-0.129503	0.000491444	Ssr3304 protein
sll0451	2.473	1.24997	-0.39938	-0.19822	1.24696	0.000505052	Hypothetical UPF0039 protein sll0451
slr1369	1.39433	1.34553	0.0382585	-0.0723436	0.142429	0.000505052	Phosphatidate cytidylyltransferase
slr1827	-0.648629	-1.41546	0.765494	0.313971	0.848627	0.000505052	Slr1827 protein
ssl1690	1.68937	1.46415	0.374567	-0.170965	-0.0806215	0.000505052	Ssl1690 protein
ssr2153	1.58314	2.13157	0.385455	-0.13697	-0.448583	0.000505052	Ssr2153 protein
sll0477	2.22644	2.32163	0.537595	0.731635	-0.547035	0.000513361	Putative biopolymer transport exbB-like protein 1
slr1019	3.22957	2.62915	1.22749	-0.27393	0.414651	0.000513361	Hypothetical protein slr1019
slr0587	2.29628	3.27811	0.671723	0.446413	1.2109	0.00051337	Slr0587 protein
slr0298	1.65801	1.50552	0.473482	-0.218683	-0.392153	0.000515949	Heterocyst to vegetative cell connection protein
slr1568	-1.70563	-1.83786	-0.119155	-0.422584	-0.331014	0.000521051	Slr1568 protein
slr2071	1.39125	0.926642	-0.287769	-0.908692	-0.641736	0.000521051	Slr2071 protein
slr0601	0.620289	0.565574	-0.755866	-0.491053	-0.534921	0.000532818	Slr0601 protein
sll1694	1.60507	2.31759	0.0704293	0.509619	-0.105121	0.000539574	General secretion pathway protein G
slr1232	1.82095	1.5854	0.448533	0.0197823	0.424656	0.000539574	Slr1232 protein
ssr1562	2.97394	4.46406	1.85083	0.807172	0.299737	0.000539623	Ssr1562 protein
slr1420	-1.92006	-2.02488	0.194103	0.405183	-0.463061	0.000563754	Slr1420 protein
sll1205	1.56917	1.07735	0.0026039	0.106857	-0.222149	0.000564927	Regulatory protein; PchR
slr0695	1.49661	0.799295	-0.709138	-0.273313	-0.167545	0.000564927	Slr0695 protein
sll1057	1.31724	1.79791	0.283935	-0.167778	0.224813	0.000568723	Thioredoxin M
slr0591	-1.36575	-1.99322	0.186062	0.0287261	-0.104592	0.000568723	Slr0591 protein
slr1454	3.24769	1.3583	-0.514256	0.177263	-0.0951846	0.000568723	Sulfate transport system permease protein cysW
sll0149	-1.11856	-1.19208	0.080491	-0.0027589	0.204688	0.000575079	Sll0149 protein
sll0853	-1.68241	-1.64505	-0.458485	0.270609	0.366073	0.000576499	Sll0853 protein
sll1388	2.31307	2.8397	1.29656	0.216322	0.766878	0.000576499	Hypothetical protein sll1388
sll1430	-1.36347	-2.13048	-0.102427	-0.272853	0.132304	0.000576499	Adenine phosphoribosyltransferase
sll1629	-1.00795	-1.3544	0.546515	0.209003	0.598977	0.000576499	Deoxyribodipyrimidine photo-lyase
slr0284	1.38126	0.845587	-0.158285	-0.317025	-0.810189	0.000576499	Slr0284 protein
slr1031	-1.50736	-1.18251	-0.0915104	0.123199	0.0593684	0.000577815	Tyrosyl-tRNA synthetase
slr1971	1.94413	0.811581	-0.60006	-0.365009	-1.14401	0.000586359	Slr1971 protein
slr1165	-1.71673	-1.82908	-0.619352	0.0907795	-0.373621	0.000595273	Sulfate adenylyltransferase
sll1086	1.89675	3.42794	0.501658	0.247117	0.478377	0.000600927	Sll1086 protein
sll1504	-1.36074	-0.809586	0.863634	0.718051	0.733541	0.000601474	Sll1504 protein
sll0178	-1.78483	-2.22724	0.834219	0.244048	0.702392	0.000639812	Sll0178 protein
sll1973	1.31754	0.652806	-0.784918	-0.50779	-0.239419	0.000654158	Hypothetical UPF0078 membrane protein sll1973
slr0090	-2.34424	-1.35353	0.69396	0.0643	0.618538	0.000654158	Hypothetical protein slr0090
slr0517	2.00291	1.79739	0.652831	-0.0360855	0.526291	0.000656979	Slr0517 protein
ssr0693	1.40123	1.02962	-0.28483	-0.276162	0.332243	0.000682378	Ssr0693 protein
sll1656	1.85948	1.2659	-0.16522	-0.224314	0.0511206	0.000699499	Sll1656 protein
slr1289	-3.1502	-1.56442	-0.460413	0.399119	-0.262245	0.000731196	Isocitrate dehydrogenase [NADP]
slr1076	1.34462	1.58073	0.0906063	0.16668	-0.0459504	0.000736452	Slr1076 protein
ssr2049	-1.07575	-1.33792	-0.0549604	-0.0262224	-0.136486	0.00073836	Protochlorophillide reductase 57 kD subunit
sll0241	2.0103	2.16695	0.689438	-0.00675423	0.889033	0.000765086	Sll0241 protein
slr1160	-1.80956	-2.51715	-0.752836	-0.179374	-0.904851	0.000765699	Slr1160 protein
slr0795	-2.72093	-1.81723	-0.280801	-0.14557	0.273128	0.000781836	Lysozyme
sll1898	-1.69881	-1.80488	-0.256928	-0.193207	0.0496412	0.000791005	Sll1898 protein
slr1616	-0.506353	-1.07862	1.26925	0.835703	0.610469	0.000791005	Slr1616 protein
sll0327	-4.61423	-2.08437	-0.507018	0.0692831	0.0236924	0.000803626	Sll0327 protein
sll0236	-1.48267	-1.36415	-0.216751	0.0317915	-0.150089	0.000803965	Sll0236 protein
slr1456	2.577	1.79039	0.857502	-0.294703	0.00807905	0.000807381	General secretion pathway protein G
slr1851	4.89385	3.58842	1.89233	1.41963	2.66896	0.000811183	Hypothetical protein slr1851
sll2001	-1.02293	-1.56361	0.0554541	0.123049	-0.00734619	0.000863238	Probable cytosol aminopeptidase
slr1484	5.97154	3.08196	1.66329	0.534399	0.552191	0.000870755	Slr1484 protein
sll0470	1.35082	0.294229	-0.542773	-0.961735	-0.920059	0.000874941	Sll0470 protein
slr1677	-1.0721	-1.07765	0.594496	0.036504	0.230336	0.000874941	Slr1677 protein
slr0742	-0.708953	-1.54176	0.463174	0.0135011	0.555516	0.000875003	Hypothetical UPF0090 protein slr0742
ssl2501	1.88467	2.25943	0.82964	-0.251806	-0.220722	0.000875185	Ssl2501 protein
sll1242	-2.08815	-1.21115	-0.151033	-0.16754	-0.255049	0.00089885	Hypothetical methyltransferase sll1242
ssl3446	3.59142	6.06866	2.6198	0.752028	0.528625	0.00089885	Ssl3446 protein
sll1441	-0.75089	-1.6268	0.208602	0.0966416	0.293583	0.000924328	Delta 15 desaturase
slr1890	1.26881	1.26173	-0.129779	-0.482897	0.0106819	0.000943772	Bacterioferritin
sll0421	-1.35148	-2.19748	-0.558427	-0.185871	-0.202881	0.000955638	Adenylosuccinate lyase
sll1503	-1.71939	-1.72722	0.547441	0.358475	0.983516	0.000955821	Sll1503 protein
sll0830	2.85622	1.14654	-0.703408	-0.135616	-0.0861176	0.000960899	Elongation factor G-like protein
sll1377	-1.42858	-1.08145	0.722304	-0.267127	0.349616	0.000974813	Sll1377 protein
sll1696	-1.66106	-0.572566	0.808519	0.574925	0.437969	0.000974813	Sll1696 protein
sll0520	-1.60637	-1.28319	-0.427964	-0.279051	-0.328557	0.000984532	NAD(P)H-quinone oxidoreductase subunit I
sll0252	-1.45621	-1.22277	0.385527	-0.0507691	-0.185895	0.000996572	Sll0252 protein
sll0295	-1.73838	-1.49039	0.438438	0.312093	-0.508486	0.0010142	Sll0295 protein
sll1212	-1.5082	-2.16216	-0.780784	-0.353636	-0.492835	0.00102387	GDP-D-mannose dehydratase
sll1188	1.61302	1.30269	-0.203887	-0.0366804	-0.0415893	0.00103214	Sll1188 protein
ssl1911	4.29285	7.44981	2.81344	1.83743	2.15481	0.00106827	Ssl1911 protein
slr1222	-1.05204	-0.96824	0.44364	0.236525	0.601854	0.0010731	Slr1222 protein
sll0735	-1.67527	-1.64481	-0.638513	-0.0962299	0.120714	0.00107463	Sll0735 protein
slr0233	2.14354	2.69001	1.36917	-0.0941157	0.332686	0.00107463	Thioredoxin-like protein slr0233
sll1563	-1.96446	-1.36056	0.775199	0.193875	0.910265	0.00109321	Sll1563 protein
slr0439	1.42392	1.09603	0.215783	-0.130453	0.289473	0.00109321	Slr0439 protein
sll0990	1.66904	2.53345	0.795183	0.45173	-0.0395295	0.0010955	Probable alcohol dehydrogenase class III
sll0450	3.11031	1.80111	-0.137117	0.433996	-0.306044	0.00111627	Cytochrome b subunit of nitric oxide reductase
sll1911	1.27719	1.63199	0.58042	-0.148317	0.0312584	0.00111627	Sll1911 protein
slr0582	2.07224	1.75948	0.769832	-0.621909	0.00974729	0.00111627	Slr0582 protein
slr0680	1.99088	0.939841	-0.473958	-0.314655	0.226153	0.00111627	Slr0680 protein
slr0710	0.788339	1.32946	-0.444869	-0.171386	-0.607156	0.00111627	NADP-specific glutamate dehydrogenase
slr1142	-1.41944	-1.94542	-0.595256	0.00900636	-0.215645	0.00111627	Slr1142 protein
slr1161	-1.33521	-3.75394	-0.431266	0.132924	-0.194574	0.00111627	Slr1161 protein
slr1214	1.16351	2.63882	0.120745	0.0116543	0.211712	0.00111627	PatA subfamily
slr1639	0.319251	-0.185811	2.39144	1.51127	1.45845	0.00111627	SsrA-binding protein
sml0002	1.31207	1.41917	-0.583081	-0.126535	-0.720844	0.00111627	Photosystem II PsbX protein
slr1863	-3.71987	-1.25497	0.0957414	0.00092905	0.408453	0.00112188	Slr1863 protein
slr1125	-1.63712	-1.75711	-0.531635	-0.367799	-0.0129014	0.00112192	Zeaxanthin glucosyl transferase
slr1236	2.17523	1.99876	1.05908	-0.25415	-0.42197	0.0011319	Slr1236 protein
sll0496	-1.75756	-1.69654	0.0352549	-0.53043	-0.191411	0.00113309	Sll0496 protein
slr1176	-1.77796	-2.9421	-0.876691	-0.766142	-0.425381	0.0011335	Glucose-1-phosphate adenylyltransferase
sll1872	-1.36218	-1.40891	-0.0298784	-0.415588	-0.180955	0.00113583	Membrane bound protein; LytR
ssr2142	1.33502	0.705339	-0.699929	-0.291089	-1.07819	0.00115739	Ycf19 protein
slr0619	-1.45394	-1.1304	0.429314	-0.0886431	-0.231359	0.00121493	Slr0619 protein
slr1349	-1.14526	-1.64047	-0.247562	-0.0664268	-0.282292	0.00122531	Glucose-6-phosphate isomerase
sll1404	1.74577	1.22507	0.328038	-0.0658596	0.235341	0.00122698	Putative biopolymer transport exbB-like protein 3
ssl1498	1.77998	0.817673	-0.231337	-0.481814	0.0221388	0.00126992	Ssl1498 protein
sll0413	-1.58169	-1.05665	0.293325	0.39591	-0.20095	0.00128882	Sll0413 protein
slr0677	-1.83224	-2.11167	-0.23807	-0.181142	-0.779828	0.00128882	Putative biopolymer transport exbB-like protein 2
slr0518	2.83901	2.74848	1.29989	0.859818	0.746002	0.00130846	Arabinofuranosidase
slr0590	-0.95902	-1.61879	-0.205217	-0.0559661	0.161697	0.00130846	Slr0590 protein
slr1657	-1.95767	-0.844947	0.362143	0.0573139	0.000853326	0.001364	PleD gene product
sll0495	-1.67736	-2.24498	-0.257926	-0.969536	-0.340457	0.00136658	Asparaginyl-tRNA synthetase
slr0615	1.14961	2.12525	0.436735	-0.0211849	-0.105618	0.00136658	ABC transporter
ssr2711	1.48706	2.05114	0.855546	-0.26431	0.110764	0.00136658	Ssr2711 protein
slr0915	1.6733	2.08097	-0.0935561	0.570568	0.182127	0.00137655	Putative endonuclease
sll1206	1.08053	1.37907	-0.308173	0.0847401	-0.609595	0.00138603	Ferric aerobactin receptor
slr1552	-4.517	-3.13337	-0.593998	-0.3594	-0.310867	0.00139181	Slr1552 protein
sll1770	-2.00872	-0.73063	0.524767	0.367095	0.0777819	0.00142675	Hypothetical protein sll1770
slr0607	-1.24531	-1.84557	0.207351	0.00457915	0.197812	0.00142675	Slr0607 protein
slr0270	2.50668	4.70997	1.73081	0.39831	0.823934	0.00142964	Hypothetical protein slr0270
slr0269	1.08673	1.97243	0.325866	0.0663899	0.179871	0.00143288	Hypothetical protein slr0269
sll0764	-0.876801	-0.0259613	1.31895	0.957085	0.785865	0.00144317	High-affinity branched-chain amino acid transport ATP-binding protein
slr2101	1.43975	1.75132	-0.708042	-0.121074	-0.174438	0.00145843	Slr2101 protein
slr1830	1.43929	1.21563	0.406994	-0.209735	0.101256	0.00146214	Poly(3-hydroxyalkanoate) synthase
sll0522	-1.74572	-1.53196	-0.741817	-0.299458	-0.552892	0.00150203	NAD(P)H-quinone oxidoreductase chain 4L
sll0274	1.46815	1.51529	0.55661	-0.00729378	0.197991	0.0015253	Sll0274 protein
slr0244	3.21583	0.851048	-1.06948	-0.523794	0.0174494	0.00154285	Slr0244 protein
sll1580	1.61774	1.27958	-0.400011	-0.0318334	0.0866175	0.00154516	Phycobilisome 32.1 kDa linker polypeptide, phycocyanin-associated, rod 1
slr0474	3.50317	1.48472	0.349708	-0.0876639	0.506351	0.00154758	Response regulator rcp1
sll0248	5.98986	5.97193	4.91792	3.69957	2.83795	0.001554	Flavodoxin
slr1739	2.50415	3.59124	1.89663	0.339507	0.925709	0.00155429	Slr1739 protein
ssl0453	2.71936	5.90873	1.84726	0.291154	0.3455	0.00157619	Phycobilisome degradation protein nblA homolog 2
sll0497	1.17539	1.23756	0.262752	-0.238754	0.148515	0.00160045	Sll0497 protein
slr1299	-1.54159	-1.83149	-0.304695	-0.344725	-0.0106958	0.00165266	UDP-glucose dehydrogenase
slr1517	-0.747005	-1.78659	0.056502	0.0566638	0.327635	0.00171801	3-isopropylmalate dehydrogenase
slr1694	-0.85799	-1.67059	0.0512573	0.344554	0.0299239	0.00171801	Activator of photopigment and puc expression
slr1168	-1.26824	-0.787192	0.734964	0.523472	-0.0434675	0.00174549	Slr1168 protein
ssl1918	-2.08428	-1.0037	-0.0659284	-0.131017	0.264023	0.00174549	Ssl1918 protein
sll0330	3.15837	3.83694	2.2446	0.275954	0.05118	0.00175366	3-ketoacyl-acyl carrier protein reductase
slr1429	1.42884	1.0714	-0.0258849	-0.112617	0.0986541	0.00181062	Slr1429 protein
ssr1951	1.32473	0.790151	-0.239829	0.314154	-0.481742	0.00183216	Ssr1951 protein
slr0906	0.964709	1.0683	-0.262634	-0.333199	-0.264201	0.00185621	Photosystem II P680 chlorophyll A apoprotein
slr1243	-1.66586	-1.96484	0.307814	0.181582	1.00477	0.00185621	Slr1243 protein
ssr1375	-3.07564	-1.99127	-0.790339	0.27013	-0.75929	0.0018797	Ssr1375 protein
sll0057	-1.28594	-1.18415	0.124271	0.141961	-0.21424	0.00194799	Protein grpE
slr1874	-2.29554	-1.74092	-0.0652831	0.613648	-0.640578	0.00194799	D-alanine--D-alanine ligase
sll0289	-1.38092	-2.35681	-0.492809	-0.139502	-0.521388	0.00195047	Septum site-determining protein minD
slr0872	-1.18586	-0.925236	0.440649	0.80547	0.172743	0.00195047	Slr0872 protein
ssl0312	-1.87488	-1.08808	-0.0430789	0.284924	-0.460324	0.00195047	Ssl0312 protein
slr1022	0.443814	0.906808	-0.513502	-0.347092	-0.492726	0.00198718	Acetylornithine aminotransferase
sll1194	2.05872	1.95672	-1.91419	0.393461	-0.67435	0.0020104	Photosystem II 12 kDa extrinsic protein precursor
slr0323	-1.11085	-1.38102	-0.169214	0.223907	0.271375	0.0020104	Alpha-mannosidase
sll0815	-1.03135	-1.32152	-0.268844	0.159362	0.162982	0.00208619	Sll0815 protein
slr1150	0.896814	0.541916	-0.19696	-0.519316	-0.622329	0.00208619	Slr1150 protein
slr1618	-1.13546	-1.86807	0.422885	0.433335	0.0991009	0.00216213	Slr1618 protein
slr1431	-1.35519	-1.34678	-0.535936	-0.302179	-0.266151	0.00221073	Slr1431 protein
sll1726	1.15209	0.496142	-0.262664	-0.418979	-0.179326	0.00221661	Sll1726 protein
slr1452	4.07313	1.47749	-0.371268	0.281941	-0.364017	0.0022371	Sulfate-binding protein precursor
slr1864	-1.40208	-1.19062	-0.451487	-0.234478	-0.0479672	0.0022371	Slr1864 protein
sll2005	-2.5629	-1.65115	-0.610203	-0.236599	0.179447	0.00224377	DNA gyrase subunit B
sll1786	-0.905129	-2.30952	-0.0726946	0.0212089	-0.0562765	0.00231701	Putative deoxyribonuclease sll1786
sll0986	-1.40274	-0.90636	0.542155	0.283906	0.00260371	0.00233212	Transposase
sll1273	-0.907062	-1.34941	0.00328342	0.11609	0.26976	0.00233212	Sll1273 protein
slr1317	1.87756	0.834289	-0.0670966	-0.252416	-0.0292568	0.00233212	Iron(III) dicitrate transport system permease protein; FecD
sll1418	1.16375	1.68221	-0.401423	0.239099	-0.299133	0.0023632	Sll1418 protein
slr0602	0.730794	1.36287	-0.196303	-0.0116178	-0.559363	0.00237621	Slr0602 protein
sll1282	1.86733	1.65016	-0.563459	0.405445	-0.699981	0.00239303	6,7-dimethyl-8-ribityllumazine synthase
ssl3580	-1.46759	-1.05845	0.199131	-0.149916	-0.0908445	0.00239303	Hydrogenase expression/formation protein hypC
slr1728	0.99399	0.914147	-0.0302323	-0.38616	0.1527	0.00244472	Potassium-transporting ATPase A chain
slr1302	0.973977	1.61053	-0.259083	0.12018	0.318585	0.00248034	Slr1302 protein
ssr3465	2.10183	0.131205	-0.646877	-0.845491	-1.19782	0.00249071	Ssr3465 protein
sll0556	1.45397	2.16197	0.613439	0.151801	0.584624	0.00254953	Sll0556 protein
ssr1789	0.836428	1.60012	0.0412667	0.0450909	0.180594	0.00255505	High light inducible protein
slr1899	-1.72261	-1.0206	0.437525	0.67516	-0.200608	0.0025571	Urease accessory protein ureF
slr1658	-0.664793	-1.62361	-0.0573529	0.236651	0.143764	0.00257986	Slr1658 protein
sll1715	-1.15857	-1.66675	-0.281609	0.0914374	-0.0182618	0.00259293	Sll1715 protein
ssl1045	1.10517	1.50306	0.113246	-0.558788	0.242882	0.00259293	Ssl1045 protein
slr0990	0.728678	0.12368	-0.764885	-0.65924	-0.82046	0.00261697	Slr0990 protein
sll0514	-2.30241	-1.4818	0.0574404	0.503993	-0.530955	0.00265078	Hypothetical protein sll0514
sll1049	-2.29059	-1.35928	-0.774747	-0.461813	0.00907473	0.00265078	Sll1049 protein
sll1521	0.685073	1.26977	-0.315909	-0.209995	-0.110366	0.00265078	Putative diflavin flavoprotein A 3
sll0480	-1.35186	-1.9685	-0.701493	-0.35467	-0.383938	0.00265775	Sll0480 protein
sll0176	-1.5173	-0.891385	0.374757	0.105083	-0.102994	0.0027268	Sll0176 protein
slr1980	-1.01728	-1.59615	-0.118359	-0.258101	-0.108062	0.0027268	Slr1980 protein
slr1564	0.683822	1.2727	-0.392498	-0.120622	0.106923	0.00277478	RNA polymerase sigma-37
slr0226	1.32648	0.855368	0.141566	-0.105763	-0.177446	0.00279942	Slr0226 protein
slr0229	0.800304	0.922375	-0.0494032	-0.23827	0.010419	0.0028254	Hypothetical oxidoreductase slr0229
sll1432	0.838891	1.04483	0.0171691	-0.493362	-0.156542	0.00282955	Probable hydrogenase nickel incorporation protein hypB
sll1531	-0.293933	-2.60962	0.398518	0.831708	-0.357369	0.00283896	Sll1531 protein
slr0327	-1.24715	-1.09728	-0.16782	-0.289213	-0.111301	0.00283896	Iron utilization protein
slr0806	-1.74698	-1.52582	-0.61366	-0.290051	-0.286684	0.00284107	Slr0806 protein
slr1417	1.54461	1.40023	0.715188	0.0704916	0.321561	0.00284107	Hypothetical protein slr1417
ssr2554	1.3922	0.515063	-0.483239	-0.151261	-0.43478	0.00284107	Ssr2554 protein
sll1001	-2.44916	-0.739567	0.125265	-0.0804011	0.22909	0.00293477	ABC transporter
slr0914	NA	-2.17953	-0.320052	0.573205	0.281554	0.0029547	Slr0914 protein
slr1615	-0.705951	-0.715271	1.20899	0.321242	0.513139	0.00296385	Perosamine synthetase
sll1822	-0.795892	-1.69507	-0.158654	-0.0403041	0.0433624	0.00296991	30S ribosomal protein S9
sml0007	0.666771	0.730854	-0.584126	-0.402793	-0.519082	0.00302611	Photosystem II protein Y
slr0209	-1.5832	-2.43337	0.096052	0.133048	0.291505	0.00307399	Slr0209 protein
slr1438	1.4271	0.471632	-0.858431	-0.0937437	-0.236332	0.00309431	Slr1438 protein
sll1530	-1.21417	-2.66689	-0.559597	-0.183049	-0.332677	0.00309781	Sll1530 protein
ssl0511	1.87566	2.51328	0.397698	0.625645	-0.188416	0.00313261	Ssl0511 protein
sll0373	-0.972539	-1.97759	-0.125837	-0.25891	-0.230886	0.00319129	Probable gamma-glutamyl phosphate reductase (GPR)
ssr1038	2.08338	1.37773	0.863777	-0.0796063	0.44262	0.00319129	Ssr1038 protein
slr2070	0.986374	0.819525	-0.619138	-0.0881816	-0.686801	0.00321425	Slr2070 protein
slr1260	1.46044	2.86	1.00191	-0.060997	-0.627685	0.00323316	Slr1260 protein
smr0003	1.30471	0.600454	-0.886098	-0.412406	-0.476913	0.00327509	Cytochrome b6-f complex subunit VII
sll1933	-0.867202	-1.60574	0.204515	-0.178633	0.37095	0.00329174	Chaperone protein dnaJ 2
ssr0692	2.52071	4.4895	1.87874	0.0234685	-0.391406	0.00331193	Ssr0692 protein
sll1323	-1.58902	-3.75086	-1.04171	-0.209066	-0.249241	0.00331692	ATP synthase B' chain
sll0690	-1.37848	-1.10479	0.594545	0.0951307	0.615843	0.00342783	Virulence associated protein C
slr0804	-1.98748	-2.6881	-0.964429	0.506536	-0.491191	0.00342783	D-alanyl-D-alanine carboxypeptidase
slr2095	-1.36741	-0.862411	0.763351	0.313428	0.288747	0.00342783	Transposase
sml0001	2.19633	0.86041	-0.830709	-0.065738	-0.99703	0.00342783	Photosystem II reaction center I protein
sll1528	-1.04231	-2.17406	-0.410084	-0.214693	-0.281849	0.00344895	Sll1528 protein
sll1498	-1.57292	-1.15131	-0.481483	-0.0677608	-0.299836	0.00345392	Carbamoyl-phosphate synthase small chain
slr1100	1.41422	2.11366	0.795066	-0.162505	0.211243	0.00345392	Slr1100 protein
sll1217	-2.97354	-1.4349	-0.281556	-0.435207	-0.248858	0.00347258	Sll1217 protein
sll1818	-1.27948	-1.92801	-0.370102	0.915499	-0.0242143	0.00347258	DNA-directed RNA polymerase alpha chain
slr0079	1.77402	1.47493	0.386557	-0.174003	0.0801901	0.00347258	General secretion pathway protein E
slr0883	-1.9425	-1.02867	-0.0468108	-0.407298	-0.290276	0.00347258	Regulation of penicillin binding protein 5 production
ssl0563	1.53152	0.726602	-1.08811	0.102916	-1.15085	0.00347258	Photosystem I iron-sulfur center
slr0787	3.37015	1.59022	1.23825	0.753543	1.76514	0.00348336	Bifunctional NMN adenylyltransferase/Nudix hydrolase
slr1679	-0.804029	-2.08541	-0.0724796	-0.0893554	0.253714	0.00349821	D-alanyl-D-alanine dipeptidase
slr1270	-1.6031	-1.77467	-0.466207	-0.496604	-0.430894	0.0035198	Slr1270 protein
slr0885	3.22372	2.49412	1.40303	-0.324881	0.628199	0.00355415	Slr0885 protein
slr0449	0.624003	0.885598	-0.35817	-0.365436	-0.312297	0.00359909	DNR protein
slr0755	-0.642596	-1.61011	0.761546	0.584385	0.878461	0.00359909	Slr0755 protein
slr1591	2.50628	1.37131	0.414949	-0.000451385	-0.168492	0.00359909	Slr1591 protein
slr1596	1.59993	1.49073	0.687408	-0.19705	0.487135	0.00359909	Proton extrusion protein pcxA
slr1612	-0.443109	-0.858567	1.58306	1.079	0.352336	0.00364148	Slr1612 protein
sll0108	-2.62496	-3.5401	-1.66361	-0.0898171	-0.224284	0.00365459	Putative ammonium transporter sll0108
slr1844	-2.52946	-1.15896	0.159943	-0.1867	0.292508	0.00367603	UvrABC system protein A
sll0098	1.71828	2.12425	-0.245137	0.52819	0.115167	0.00369127	Hypothetical UPF0063 protein sll0098
sll0575	-0.786696	-1.81254	-0.173279	0.267139	0.569045	0.0037779	ATP-binding protein
slr0809	-1.12232	-1.38238	-0.239135	-0.271475	-0.207056	0.00380343	DTDP-glucose 4-6-dehydratase
sll0455	0.967467	0.668374	-0.489446	-0.317005	0.106399	0.00381489	Homoserine dehydrogenase
sll0745	2.57088	1.27401	0.657769	-0.0959777	0.589549	0.00381489	6-phosphofructokinase 2
sll1369	-2.00785	-1.11824	0.108707	0.0388454	-0.226387	0.00381489	Sll1369 protein
slr1148	0.870425	0.525022	-0.137407	-0.437571	-0.110761	0.00387186	Slr1148 protein
sll0992	1.75556	1.11255	0.574394	0.165811	0.276326	0.00389106	Esterase
sll0662	-1.04184	-0.730904	0.103856	-0.1189	0.135956	0.00394656	Ferredoxin
slr1879	-1.70289	-0.646381	0.250229	0.0245765	0.308005	0.00394656	S-adenosyl-methionine: precorrin-2 methyltransferase
sll0576	-1.05682	-2.04426	-0.504855	-0.251652	-0.0635318	0.00395963	HrEpiB
sll1783	-1.63572	-4.17487	-1.12173	0.310194	-0.283155	0.00395963	Hypothetical protein sll1783
slr1455	1.23166	1.16507	0.166007	-0.106072	-0.111908	0.00399964	Sulfate/thiosulfate import ATP-binding protein cysA
slr1624	-1.45779	-1.59497	-0.444117	0.035886	-0.480368	0.00400445	Slr1624 protein
sll0282	2.57489	1.51716	-0.26136	-0.298403	0.669282	0.00404726	Sll0282 protein
sll1271	-3.02196	-1.24269	-0.488655	-0.50101	-0.395803	0.00404726	Sll1271 protein
slr0552	-1.79121	-0.98463	-0.227947	-0.0750322	-0.317801	0.00404726	Slr0552 protein
slr1124	-1.77601	-1.50528	-0.839163	-0.334219	-0.271837	0.00404726	Phosphoglycerate mutase
sll1155	1.22846	1.65445	0.420627	0.20289	0.296152	0.00405398	Sll1155 protein
slr0514	2.97363	1.04412	-0.266481	0.0028859	-0.755874	0.00408356	Slr0514 protein
smr0004	2.13688	1.05572	-1.23286	-0.0418002	-1.4683	0.00410761	Photosystem I reaction center subunit VIII
sll0441	-1.44154	-2.38749	0.121542	-0.11607	0.543907	0.00414739	Sll0441 protein
sll1082	-1.70915	-2.48763	-1.28268	0.781996	0.0882177	0.00414739	Putative nitrate transport ATP-binding protein nrtD
sll1389	1.56419	2.25946	1.09627	0.333989	0.355201	0.00419491	Sll1389 protein
sll1307	2.07207	0.506389	-1.15963	-0.202611	-0.195541	0.00420056	Sll1307 protein
ssl2233	-0.604955	-0.826865	0.244337	0.121625	0.361181	0.00420056	30S ribosomal protein S20
sll1762	-1.17234	-2.36083	-0.675108	-0.100318	-0.0792314	0.00428742	Sll1762 protein
sll0802	0.971044	0.806242	0.08567	-0.35231	-0.212659	0.00432954	Sll0802 protein
sll0502	-1.22646	-0.85376	-0.175089	0.0843335	-0.0359918	0.00438884	Arginyl-tRNA synthetase
slr0848	-1.94991	-1.18627	-0.334129	0.0386715	-0.298521	0.00438884	Slr0848 protein
sll1330	-4.21055	-1.31668	-0.711507	-0.100247	-0.162928	0.00440193	OmpR subfamily
sll1324	-1.39535	-4.02946	-0.838038	-0.262666	-0.154914	0.00440467	ATP synthase B chain
sll0578	1.87225	1.36878	0.649874	0.440716	0.555445	0.00442883	Phosphoribosylaminoimidazole carboxylase ATPase subunit
sll1915	1.01375	1.27408	0.122098	0.126183	0.232063	0.00443156	Sll1915 protein
slr0112	0.894681	0.431329	-0.440301	-0.73887	-1.03573	0.00443156	Slr0112 protein
slr0950	-0.928563	-1.35707	-0.204063	-0.17649	-0.0429925	0.00443156	Slr0950 protein
slr1670	-1.58373	-0.695233	0.172601	-0.200639	0.151438	0.00443156	Slr1670 protein
slr0294	-1.99384	-1.85288	0.842454	-0.137732	0.505925	0.004443	Slr0294 protein
slr1791	-1.05625	-1.62112	-0.0667297	0.595271	-0.209732	0.00450107	Phosphoadenosine phosphosulfate reductase
slr0402	-1.24703	-1.70288	-0.764866	-0.196215	-0.166522	0.00453849	HAM1 protein homolog
sll1272	-0.402706	-1.56237	0.174814	0.42127	0.356268	0.00457577	Sll1272 protein
slr2072	1.09882	1.00826	-0.35246	-0.173016	0.330908	0.00462107	L-threonine deaminase
ssr3570	2.82212	1.77659	1.22259	0.305885	1.09379	0.0046436	Ssr3570 protein
sll1821	-1.0254	-1.6271	-0.375407	0.0649923	-0.0589407	0.00466218	50S ribosomal protein L13
sll1873	1.03171	0.57574	-0.563614	5.40793e-05	-1.02643	0.00466218	Sll1873 protein
slr0363	1.19975	0.797661	0.0900549	-0.451808	0.0288196	0.00475782	Slr0363 protein
sll0010	-0.836775	-0.72071	0.100657	0.167591	0.396307	0.00477744	Sll0010 protein
slr1034	0.504742	0.699343	-0.676119	-0.446179	-0.197891	0.00477744	Slr1034 protein
slr1852	-0.992628	-1.59167	-0.479058	-0.231684	-0.222467	0.00477744	Slr1852 protein
slr1875	-1.00006	-1.1533	0.0902435	0.043619	-0.407462	0.00480852	Hypothetical protein slr1875
slr1181	1.29415	3.54305	-0.0933803	0.801507	-0.816788	0.00485492	Photosystem Q(B) protein
ssl1633	2.07487	2.84593	1.55269	0.557835	0.980501	0.00485598	CAB/ELIP/HLIP superfamily
slr0646	1.34696	0.456938	-0.448442	-0.256631	-0.117379	0.00486781	Penicillin-binding protein 4
sll0210	-0.952697	-1.40801	-0.202231	-0.15796	0.0124589	0.0049187	Undecaprenyl-diphosphatase
sll1703	-0.920235	-0.870461	-0.191539	-0.173101	0.183636	0.00494906	Protease IV homolog
sll0822	-0.738071	-2.30238	-0.414375	0.298724	0.548535	0.00499374	Sll0822 protein
slr0818	1.44062	2.05023	0.881181	-0.00395712	0.765948	0.00499374	Slr0818 protein
slr1255	-1.65161	-0.812998	-0.22534	-0.168816	-0.152073	0.00499374	Phytoene synthase
sll0258	1.42322	0.548875	-0.84527	-0.232736	-0.183385	0.00506499	Cytochrome c-550 precursor
slr0055	-0.697154	-1.07932	0.118747	0.01716	0.241903	0.00507196	Anthranilate synthase component II
sll1805	-1.1122	-1.06045	-0.426096	0.581911	0.274214	0.00509557	50S ribosomal protein L16
slr1169	-0.852201	-0.756554	0.545445	0.258628	-0.143431	0.00509557	Slr1169 protein
sll1355	1.43854	1.67262	0.724563	0.288635	0.842008	0.00514309	Sll1355 protein
slr1912	-2.03933	-1.42885	-0.751366	-0.685455	-0.709807	0.00517394	Anti-sigma F factor antagonist
slr2051	0.894499	0.4526	-0.795261	-0.193019	-0.607466	0.00517394	Phycobilisome rod-core linker polypeptide; CpcG
sll1471	1.10088	0.781728	-1.86678	-0.214334	-0.364989	0.00519507	Phycobilisome rod-core linker polypeptide; CpcG
sll1321	-1.73793	-2.57559	-1.24416	-0.0193721	-0.609613	0.00520238	ATP synthase protein I
slr1977	1.69608	0.820261	0.271084	-0.2772	0.1727	0.00524427	Slr1977 protein
sll0444	-1.33521	-1.59046	-0.632883	0.193712	-0.553161	0.00527985	Sll0444 protein
slr1077	1.04475	1.2814	0.141471	0.282182	-0.026106	0.00531408	Slr1077 protein
sll0048	1.16662	0.857337	0.0161618	-0.108204	0.114768	0.00531441	Sll0048 protein
slr0666	-1.40085	-0.906435	0.201039	0.424707	-0.140871	0.00538928	Slr0666 protein
ssl2153	-1.7705	-1.16909	-0.210607	-0.126592	-0.548127	0.00548743	Ribose phosphate isomerase B
slr2002	-2.70657	-1.05635	-0.73516	0.538159	-0.196138	0.00551128	Cyanophycin synthetase
sll0891	1.3955	0.794879	0.297066	-0.221575	0.116021	0.00551612	Malate dehydrogenase
sll0337	-0.620357	-0.97891	0.22462	-0.118595	0.240176	0.00555137	Regulation of the phosphate regulon
sll1378	-0.931146	-1.19846	0.307624	-0.175798	0.0549839	0.00556921	Sll1378 protein
slr0239	-0.944763	-0.323336	0.51207	0.431822	0.20333	0.00556921	Precorrin methylase
slr1881	-1.31863	-0.588534	0.146365	-0.0835954	0.153861	0.00556921	High-affinity branched-chain amino acid transport ATP-binding protein; BraG
sml0003	3.53333	0.68404	-0.594525	-0.208597	-0.127295	0.00557991	Photosystem II reaction center M protein
ssl1533	0.666291	2.32109	0.23259	-0.423242	-0.321984	0.00557991	Ssl1533 protein
slr0438	0.811167	1.30344	-0.508036	0.158153	-0.313392	0.00558037	Slr0438 protein
sml0005	2.22246	1.11782	-0.387955	-0.390158	0.103653	0.00560274	Photosystem II reaction center protein K precursor
slr1442	0.777536	0.859161	-0.270714	-0.273109	0.130061	0.00562665	Slr1442 protein
slr0056	-1.16081	-1.76108	-0.59068	-0.401372	-0.508982	0.0056299	Chlorophyll a synthase
slr1957	-1.02609	-1.07474	-0.235473	0.445701	0.883026	0.00564408	Slr1957 protein
sll0739	0.655797	0.868805	-0.277796	-0.214412	-0.288201	0.00564792	ABC transporter
ssl1417	-1.47778	-2.32884	-0.536559	0.406167	-0.823665	0.005655	Ycf33 gene product
ssr1527	-3.56246	-1.64186	-0.979508	0.334559	-0.618264	0.00569554	Ssr1527 protein
sll0381	-1.71138	-1.42342	-0.546913	0.360304	-0.52495	0.00583789	Sll0381 protein
sll1213	-1.39426	-2.16	-0.991905	-0.395442	-0.537903	0.00587563	Sll1213 protein
ssr1256	1.1906	1.67851	0.655525	0.402848	0.268198	0.00591887	Ssr1256 protein
slr0747	-0.996409	-1.106	-0.406761	0.0361989	0.632978	0.00596141	Orf 363
sll0993	1.05495	0.605953	0.0201625	-0.406732	-0.06025	0.00598863	Potassium channel
sll0383	-1.0012	-1.32422	-0.196225	-0.0125708	-0.28694	0.00600936	CbiM protein
sll1752	0.636852	0.433161	-0.79515	-0.459407	-1.17089	0.00610151	Sll1752 protein
slr1253	0.712302	1.41205	0.0584646	-0.183721	0.0926021	0.00619051	Slr1253 protein
slr0168	-1.97887	-1.10539	-0.494572	-0.641454	-0.375408	0.0062919	Slr0168 protein
sll0247	4.82436	6.28518	4.26913	3.59346	2.87008	0.00639318	Iron stress-induced chlorophyll-binding protein
slr1330	-1.43279	-1.86163	-0.88068	0.282793	-0.585642	0.0064692	ATP synthase epsilon chain
sll0912	-1.83298	-0.733899	-0.0152889	0.196227	-0.131057	0.0065016	ABC transporter
sll1174	-0.738816	-1.67182	-0.0917907	-0.235334	0.168038	0.00652205	Sll1174 protein
sll0855	-0.682288	-1.4864	-0.190158	-0.138661	0.115213	0.00653062	Sll0855 protein
slr0589	2.94163	3.48668	2.54289	1.86327	2.13869	0.00655224	Slr0589 protein
sll1823	-1.12072	-2.02732	-0.494691	0.384782	0.041171	0.00655441	Adenylosuccinate synthetase
sll1959	-0.566966	-0.759943	0.192694	0.258337	0.618029	0.0065877	Extragenic suppressor
sll1543	1.52542	1.65795	0.772925	0.138814	0.201834	0.00661163	Sll1543 protein
ssr2422	2.21624	2.44995	1.39498	-0.386885	0.64092	0.00666641	Ssr2422 protein
slr1441	1.28893	1.69837	0.3156	0.487231	0.099016	0.00667111	Slr1441 protein
sll1869	-0.67834	-1.17796	-0.165271	-0.121073	0.179036	0.00667384	3-chlorobenzoate-3,4-dioxygenase
slr1839	-1.2784	-1.79129	-0.903954	-0.328839	-0.156833	0.00670487	Carbon dioxide concentrating mechanism protein ccmK homolog 4
slr1437	1.74651	0.522861	-0.722005	0.245397	-0.272295	0.00672034	Slr1437 protein
slr1805	1.859	0.736121	-0.166765	-0.393733	-0.0472197	0.00672034	Sensory transduction histidine kinase
slr0315	2.4538	1.84904	0.546714	0.168921	-0.148077	0.0067312	Slr0315 protein
slr0387	0.717286	1.29411	0.242202	-0.429179	0.086021	0.00673542	NifS protein
ssr0657	0.940154	0.950573	0.18074	-0.225442	0.127264	0.00673542	Ssr0657 protein
slr0220	-1.31907	-0.96593	-0.457164	-0.106306	0.320484	0.00678981	Glycyl-tRNA synthetase beta chain
slr0902	-2.90113	-1.00356	-0.610447	0.0752713	-0.163148	0.00678981	Molybdenum cofactor biosynthesis bifunctional protein
sll0297	1.0226	1.58394	0.671618	-0.0740213	0.106232	0.0067948	Sll0297 protein
sll0872	0.932342	0.415591	-0.446969	-0.407654	-0.282946	0.00681471	Sll0872 protein
sll0888	-0.615393	-0.555658	0.709598	0.202219	0.49164	0.0068298	Sll0888 protein
sll1292	-1.13116	-1.44198	-0.628655	-0.194497	-0.262505	0.0068298	CheY subfamily
ssr1041	-0.718496	-1.29233	0.432798	-0.152771	0.145228	0.0068298	Ssr1041 protein
slr1903	-0.530502	-0.901062	0.921064	0.185078	0.434214	0.00683807	Transposase
slr2122	-1.15268	-0.809691	-0.0179163	-0.0730804	-0.156777	0.00683807	Slr2122 protein
sll0858	0.909847	0.971627	-0.221877	-0.614306	-0.153043	0.00694981	Sll0858 protein
ssl1326	1.38187	1.54604	-0.0348539	0.339244	0.346999	0.00694981	Ssl1326 protein
sll1849	0.805696	-0.0906429	2.80732	1.19593	1.90523	0.00697354	Sll1849 protein
sll1927	-2.21388	-1.03057	-0.555257	-0.312278	-0.331528	0.00699737	ABC transporter
sll1634	-2.61133	-1.03811	-0.521191	-0.414368	-0.236677	0.00700177	Sll1634 protein
slr1171	-0.829346	-1.1514	0.647375	-0.0269409	-0.236633	0.00700177	Putative glutathione peroxidase
sll0088	1.83213	1.77637	0.998676	0.4957	0.933913	0.00701637	Sll0088 protein
slr0653	-2.09427	-1.07747	0.19906	-0.272666	-0.605542	0.00701637	RNA polymerase sigma factor rpoD
sll1036	0.816188	1.20946	0.178051	-0.14356	0.0952051	0.00704875	Sll1036 protein
sll0644	1.05266	0.641946	-0.106789	-0.34345	-0.0829996	0.00706043	Esterase
sll2013	0.786163	3.01701	0.491595	-0.216645	-0.0471912	0.00706516	Sll2013 protein
slr1576	1.19556	0.0675885	-0.513011	-0.496079	-0.440822	0.00706612	Slr1576 protein
sll1505	-5.43439	0.329248	0.395175	0.193757	0.858111	0.00708333	Sll1505 protein
sll0473	3.44037	1.63332	0.754689	0.266398	0.586084	0.00712606	Sll0473 protein
slr1115	0.79732	0.430758	-0.00656278	-0.500061	-0.453108	0.00712606	Slr1115 protein
sll0536	-3.59849	-1.01705	-0.709518	-0.0396999	0.0490596	0.00728425	Sll0536 protein
sll0742	2.91094	1.78223	-1.08355	-0.34115	0.294811	0.00728425	Sll0742 protein
slr0348	-0.698302	-1.13538	-0.176198	-0.0131461	0.0797509	0.00741779	4-hydroxy-3-methylbut-2-enyl diphosphate reductase
sll0927	-1.24151	-1.46605	-0.438081	-0.320029	-0.598293	0.00745108	S-adenosylmethionine synthetase
sll1299	-0.699017	-0.911791	0.130575	0.0430987	0.125079	0.00745108	Acetate kinase
slr1720	-1.08077	-1.60048	-0.490416	-0.0320921	0.0752382	0.00745148	Aspartyl-tRNA synthetase
slr0044	-3.63552	-1.91518	-1.30462	-0.474761	-1.05565	0.00746188	Nitrate transport protein; NrtD
slr1329	-1.47585	-2.38597	-1.14299	0.801234	-0.735202	0.0075609	ATP synthase beta chain
sll1579	1.77334	0.775263	-0.18803	-0.069882	0.22621	0.00757099	Phycobilisome 32.1 kDa linker polypeptide, phycocyanin-associated, rod 2
sll1286	1.14002	1.13585	-0.249326	-0.139286	0.535595	0.00760885	Sll1286 protein
sll1568	0.917098	0.538056	-0.408511	-0.128915	-0.0364009	0.00762906	Fibrillin
slr1718	-1.17535	-1.54264	-0.726479	-0.0851448	-0.26779	0.00763343	Probable 2-phosphosulfolactate phosphatase
sll0068	0.553969	0.69795	-0.436574	-0.163113	-0.0343638	0.00772153	Sll0068 protein
slr1734	0.248632	0.920013	-0.0475944	-0.587001	-0.560629	0.00772153	Putative OxPP cycle protein opcA
slr0681	2.19879	0.665456	-0.592653	0.00359841	0.2942	0.007808	Slr0681 protein
slr0076	-0.644515	-0.128318	1.05523	0.33937	0.634076	0.00781589	Hypothetical UPF0051 protein slr0076
sll1132	-1.09971	-0.596961	0.0829751	-0.0112894	0.1977	0.00795632	Sll1132 protein
sll1446	-1.31028	-0.964968	-0.147853	0.0584439	-0.0965702	0.00818976	Sll1446 protein
sll1867	1.29234	2.79409	0.494421	0.527888	-0.137879	0.00827799	Photosystem Q(B) protein
slr0623	0.636461	0.166653	-0.892429	-0.168134	-0.629242	0.00831223	Thioredoxin
sll0288	-2.16141	-1.75145	-0.482775	-0.0845751	-0.930315	0.00837179
sll1735	-2.46291	-0.985718	-0.591252	0.0768868	-0.132045	0.00844547	Hypothetical protein sll1735
slr0194	0.446709	0.430425	-0.639115	-0.17373	-0.430008	0.00845547	Ribose-5-phosphate isomerase A
slr1627	-1.41896	-1.11765	0.571602	0.177988	-0.61389	0.00851781	Hypothetical protein slr1627
slr1896	-1.11033	-1.6342	-0.208727	-0.116606	-0.640489	0.00856138	Slr1896 protein
slr1622	-1.10804	-2.89212	-0.737527	0.0056471	-0.503689	0.0086241	Inorganic pyrophosphatase
slr0480	-0.981554	-1.64623	-0.463237	-0.336555	-0.134864	0.00862656	Ycf46 protein
slr1494	1.05272	0.865418	-0.137257	-0.266417	0.249351	0.00865135	ABC transporter
slr1949	-0.997401	-0.835113	0.699746	0.52562	-0.282975	0.00867387	Slr1949 protein
ssl0020	0.809269	0.541039	-0.961969	0.00638296	-1.29855	0.00867387
sll0812	-0.941371	-0.87618	0.00273486	0.00416718	0.00616488	0.00879845	Sll0812 protein
sll1270	-4.7136	-1.50369	-1.07812	-0.597263	-0.66429	0.00879845	Glutamine-binding periplasmic protein/glutamine transport system permease protein
sll1058	1.05704	1.38059	-0.0641293	0.476043	-0.174392	0.00883688	Dihydrodipicolinate reductase
sll1486	-1.49244	-0.986398	-0.411403	-0.138745	-0.291662	0.00886883	Sll1486 protein
ssl1520	1.59549	1.34655	0.737477	0.0900739	0.688596	0.00886883	Ssl1520 protein
sll0869	1.36315	0.829571	0.547812	-0.352006	0.0203661	0.00895289	Leucyl/phenylalanyl-tRNA--protein transferase
slr1755	-1.02982	-1.02845	-0.348585	-0.18249	-0.10794	0.00897376	Glycerol-3-phosphate dehydrogenase [NAD(P)+]
slr1353	-0.77806	-1.5224	-0.0248438	-0.146253	-0.416067	0.00897799	Hypothetical protein slr1353
slr0752	-1.44353	-2.39168	-1.01235	-0.159674	-0.553765	0.00901327	Enolase
ssl1464	-2.08474	-0.418234	0.103886	-0.188729	0.607339	0.00901327	Ssl1464 protein
slr0376	1.5241	1.68022	1.07489	-0.00732367	-0.348248	0.0091008	Slr0376 protein
sll0242	1.13103	1.30778	0.392978	0.173264	-0.260979	0.00910568	Sll0242 protein
slr1570	0.862352	0.347616	-0.619247	-0.357924	-0.0369451	0.00912593	Slr1570 protein
sll0743	1.94763	1.43072	0.156758	-0.0610585	0.221621	0.00919036	Sll0743 protein
slr1803	-0.831194	-0.650344	0.883347	0.0641766	0.319881	0.00922969	Adenine-specific DNA metylase
ssl0452	1.01792	3.46058	0.910298	-0.456388	-0.110202	0.00925334	Phycobilisome degradation protein nblA homolog 1
sll1322	-1.81514	-3.11239	-1.42462	0.134922	-0.889496	0.00929507	ATP synthase a chain
sll1679	-1.24692	-1.66416	-0.176233	-0.732723	-0.324985	0.00932375	Protease; HhoA
sll0422	1.90984	1.2781	0.941735	-0.0494521	0.389101	0.00949633	Putative L-asparaginase
slr0542	-0.96517	-1.03692	0.188781	0.484265	-0.358509	0.00949708	ATP-dependent Clp protease proteolytic subunit 1
slr1419	-1.12389	-0.792537	0.147153	-0.122886	-0.20473	0.00949708	Hypothetical sufE-like protein slr1419
sll0898	1.73927	3.29149	1.65061	0.430396	0.735186	0.00960276	Probable GTPase engC
sll0744	2.7718	1.30804	0.74457	0.600991	-0.114449	0.00969107	Sll0744 protein
sll1483	0.913842	2.52887	0.303541	-0.101045	-2.06378	0.00969107	Hypothetical protein sll1483 precursor
slr1056	NA	-3.04562	-0.124133	0.000328237	0.0973933	0.00969107	Slr1056 protein
slr1930	-0.347429	-0.461231	0.326775	0.277863	0.469118	0.00969107	Slr1930 protein
ssl2069	1.27902	1.1651	0.567171	0.060559	-0.279974	0.00969107	Ssl2069 protein
slr1641	1.52726	-0.713673	3.50934	1.73374	2.19614	0.0100521	Chaperone clpB 2
sll1285	-1.62946	-1.124	-0.0971094	-0.150791	-0.316054	0.0100837	FO synthase subunit 1
ssl0331	1.63889	1.46159	0.152242	0.145903	-0.38946	0.0101053	Hypothetical UPF0161 protein ssl0331
sll1359	1.92703	0.436023	-0.171388	-0.243827	0.280637	0.0101131	Sll1359 protein
slr0393	-0.971635	-0.618652	1.09151	0.500303	0.509398	0.0101131	Slr0393 protein
slr1869	0.922605	0.755008	-0.0801879	-0.208245	0.0757934	0.0101131	Slr1869 protein
sll1931	1.07991	0.327856	-0.510954	-0.278312	-0.0177534	0.0101202	Serine hydroxymethyltransferase
slr1280	-0.925666	-1.67046	-0.470724	-0.517338	-0.121888	0.0101202	NAD(P)H-quinone oxidoreductase subunit K
sll0449	-0.844518	-1.79285	0.321948	-0.0230393	0.425421	0.0101661	Sll0449 protein
slr2074	0.347173	0.97092	-0.088327	-0.319589	-0.246506	0.0102118	Mannose-6-phosphate isomerase
sll0169	0.371405	0.300431	-0.114781	-0.784525	-0.75057	0.0102361	Sll0169 protein
slr0067	0.974918	0.406193	-0.632346	-0.248062	-0.0428227	0.0103508	Mrp protein homolog
slr1356	-1.09017	-1.09409	-0.536494	0.254008	0.0486376	0.0103508	30S ribosomal protein S1 homolog A
sll2012	1.11714	3.46935	1.07467	-0.130831	-0.0346799	0.010368	RNA polymerase sigma factor
slr0753	0.0704049	-0.391547	-1.75911	-0.884079	-1.09713	0.010368	Hypothetical protein slr0753
sll1479	0.972707	0.462613	-0.32156	-0.255255	-0.169726	0.0104788	6-phosphogluconolactonase
sll0036	-0.81408	-1.06852	0.108881	-0.187967	-0.0375757	0.010505	Hypothetical protein sll0036
slr0249	2.41043	1.46591	0.49049	0.245264	0.98666	0.010505	Slr0249 protein
sll0749	1.29174	1.20505	0.840404	-0.145444	-0.0511564	0.0105331	Sll0749 protein
slr1746	-1.16203	-1.5091	-0.586588	-0.159703	-0.598638	0.0105331	Glutamate racemase
slr2143	-0.793714	-1.15962	-0.0515567	-0.357108	-0.00785653	0.0105815	Isopenicillin N epimerase
slr1425	0.677944	0.674403	0.0914033	-0.277109	-0.162342	0.0105981	Slr1425 protein
ssl3769	2.44464	1.92777	0.559674	1.09234	-0.279895	0.0106102	Ssl3769 protein
sll0913	-1.04584	-0.583233	0.21581	0.193278	0.519384	0.0106192	Sll0913 protein
ssr1853	1.18667	-0.22976	-0.782777	-1.15442	-1.05139	0.0109018	Ssr1853 protein
slr0431	0.240471	0.786801	-0.878444	-0.327858	-0.318849	0.0109139	Slr0431 protein
slr0965	-0.39651	-0.971128	0.0851757	0.11717	0.38751	0.010915	DNA polymerase III, beta chain
slr1719	-1.31944	-1.88151	-0.831472	0.58415	-0.630269	0.0109367	Protein drgA
sll0300	0.190716	0.665075	-0.107981	-0.310128	-0.334868	0.0109462	Riboflavin synthase alpha chain
ssr3571	2.9597	2.00194	1.08027	0.468215	0.855742	0.0110216	Ssr3571 protein
slr1738	3.46092	4.42212	2.93193	2.13309	2.19449	0.0110355	Slr1738 protein
sll1025	-0.732993	-0.666199	0.0882711	-0.087476	0.111954	0.011091	Sll1025 protein
ssl2749	-0.969145	0.431232	0.297186	0.659758	0.08167	0.0112398	Ssl2749 protein
slr0626	-1.22032	-0.49676	0.279925	-0.124517	0.131189	0.0113926	Slr0626 protein
slr1248	0.998147	0.590715	0.097309	-0.600806	-0.147942	0.0113996	Phosphate transport system permease protein; PstC
slr0533	0.984115	0.639639	-0.0943845	-0.297365	-0.102928	0.0114047	Sensory transduction histidine kinase
slr1488	3.4803	1.87584	1.51113	0.54075	0.449651	0.0114047	ABC transporter
sll0933	-1.13866	-1.2237	0.026044	0.943619	-0.319712	0.0114208	Sll0933 protein
sll0895	-1.08015	-0.77699	-0.127595	0.246001	-0.30145	0.0115291	Ammonium transport protein
sll0816	-1.40023	-0.862502	-0.352356	0.0424106	0.0531965	0.0116678	Hypothetical oxidoreductase sll0816
sll1426	0.62226	0.249994	-0.243418	-0.500899	-0.850133	0.0116984	Sll1426 protein
slr0947	0.6589	0.407437	-0.307646	-0.209711	-0.0800224	0.0116984	OmpR subfamily
slr0287	-0.590348	-1.42954	-0.346415	0.146464	0.201332	0.0117186	Slr0287 protein
slr0313	1.19723	0.926304	-0.128603	-0.00250127	-0.445199	0.011806	Slr0313 protein
slr0420	-0.75321	-1.71542	-0.526716	-0.098756	0.302668	0.0118557	Slr0420 protein
sll0823	-0.399542	-1.93002	-0.121782	-0.0347855	0.422459	0.0119999	Succinate dehydrogenase iron-sulfur protein
sll0827	-1.21541	-1.41309	-0.0289822	-0.237535	0.280256	0.0119999	Sll0827 protein
slr0186	0.874453	1.7366	0.285353	-0.0306476	0.0207587	0.0120654	2-isopropylmalate synthase
slr1846	0.902179	0.675529	0.110053	0.0174183	0.0835244	0.0120654	Hypothetical UPF0055 protein slr1846
slr1614	-0.0153177	-0.816532	1.45864	0.303595	0.62247	0.0121192	Slr1614 protein
sll1180	-1.11912	-1.61505	-0.176906	0.0354517	-0.622739	0.0121502	HlyB family
sll0240	0.984119	1.33373	0.184696	-0.400945	0.151223	0.0121841	ABC transporter
sll1820	-1.51825	-1.2921	-0.383222	0.905915	-0.185776	0.012268	tRNA pseudouridine synthase A
sll1386	0.418522	0.847136	0.173951	-0.461874	-0.339158	0.01228	Sll1386 protein
slr1380	-1.43131	-0.888878	-0.105733	0.421536	-0.308928	0.01228	Cytochrome oxidase d subunit II
sll0400	0.710172	0.601609	-0.454641	-0.0613983	0.00971269	0.0123485	Hypothetical protein sll0400
slr0115	-0.716195	-1.06678	-0.198235	0.0921551	0.447487	0.0123824	OmpR subfamily
sll0359	0.830124	1.36155	-0.284696	-0.00793528	0.309529	0.0124134	Sll0359 protein
sll1740	-0.310775	-1.30919	-0.020069	0.241902	0.227826	0.012451	50S ribosomal protein L19
slr2135	0.451288	-0.495479	-1.26167	-0.69401	-1.18462	0.012451	Hydrogenase accessory protein
slr0459	-0.591738	-0.635036	0.441871	-0.0578612	0.447083	0.0126313	Slr0459 protein
slr1847	-0.59774	-2.06077	0.0608338	-0.254609	-0.0833588	0.0126542	Hypothetical UPF0133 protein slr1847
sll0335	-3.25073	-1.26474	-0.886416	-0.0126209	-0.681605	0.0126607	Hypothetical protein sll0335
sll1319	-0.664668	-0.669006	0.426959	0.0760015	0.490834	0.0126607	Hypothetical transport protein sll1319
sll2010	-1.41429	-0.554258	-0.191529	0.0829824	-0.0657975	0.0126607	UDP-N-acetylmuramoylalanine--D-glutamate ligase
slr0165	-1.01803	-1.01396	-0.173308	-0.0545924	-0.281828	0.0128203	Probable ATP-dependent Clp protease proteolytic subunit 3
slr0982	0.0271228	-1.17069	0.469742	0.333275	0.65244	0.0128203	ABC transporter
ssl0543	-2.59323	-1.80269	-0.337767	0.0278195	-0.953847	0.0128416
slr1187	-1.20556	-1.40136	-0.437121	-0.219356	-0.841884	0.0130055	Slr1187 protein
slr0682	0.977105	0.820025	0.392688	-0.327627	-0.122471	0.0131363	Putative histidinol dehydrogenase 2
sll1244	-0.724849	-1.32411	-0.412682	0.0849079	-0.100911	0.013168	50S ribosomal protein L9
slr0557	-0.803903	-0.915005	-0.344763	-0.0910821	0.0614108	0.0133125	Valyl-tRNA synthetase
slr1062	0.00604627	-0.658975	0.75046	0.616204	0.571839	0.0133332	Slr1062 protein
sll1837	0.925962	0.617267	-0.0416363	-0.221412	0.213438	0.0135227	Sll1837 protein
sll1387	-0.626527	-0.916637	-0.0343328	-0.121472	-0.0126043	0.013716	Sll1387 protein
ssl2615	-1.82287	-3.15155	-1.55952	-0.351038	-0.954113	0.013723	ATP synthase C chain
sll0686	1.21541	1.83243	-0.854376	-0.387005	0.395464	0.0137703	Sll0686 protein
sll1260	-0.125372	-1.99826	0.136087	0.503864	0.525741	0.0137703	30S ribosomal protein S2
sll1810	-0.557705	-1.06028	-0.322682	0.235068	0.451013	0.0137703	50S ribosomal protein L6
sll0205	-1.24746	-0.434498	0.532942	0.146444	0.573007	0.0138632	Sll0205 protein
sll1796	0.197909	-0.284553	-2.08058	-0.635002	-1.26728	0.0140845	Cytochrome c6 precursor
sll1144	1.06705	0.650821	0.373939	-0.366176	-0.129807	0.0140917	S-adenosyl-methyltransferase mraW
slr0531	-0.857841	-0.817858	-0.199324	-0.323049	0.220872	0.0141775	Membrane bound sugar transport protein
ssr2333	4.20854	3.73509	3.3834	2.46766	1.11139	0.0141775	Ssr2333 protein
sll1130	-1.47704	-2.23458	-0.993908	-0.0930426	-1.13457	0.0142608	Sll1130 protein
ssl2542	2.47607	5.04802	2.69341	0.863853	1.28385	0.0144161	High light-inducible protein
slr0929	-0.678858	-0.914151	0.0411851	0.604259	-0.0666476	0.014532	Slr0929 protein
slr0599	0.375971	0.644616	-0.53477	-0.243026	-1.0098	0.0145672	Serine/threonine-protein kinase C
sll1721	-0.818244	-1.91436	-0.609433	-0.131622	-0.0132305	0.0145918	Pyruvate dehydrogenase E1 beta subunit
slr1392	2.08628	3.02348	2.05341	0.886264	0.287171	0.0146019	Ferrous iron transport protein B homolog
slr0211	1.20465	1.00955	0.391154	0.235376	-0.317269	0.0147205	Slr0211 protein
ssl2138	0.322414	-2.47667	-0.236241	-0.0652116	0.1555	0.0147205	Ssl2138 protein
ssr1499	1.66116	0.845728	-0.0388131	0.0047013	0.319968	0.0147883	Ssr1499 protein
slr1808	-0.547143	-1.66427	-0.289788	-0.14638	0.351176	0.0148164	Glutamyl-tRNA reductase
sll1900	-0.546691	-0.333633	0.362663	0.777283	0.193038	0.0148919	Acetyltransferase
sll1341	0.451234	0.563184	-0.114166	-0.408663	-0.31285	0.0149277	Bacterioferritin
sll1802	-1.13937	-0.559504	-0.449858	0.443095	0.432731	0.0149277	50S ribosomal protein L2
slr0598	0.571344	0.716055	-0.422275	-0.465029	-0.249963	0.0150595	Slr0598 protein
ssl2598	1.26409	0.758239	-0.523422	0.389683	-0.621831	0.0150595	Photosystem II reaction center H protein
slr0120	1.16334	0.412888	0.0223976	-0.526873	0.0254456	0.0150686	Slr0120 protein
sll1643	0.831061	0.143032	-0.674787	-0.39416	-0.300952	0.0151885	Sll1643 protein
slr1613	0.0670195	-0.442827	2.1498	0.997291	0.80273	0.0152587	Slr1613 protein
slr1114	0.874642	0.886865	-0.161438	-0.207015	-0.601617	0.0153826	Slr1114 protein
sll0448	-0.542608	-1.57415	0.219073	0.00882171	0.798612	0.0156344	Sll0448 protein
slr1128	1.44113	0.604805	0.44215	-0.825342	-0.0795231	0.0157012	Hypothetical protein slr1128
sll0573	2.74242	0.732094	0.424977	0.0699735	0.343191	0.0157049	Carbamate kinase
sll1006	0.442534	0.511113	-0.0570804	-0.69589	-0.242927	0.0157049	Sll1006 protein
sll1946	2.25566	0.981289	0.24363	0.225427	0.879267	0.0157877	Sll1946 protein
slr0453	0.44606	0.390898	0.00118493	-0.745009	-0.501864	0.0157877	Probable phosphoketolase
sll1051	-1.28514	-0.84263	-0.136847	-0.356976	-0.16416	0.0159198	Phycocyanin alpha phycocyanobilin lyase cpcF
sll0740	0.984578	0.812831	0.361008	-0.0614422	0.139263	0.0159245	Sll0740 protein
sll0905	0.797399	1.77449	-0.490332	0.48482	-0.266999	0.0159245	Maf-like protein sll0905
sll0856	0.843351	1.28866	0.503886	0.187362	-0.477525	0.0159939	RNA polymerase sigma-E factor
sll0243	2.55248	1.36596	-0.505114	0.850659	-0.146531	0.0159947	Sll0243 protein
slr1918	1.74021	0.64787	0.444873	0.0183473	0.239287	0.0161435	Slr1918 protein
slr0624	0.372535	0.618762	-0.734163	-0.10365	-0.542408	0.0161987	Slr0624 protein
sll0638	1.19955	0.969828	-0.0956224	0.242422	-0.448211	0.0163474	Sll0638 protein
ssr2799	0.856224	0.550417	-0.0727212	0.0373433	-1.10945	0.0163474	50S ribosomal protein L27
ssr2998	1.19395	0.338627	-0.401679	-0.278221	-0.348661	0.0163474	Ssr2998 protein
slr2077	-0.913165	-0.70664	0.332203	0.142635	0.0933847	0.0165094	Slr2077 protein
ssr3341	0.826213	0.272986	-0.283349	-0.19604	-0.558619	0.0165094	Ssr3341 protein
slr0783	-0.957779	-1.60799	-0.702533	-0.237509	0.0126294	0.0165477	Triosephosphate isomerase
sll1157	-0.15419	-0.918425	0.889256	0.145481	0.440895	0.0167141	Transposase
sll0378	-1.96622	-0.481143	-0.127908	-0.186029	0.476188	0.0167153	Uroporphyrin-III C-methyltransferase
sll1447	-0.974738	-1.07668	-0.258819	0.25011	-0.237986	0.0167534	Sll1447 protein
slr0546	-1.76665	-0.646822	-0.210889	-0.273803	-0.036861	0.0167534	Indole-3-glycerol phosphate synthase
slr1934	-1.34727	-1.50536	-0.797485	-0.056808	-0.631199	0.0168277	Pyruvate dehydrogenase E1 component, alpha subunit
slr0613	-0.157448	-0.587779	0.589047	0.143094	0.867807	0.0169056	Slr0613 protein
slr0162	1.47303	0.340059	-0.273623	-0.225784	0.0455934	0.0169471	General secretion pathway protein F
slr1379	-1.08505	-1.32328	-0.314521	0.264433	-0.281971	0.0170435	Cytochrome oxidase d subunit I
ssl0242	-0.593555	-0.768161	0.54532	0.863423	0.179505	0.0170435	Ssl0242 protein
slr1816	-0.38118	-0.309489	1.12656	0.805826	0.24242	0.0170783	Slr1816 protein
sll1383	-0.467679	0.145249	1.01279	0.451142	0.553157	0.0171118	Inositol-1-monophosphatase
slr0907	-1.72655	-0.790849	-0.289664	0.0757886	-0.595748	0.0171294	Slr0907 protein
sll1534	1.40388	0.141723	-0.494941	-0.194359	-0.251946	0.0171577	Sll1534 protein
slr0541	-0.643875	-0.524115	0.282559	-0.104219	0.14906	0.0171577	Slr0541 protein
sll1405	1.23021	0.612797	0.236474	-0.0762716	0.157624	0.0171725	Sll1405 protein
slr0579	1.39421	2.50988	1.29106	0.0403299	0.403848	0.01718	Slr0579 protein
ssl0352	-0.890369	-1.34045	-0.246903	-0.320927	-0.594107	0.01718	Ssl0352 protein
sll0026	-1.56948	-1.19835	-0.925765	-0.174874	-0.274837	0.0172353	NADH dehydrogenase subunit 5
sll0755	-0.594026	-1.44606	0.187313	-0.103336	-0.27798	0.0176334	Putative peroxiredoxin sll0755
sll1477	-1.63466	-0.884629	-0.463684	0.594241	-0.42414	0.0176339	Sll1477 protein
smr0009	0.0805138	1.89512	-0.256074	-0.0773056	-0.811587	0.0177471	Photosystem II reaction center N protein
sll0846	1.22461	1.9089	3.39827	2.2338	2.47475	0.0179257	Sll0846 protein
sll1757	-0.0669657	-1.11782	0.535545	0.328182	0.413587	0.0179553	Sll1757 protein
sll0722	-0.562733	-1.53393	-0.150714	-0.226874	0.37546	0.0180667	Sll0722 protein
slr2082	-0.833193	-1.81387	-0.512617	-0.389092	-0.00326181	0.0181377	Cytochrome c oxidase subunit I
sll0920	-2.30341	-0.755722	-0.523468	0.1318	-0.308407	0.0182149	Phosphoenolpyruvate carboxylase
slr0241	0.354746	0.477097	-0.427762	-0.231237	-0.418381	0.0182149	Slr0241 protein
slr1925	-1.08343	-0.843536	-0.233157	0.039652	0.0781201	0.0182149	Cobalamin biosynthesis protein cobD
sll0156	0.777807	1.54895	0.38111	0.297155	-0.282277	0.0182375	Sll0156 protein
slr1162	-0.968246	-4.10359	-0.368577	-0.158085	-0.325171	0.0182375	Slr1162 protein
slr1030	-0.967379	-0.972744	-0.0070352	1.04556	-0.290521	0.0183736	Magnesium-chelatase subunit chlI
slr1645	0.64506	0.693426	-0.513954	0.0807556	-0.407938	0.0183755	Photosystem II 11 kDa protein precursor
sll1119	-3.13056	-0.980525	-1.11303	-0.00213233	0.198705	0.0184434	Hypothetical protein sll1119
sll1546	0.31736	1.11948	-0.494036	-0.215326	-0.0066913	0.0184577	Exopolyphosphatase
sll1960	0.513817	0.631263	-0.155204	-0.642635	-0.150825	0.0187317	Sll1960 protein
slr1752	0.690232	0.346376	0.0720093	-0.50632	-0.63481	0.0189598	Slr1752 protein
slr1166	-0.88234	-1.52033	-0.600662	0.0676787	-0.0471094	0.0189801	Slr1166 protein
ssl1378	0.17096	-0.160585	-1.13172	-0.545696	-0.631413	0.0191744	Ssl1378 protein
slr0586	-1.53921	-0.76707	-0.414522	-0.100914	-0.0667186	0.0193584	Slr0586 protein
sll1009	0.688545	0.936042	-0.97399	0.108491	0.0309685	0.0196248	Iron-regulated protein
slr0161	0.607788	0.993507	-0.132271	-0.507927	-0.00615399	0.0197066	Twitching motility protein
sll1370	-1.44612	-1.22117	-1.32783	0.497672	-0.283407	0.0197517	GDP-mannose pyrophosphorylase
sll1164	-1.67902	-0.676771	-0.345555	0.0483256	0.21163	0.019837	Hypothetical transport protein sll1164
sll0250	-1.50126	-0.633774	-0.110488	0.562054	-0.458636	0.0198881	Coenzyme A biosynthesis bifunctional protein coaBC
sll0385	-1.71488	-0.788157	-0.0103588	0.95035	-0.489668	0.0198881	Cobalt import ATP-binding protein cbiO
sll1845	-0.869701	-2.18548	-0.709529	-0.128121	-0.407678	0.0199193	Sll1845 protein
slr1702	-1.42915	-1.03477	-0.358089	-0.420344	-0.395732	0.0199692	Slr1702 protein
slr0285	-0.537652	-1.43056	-0.287538	-0.0208887	-0.105145	0.0200613	Slr0285 protein
slr1395	1.18519	0.450091	0.0333302	-0.234889	0.0844343	0.0200699	Slr1395 protein
sll0298	0.445198	0.814315	-0.00422409	-0.263754	-0.163221	0.020149	Sll0298 protein
sll1192	0.921105	0.864268	0.539495	-0.367828	-0.0605788	0.0202518	Protein crcB homolog
slr0912	-0.31704	-1.62021	0.158031	0.144422	0.525529	0.0202684	Slr0912 protein
slr1208	0.361281	1.24941	-0.250391	-0.378837	0.290385	0.0202948	Short-chain alcohol dehydrogenase family
ssl2971	1.104	-0.00830657	2.43721	1.52638	1.49399	0.0202948	Ssl2971 protein
sll0374	-0.724311	-0.999439	-0.0632479	-0.243046	-0.137974	0.0204456	High-affinity branched-chain amino acid transport ATP-binding protein
sll1573	0.624356	0.777817	-0.195662	-0.416818	0.185322	0.0204456	Sll1573 protein
sll1021	1.43111	0.370297	-0.0987564	-0.487794	0.249026	0.0204678	Hypothetical protein sll1021
sll0419	-1.21481	-1.43537	-0.000253271	0.525966	-0.355709	0.0205922	Sll0419 protein
sll0685	0.125239	1.74531	-0.291654	-0.299404	-0.334561	0.0206737	Sll0685 protein
sll1620	2.53571	3.76242	2.55384	1.36609	1.03782	0.0207418	Sll1620 protein
sll0100	1.36427	0.751334	0.237942	-0.426549	0.536472	0.020845	Hypothetical protein sll0100
ssl2982	-1.42594	-1.71953	-0.611586	-0.0815655	-0.946929	0.020994	DNA-directed RNA polymerase omega chain
slr1793	0.340279	0.70791	-0.157835	-0.319478	-0.221217	0.0211785	Transaldolase
slr1835	0.463714	0.834461	-0.47199	0.0613193	-0.422553	0.0211785	Photosystem I P700 chlorophyll a apoprotein A2
sll1951	-0.838837	-3.17675	-0.689234	-0.233794	-0.565375	0.0212173	Hemolysin
slr1543	-0.950569	-1.09671	-0.448512	-0.106025	-0.169276	0.0212598	DNA-damage-inducible protein
slr1562	0.22867	1.0672	-0.12738	-0.0914617	-0.339588	0.0213557	Probable glutaredoxin slr1562
sll1406	1.48225	3.05865	1.28077	0.615153	1.05213	0.0214954	Ferrichrome-iron receptor
slr1215	0.499214	2.1433	0.0459165	0.174519	0.286359	0.0215056	Slr1215 protein
slr0496	-1.22531	-0.727433	-0.0772665	0.692982	-0.556531	0.0215142	Slr0496 protein
slr2052	1.61187	-0.119197	-0.65338	-0.544849	-0.174844	0.0215965	Slr2052 protein
sll1096	-0.4117	-1.47668	-0.269952	0.425546	-0.00641671	0.0217444	30S ribosomal protein S12
sll1891	1.17451	-0.221162	-0.252285	-1.0161	-0.612462	0.0217886	Sll1891 protein
slr0373	0.551368	3.30954	0.647306	-0.303828	-0.22625	0.022013	Slr0373 protein
sll0588	0.50777	0.267727	-0.102386	-0.444187	-0.236443	0.0224181	Sll0588 protein
sll0377	-1.88697	-0.382053	-0.129064	0.0626668	0.416345	0.0224913	Transcription-repair coupling factor
sll0423	0.891443	1.40023	-0.133095	0.623132	-0.231635	0.0224913	Sll0423 protein
sll1722	-0.0677377	-0.379893	-0.565472	-1.2437	-1.3839	0.0224913	Sll1722 protein
slr0537	-0.667047	-1.81143	-0.328377	-0.381851	-0.0448236	0.0224913	Hypothetical sugar kinase slr0537
slr0955	-1.07558	-2.06254	-0.154199	0.305395	-0.840135	0.0224913	Hypothetical tRNA/rRNA methyltransferase slr0955
slr1363	-2.11633	-0.807786	-0.404678	-0.358323	-0.437456	0.0224913	Slr1363 protein
sll0447	-1.01062	-3.68978	0.322362	-0.324314	0.522914	0.0224917	Sll0447 protein
sll1156	-0.301543	-0.372919	1.10906	0.788677	0.241644	0.0226056	Transposase
slr0815	-0.540716	-0.959327	-0.169172	0.0225132	0.0308212	0.0226499	Slr0815 protein
sll0808	-0.991815	-0.749027	0.54246	0.0706619	0.48474	0.0227153	Transposase
sll1507	0.37398	1.25763	-0.195469	0.0379968	-0.58872	0.022766	Sll1507 protein
sll1812	-0.515213	-1.10027	-0.329535	0.292834	0.172082	0.0228795	30S ribosomal protein S5
slr1147	0.731994	0.24342	-0.224541	-0.323061	-0.263974	0.0228795	Sensory transduction histidine kinase
sll0102	0.962729	0.596468	0.0897094	-0.0398435	0.363345	0.0229249	Sll0102 protein
sll2008	0.463031	0.503561	-0.0896214	-0.167363	-0.108879	0.0230416	Processing protease
sll1127	1.4039	0.301637	-0.448787	-0.129542	0.143901	0.0230755	Naphthoate synthase
sll0658	-0.850768	-1.29385	0.461316	0.116184	0.35551	0.023238	Sll0658 protein
slr0236	-1.00172	-0.764044	0.136896	0.534549	-0.023553	0.0232764	Slr0236 protein
sll0416	-0.375284	-1.13216	-0.00508763	0.815965	0.415139	0.023421	60 kDa chaperonin 2
sll1513	1.16128	0.922153	0.241921	0.0574677	0.27349	0.023421	C-type cytochrome synthesis protein
sll1574	0.732265	0.859552	-0.0865826	-0.0742157	0.297801	0.023421
sll1969	-1.12372	-1.38897	-0.542259	0.113126	-0.605616	0.023421	Sll1969 protein
sll0593	0.586362	0.428198	-0.324087	-0.141638	-0.335963	0.0236084	Glucokinase
sll1109	-1.48171	-1.38207	-0.537509	0.0853814	-0.591822	0.0236084	Sll1109 protein
slr0013	-1.8035	-1.12433	-0.851642	-0.125004	-0.38507	0.0236084	Slr0013 protein
sll0507	-0.235992	-1.65069	0.197954	0.0416934	0.186264	0.0237664	Magnesium and cobalt transport protein
sll1804	-1.57549	-0.844198	-0.70539	0.623393	0.0340308	0.0237664	30S ribosomal protein S3
slr0772	1.6619	0.16007	-0.216262	-0.284	0.0433664	0.0237664	Light-independent protochlorophyllide reductase subunit B
slr0286	-1.61328	-1.93047	0.260295	-0.0596248	0.598659	0.0237703	Slr0286 protein
sll0767	-0.605325	-1.25624	-0.258625	0.406975	-0.0710415	0.0237806	50S ribosomal protein L20
slr0214	-0.63191	-1.34066	0.0847321	0.494796	-0.40484	0.0241388	Modification methylase
ssr2087	-0.810831	-1.73883	-0.367837	-0.317324	-0.479598	0.0241498	Ssr2087 protein
slr0172	0.721825	0.686503	-0.250523	-0.0592941	0.129123	0.0241884	IMP dehydrogenase
sll0310	0.254608	0.422698	-0.433037	-0.422932	-0.369764	0.024298	Sll0310 protein
sll0309	0.690083	1.18691	-0.150118	0.427709	-0.59977	0.0243922	Sll0309 protein
slr1179	-0.772689	-0.724863	0.0443932	-0.0616295	-0.150126	0.0243922	Hypothetical UPF0075 protein slr1179
slr0346	-1.17392	-0.787433	-0.452713	-0.0839513	-0.0787811	0.0244113	Hypothetical protein slr0346
sll0080	1.41527	0.674172	-1.07892	0.269474	-0.584519	0.0244578	N-acetyl-gamma-glutamyl-phosphate reductase
slr2089	-0.842444	-0.218759	0.4853	0.0276759	0.209889	0.0244578	Squalene-hopene-cyclase
slr1311	0.895766	2.71071	0.0647814	0.84198	-0.595097	0.0244712	Photosystem Q(B) protein
sll1808	-1.28609	-1.01835	-0.866628	0.494099	0.00314543	0.0244791	50S ribosomal protein L5
sll0245	-0.27851	-1.11789	0.00688495	0.0992374	0.256276	0.024631	Sll0245 protein
sll0446	-0.740929	-1.5572	0.147938	-0.0995363	0.504578	0.0246426	Sll0446 protein
ssr2857	0.47091	0.23117	-0.171906	-0.44957	-0.644804	0.0246522	Ssr2857 protein
sll0671	NA	-3.01681	-0.363992	0.101151	0.457229	0.0248373	Magnesium and cobalt transport protein
sll0931	-1.80643	-1.39686	-0.610173	-0.0795118	-0.49955	0.0249102	Sll0931 protein
slr0477	0.238721	0.539134	-0.641385	-0.319231	-0.0854481	0.0249102	Phosphoribosylglycinamide formyltransferase
slr0519	-1.17427	-1.23692	-0.226687	0.480566	-0.649849	0.0249102	Hypothetical UPF0062 protein slr0519
slr1958	-0.109796	-0.370665	0.439069	0.451022	0.572379	0.0250819	Slr1958 protein
sll1196	1.78959	0.282851	-0.404484	-0.171798	0.269909	0.0251929	6-phosphofructokinase 1
sll1566	-2.8197	-0.415027	-0.265432	0.0841134	-0.146223	0.0254068	Glucosylglycerol-phosphate synthase
slr0042	NA	1.01219	-0.569871	0.149601	-0.411593	0.0255443	Slr0042 protein
slr2017	-1.09267	-0.444979	0.780419	0.0615168	-0.0781018	0.0256148	Slr2017 protein
sll1462	-1.0703	-0.695712	0.413585	0.215712	-0.422068	0.0256856	Hydrogenase expression/formation protein; HypE
slr1063	-0.410826	-0.799743	0.3394	0.731463	0.192496	0.0257153	Slr1063 protein
slr1617	-0.0587447	-1.31355	0.588757	0.441224	0.177903	0.0259148	Slr1617 protein
sll0696	-0.937647	-0.763519	0.0359698	-0.363081	-0.0291898	0.0260944	Sll0696 protein
sll1751	-0.393035	-0.809628	0.115435	0.00538433	0.461296	0.0261292	Sll1751 protein
slr0467	-0.717756	-1.2049	-0.363865	-0.377278	-0.100898	0.0261292	Conserved component of ABC transporter for natural amino acids
slr0476	0.223182	1.66609	-0.86832	-0.0846381	-0.551838	0.0262774	Slr0476 protein
slr1106	0.18202	0.519858	-0.456577	-0.474875	-0.0502238	0.026475	Prohibitin
sll0207	-1.34932	-0.66527	-0.298918	-0.174688	-0.320104	0.0264755	Glucose-1-phosphate thymidylyltransferase
sll0606	0.561898	0.362001	-0.172584	-0.416021	-0.190954	0.0265187	Sll0606 protein
sll0900	-1.3645	-1.14544	-0.574393	-0.0662988	-0.284154	0.0265187	ATP phosphoribosyltransferase
slr0786	NA	-1.19229	0.595484	1.03689	0.50353	0.0265714	Putative methionine aminopeptidase B
sll0037	-1.02447	-1.69194	-0.738718	-0.11489	-0.594425	0.0266604	Sirohydrochlorin cobaltochelatase
sll0501	-1.36821	-0.869977	-0.468697	-0.0434186	-0.267628	0.0266604	Putative glycosyl transferase sll0501
sll0668	0.0332611	-0.0386385	1.00479	0.685392	0.951996	0.0269087	Transposase
slr0846	0.993035	0.475149	0.459047	-0.396241	0.0766683	0.0269087	Hypothetical UPF0074 protein slr0846
slr0443	-0.233013	-0.223594	1.44846	0.15052	0.330479	0.0271201	Slr0443 protein
sll0689	-2.72237	-0.91595	-0.785513	0.534335	-0.589976	0.0271438	Na/H+ antiporter
slr0775	-0.971792	-1.20399	-0.669348	-0.264816	0.0550971	0.0274296	Protein-export membrane protein secF
sll1069	-0.690078	-2.05996	-0.61433	-0.229636	-0.173374	0.0274403	3-oxoacyl-[acyl-carrier-protein] synthase II
slr1306	0.339008	0.253711	-0.851657	-0.26013	-0.471274	0.0274403	Slr1306 protein
slr0245	2.71405	0.14772	-0.582561	-0.234096	-0.157566	0.0274716	Hypothetical protein slr0245
sll1676	-1.50553	-0.89826	-0.773859	0.00599752	-0.265631	0.0276778	4-alpha-glucanotransferase
sll1381	-0.375798	-1.07674	0.343775	0.302073	-0.214015	0.0277539	Sll1381 protein
ssl0707	-0.843758	-1.47878	-0.632419	-0.344783	0.0357848	0.0277539	Nitrogen regulatory protein P-II
sll1542	1.72576	0.738934	0.55096	-0.195114	0.400558	0.0277632	Sll1542 protein
sll0225	0.583215	0.503423	0.00196505	-0.471839	0.0424574	0.0279972	Sll0225 protein
slr1084	1.44708	2.47146	0.735478	0.343651	0.48665	0.0280131	Slr1084 protein
slr0788	1.42725	0.860143	0.488613	-0.08714	0.19348	0.028015	Pre-B cell enhancing factor
slr2107	1.58902	0.735663	0.803868	0.228251	0.558529	0.028015	Polysialic acid transport protein; KpsM
slr2125	0.861524	0.797064	0.19183	-0.0320761	-0.00188003	0.0281235	Slr2125 protein
slr1041	0.302182	0.404743	-0.280571	-0.271309	-0.51406	0.0281691	PatA subfamily
sll0595	1.32833	0.944365	0.837611	-0.253827	0.158054	0.0281693	Sll0595 protein
slr1729	0.397722	0.378906	-0.415798	-0.343093	-0.232554	0.0281742	Potassium-transporting ATPase B chain
sll1800	-1.63132	-0.482737	-0.6234	0.735678	0.350493	0.0282424	50S ribosomal protein L4
sll1077	-2.20876	-2.00943	-2.05916	0.241813	0.860445	0.028277	Probable agmatinase 2
sll1325	-0.720793	-3.2123	-0.834216	-0.299566	-0.255032	0.0283379	ATP synthase delta chain
sll1724	0.806206	-0.517262	-0.561911	-0.743266	-1.30313	0.0283379	LPS glycosyltransferase; IcsA
sll0521	-1.74944	-1.19716	-0.79662	0.143049	-0.595379	0.0289465	NAD(P)H-quinone oxidoreductase chain 6
sll1142	0.758974	1.06826	0.248273	0.139402	-0.336352	0.0290753	Sll1142 protein
slr1220	-0.828888	-0.0866712	0.95631	0.446132	0.034865	0.029551	Slr1220 protein
sll0272	-1.00161	-1.32057	-0.482736	-0.0708311	-0.674813	0.029625	Sll0272 protein
sll1514	2.12138	3.19838	4.12565	3.2518	4.01463	0.029625	16.6 kDa small heat shock protein, molecular chaperon
slr1619	-0.100775	-1.1575	0.346878	0.304747	0.244177	0.0296762	Slr1619 protein
ssl3382	-1.2352	-0.756438	-0.112853	-0.257511	-0.458222	0.0296762	Ssl3382 protein
slr1978	-0.717879	-1.02137	-0.280851	-0.285511	-0.122491	0.0297545	Slr1978 protein
sll1945	-0.687394	-0.632432	-0.122679	-0.0764376	0.239616	0.0299757	1-deoxy-D-xylulose-5-phosphate synthase
slr1938	0.237878	-0.729319	0.968002	0.243074	0.611375	0.0299757	Probable methylthioribose-1-phosphate isomerase
ssr3410	-2.10565	-0.780831	-0.743694	-0.341115	-0.264595	0.0301651	Ssr3410 protein
slr0543	-0.545225	-0.803895	0.08831	-0.199691	0.372641	0.0303621	Tryptophan synthase beta chain
slr0746	-1.54416	-0.432489	-0.158017	0.689644	-0.0101867	0.0304823	Glucosylglycerol-phosphate phosphatase
slr1723	-0.978894	-1.12815	0.0794527	0.0922566	-0.594627	0.0307194	Lactose transport system permease protein; LacG
slr0404	0.989969	1.05117	0.680274	-0.252265	0.227646	0.0309837	Slr0404 protein
sll0053	0.338579	0.443858	-0.752623	-0.0108984	-0.344847	0.0310392	Biotin carboxylase
slr0625	-0.905624	-0.773789	-0.631995	0.271809	0.0580323	0.0313279	Slr0625 protein
slr0208	-0.940817	-0.350532	0.278919	-0.0192219	0.0686736	0.031367	Slr0208 protein
slr0639	-0.305289	-1.90718	-0.332168	-0.014385	0.186217	0.031367	Hypothetical UPF0003 protein slr0639
slr0103	0.709134	0.558458	0.0863125	-0.336391	-0.501066	0.0313964	Slr0103 protein
slr0711	1.09154	0.467895	0.0792727	-0.192834	0.0449793	0.0314927	Slr0711 protein
sll0902	0.317139	0.271383	-0.249327	-0.425005	-0.408312	0.0315429	Ornithine carbamoyltransferase
slr0452	0.271224	0.202871	-1.16919	-0.262072	-0.601671	0.031654	Dihydroxy-acid dehydratase
sll0160	-2.59223	-0.443919	-0.0845893	0.00748881	-0.341299	0.0318647	Sll0160 protein
sll1824	-0.251803	-1.90028	-0.187401	-0.0620686	0.195589	0.0318707	50S ribosomal protein L25
sll0682	1.07835	0.480247	0.0155143	-0.202675	0.23048	0.0319045	Phosphate transport system permease protein; PstA
sll1564	0.899014	0.830536	0.279846	-0.0783014	0.349964	0.0319045	Putative AIPM/Hcit synthase family transferase sll1564
slr1968	0.695651	-0.225839	-0.375021	-0.642239	-0.99823	0.0319045	Slr1968 protein
ssl3441	-0.91085	-0.490136	-0.197205	0.150867	0.262008	0.0319045	Translation initiation factor IF-1
slr0748	0.125349	0.51062	-0.267546	-0.392365	-0.332934	0.0322071	Slr0748 protein
slr1444	1.09269	1.41849	0.650852	0.505143	-0.155399	0.0322071	Slr1444 protein
slr1730	1.09877	0.257387	-0.0570917	-0.646208	-0.150677	0.0322071	Potassium-transporting ATPase C chain
slr0713	-1.57688	-0.717794	-0.501312	-0.0813356	-0.362107	0.0323625	Queuine tRNA-ribosyltransferase
slr1544	1.9765	6.97416	2.79386	0.773327	1.13974	0.0323625	Slr1544 protein
sll0703	-1.79836	-1.30326	-0.572219	-0.77933	-0.730223	0.0323979	Sll0703 protein
sll1218	-0.838822	-0.814786	-0.0770556	-0.0336169	-0.369313	0.0329575	Ycf39 protein
sll1906	-1.82436	-0.748868	-0.449874	-0.380518	-0.438672	0.0331263	44.5 kD bacteriochlorophyll synthase subunit
ssl0294	1.09956	0.730042	0.481963	-0.307235	-0.152212	0.0331263	Ssl0294 protein
sll1870	-0.623802	-0.899477	-0.044374	-0.0302029	0.13578	0.0333881	ABC transporter
slr0740	-1.25056	-0.721951	-0.0361235	0.101973	-0.612205	0.0333898	Slr0740 protein
sll0354	-1.39134	-0.432931	-0.0102935	0.0665712	0.0881475	0.0335979	Sll0354 protein
slr1556	0.975832	1.08564	0.391072	-0.101016	0.160465	0.0335979	2-hydroxyaciddehydrogenase
slr1336	-0.717353	-0.903843	-0.215734	-0.0157896	-0.377601	0.0338097	H+/Ca2+ exchanger
sll1913	-1.47282	-0.399665	0.256559	0.502394	-0.146031	0.0338983	Sll1913 protein
sll0873	0.703688	0.109517	-0.38409	-0.257337	-0.246436	0.0339293	Carboxynorspermidine decarboxylase
sll0249	3.70047	3.96042	3.38173	2.31007	2.31036	0.0339824	Hypothetical protein sll0249
slr0341	0.341845	0.135853	-0.6987	-0.326846	-0.34983	0.0339824	Slr0341 protein
slr2032	0.312971	-0.246431	-0.61053	-0.432452	-0.276865	0.0339824	Ycf23 protein
slr2096	-0.851567	-0.747844	0.685965	0.264434	0.365256	0.0339824	Transposase
slr0520	-0.537047	-1.25294	-0.0811026	-0.208783	0.170632	0.0341223	Phosphoribosylformylglycinamidine synthase I
slr0479	-1.92652	-0.936572	-0.660736	-0.341316	-0.202794	0.0342631	Slr0479 protein
slr0302	1.45525	0.410323	-0.185487	-0.388669	0.184491	0.0345382	Slr0302 protein
sll1107	0.371097	0.284746	-0.334905	-0.254719	-0.162517	0.0347252	Sll1107 protein
slr0842	1.55519	-0.0630603	-0.670739	-0.183358	0.0698963	0.035045	Slr0842 protein
sll1102	-0.618985	-0.900821	-0.0322151	0.311877	-0.178976	0.0350558	Sll1102 protein
slr1340	-0.799511	-0.497863	0.265704	-0.131632	0.173583	0.0350558	Slr1340 protein
slr2075	0.0820228	-1.26252	0.106639	0.364966	0.896002	0.0350558	10 kDa chaperonin
slr0199	-0.418739	-0.680206	0.210899	-0.0974983	0.15242	0.0351266	Hypothetical protein slr0199
sll1734	-3.47297	-0.507878	-0.836326	0.0538685	-0.0879844	0.0351307	Sll1734 protein
slr1705	1.59329	1.52485	1.13527	0.308981	0.37661	0.0352862	Probable aspartoacylase
sll1078	-1.30777	-3.04425	-2.05234	0.49117	0.910456	0.0354011	Probable hydrogenase nickel incorporation protein hypA 2
sll1699	-0.427465	-0.568333	0.217206	-0.142949	0.271261	0.0358383	Extracellular solute-binding protein
sll0181	0.176117	-1.85586	0.306126	0.220187	-0.113096	0.0358446	Sll0181 protein
slr1143	-1.46969	-0.549854	-0.439287	-0.0686037	-0.190569	0.036558	Slr1143 protein
sll1831	-1.755	-0.612085	-0.611796	-0.326567	-0.239745	0.0371163	Glycolate oxidase subunit (Fe-S) protein
slr0106	-1.03519	-0.4315	-0.0151747	0.00554805	-0.0892075	0.0371981	Slr0106 protein
slr0434	-0.929297	-1.54068	-0.907268	-0.315804	-0.0019485	0.0372801	Elongation factor P
sll0679	1.85099	0.188065	-0.159711	-0.535963	-0.0743833	0.0374397	Protein sphX precursor
slr0592	-1.39345	-1.17191	-0.114138	0.468158	-1.08523	0.0374397	Slr0592 protein
slr1206	-0.542375	-2.36052	-0.0562588	-0.220161	0.487356	0.0374397	Slr1206 protein
sll0594	0.920796	0.187949	-0.100909	-0.399727	-0.173523	0.0374655	Regulatory protein cysR homolog
sll1681	-0.139244	-0.94082	0.810965	-0.0419821	0.251346	0.0374655	Sll1681 protein
sll1908	-1.15256	-1.02917	-0.639967	0.00248351	-0.339593	0.0374655	D-3-phosphoglycerate dehydrogenase
slr1935	0.442033	0.817061	0.0538967	-0.264896	-0.0373289	0.0374655	Slr1935 protein
ssl0788	-1.03052	-0.902195	-0.298661	-0.179648	-0.329081	0.0374655	Ssl0788 protein
slr1133	-0.523001	-1.30088	-0.449656	-0.15566	0.239441	0.0376117	Argininosuccinate lyase
sll0944	-2.72989	-0.532637	-0.442333	0.214338	-0.174191	0.0380577	Hypothetical protein sll0944
sll0172	-0.924781	-1.79016	-0.865576	-0.0900065	-0.151342	0.0384402	Sll0172 protein
slr2010	-3.3871	-0.777777	-0.889226	-0.0277904	-0.578209	0.0384402	Slr2010 protein
slr0665	-1.76549	-0.508735	-0.252039	-0.158376	-0.215813	0.0384732	Aconitate hydratase 2
sll0837	-1.18222	-0.484344	0.124366	0.0785744	-0.254809	0.0384754	Sll0837 protein
sll1693	0.782687	0.876606	0.208332	-0.169198	0.0840582	0.0387751	Sll1693 protein
slr1838	0.595948	0.184766	-0.888707	-0.382783	-0.222798	0.0391305	Carbon dioxide concentrating mechanism protein ccmK homolog 3
slr0271	1.13498	2.0061	0.414579	-0.142811	0.75864	0.0392559	Hypothetical protein slr0271 precursor
slr1703	-0.490555	-2.12209	-0.439916	-0.247256	-0.102644	0.0394251	Seryl-tRNA synthetase
sll0798	1.3235	0.492906	-0.15678	-0.479746	0.504648	0.0394514	Sensory transduction histidine kinase
slr0966	-0.881264	-1.04584	-0.611452	-0.159255	-0.136478	0.0394514	Tryptophan synthase alpha chain
sll0784	-7.78683	-0.262518	-0.545326	-0.475754	0.127522	0.0395915	Nitrilase
sll0063	-0.596874	-1.22269	-0.165016	-0.148313	-0.239995	0.0396573	Hypothetical UPF0118 protein sll0063
slr2041	0.566672	1.0513	0.380331	-0.245586	-0.0380171	0.0398188	Cell division response regulator; DivK
sll0982	-0.4025	-0.278882	0.957441	0.473572	0.0502032	0.0398848	Sll0982 protein
sll2015	0.443939	1.3558	0.286739	-0.00545196	0.250523	0.0398848	Sll2015 protein
slr1098	-0.0349833	0.841402	-1.00454	-0.0692571	-0.602391	0.0398848	Slr1098 protein
sll1024	0.0607469	-0.367204	0.618563	0.239103	0.495286	0.0400585	Hypothetical UPF0187 protein sll1024
sll1074	-0.757795	-0.462006	-0.196738	0.0387328	0.0652952	0.0400585	Leucyl-tRNA synthetase
sll1659	-0.537476	-0.795617	0.2884	-0.350506	-0.147514	0.0400585	FO synthase subunit 2
slr1213	0.538217	0.377863	-0.171557	-0.407669	-0.0577045	0.0400585	AraC subfamily
slr1272	0.734946	-0.0164314	-0.335191	-0.420042	-0.251551	0.0400585	Slr1272 protein
ssr2315	1.67203	1.32385	1.27536	-0.141155	0.419009	0.0400585	Ssr2315 protein
sll0829	-0.445795	-0.651881	0.159091	-0.163486	0.127464	0.040133	Putative methyltransferase sll0829
slr1681	-3.18732	-0.0531789	-0.500711	0.394323	0.264005	0.0402704	Slr1681 protein
sll1274	-1.63997	-0.636656	-0.335434	-0.205687	-0.474863	0.040459	Sll1274 protein
sll0761	0.44296	1.04238	0.437426	-0.415516	-0.570199	0.0404843	Sll0761 protein
slr0020	-0.435783	-0.160174	0.435222	-0.0896564	0.530959	0.0405753	ATP-dependent DNA helicase recG
ssl0738	NA	1.50434	-0.949328	-0.366382	-0.230774	0.0405753	Hypothetical UPF0150 protein ssl0738
sll1220	1.14458	0.155996	-0.0381895	-0.339966	-0.0636756	0.0407951	Potential NAD-reducing hydrogenase subunit
sll1442	0.506	0.995634	0.586602	-0.137111	-0.331046	0.0407951	Sll1442 protein
sll1628	-0.664436	-0.946627	-0.188909	-0.0336787	-0.13491	0.0407951	Sll1628 protein
sll1909	-1.25085	-1.17816	-0.640119	0.176579	-0.40242	0.0407951	Ribosomal protein L11 methyltransferase
ssl0750	0.829771	0.515255	-0.12217	-0.158817	0.149038	0.0407951	Ssl0750 protein
slr1127	0.825252	0.33244	0.317297	-0.697211	-0.302567	0.0408468	Slr1127 protein
slr1301	-0.832273	-0.401064	0.658707	-0.0556696	0.528239	0.0411519	Slr1301 protein
slr0692	-0.572386	-0.995912	0.120365	-0.0363146	0.0876267	0.0413154	Ycf45 protein
slr1917	0.864394	2.30354	0.729924	0.173937	0.423765	0.0415279	Slr1917 protein
slr0217	0.633427	1.27116	0.668873	-0.148981	0.00873736	0.0416091	Slr0217 protein
slr1495	-0.586927	-0.782827	0.291976	0.279098	-0.229256	0.0416416	Slr1495 protein
sll1476	0.794328	0.7033	-0.0888938	0.351918	-0.116889	0.0418354	Sll1476 protein
slr1413	-0.174333	0.570134	1.81734	0.70938	0.815106	0.0419964	Slr1413 protein
sll1816	0.0975786	-1.8617	-0.0167302	0.469521	0.547442	0.0422058	30S ribosomal protein S13
slr1339	-1.05588	-1.83597	0.0887506	-0.223446	0.244272	0.0422128	Slr1339 protein
sll1099	-0.723678	-0.840967	-0.120564	-0.113081	0.123394	0.0426836	Elongation factor Tu
slr2018	-1.29828	-0.621171	0.258719	-0.276841	-0.343304	0.0428785	Slr2018 protein
slr1343	-0.706387	-1.73089	-0.461865	-0.147466	-0.164206	0.0429425	Slr1343 protein
sll1249	-1.09873	-1.08084	-0.234794	-0.338538	-0.239875	0.0433777	Pantoate--beta-alanine ligase
sll0925	0.800477	0.925018	0.390373	-0.196222	0.272617	0.0433938	Hypothetical protein sll0925
slr0014	-0.690802	-1.3625	-0.191193	0.449919	-0.342532	0.0438218	Hypothetical protein slr0014
slr0924	0.631557	-0.555707	-0.64908	-0.876147	-0.724065	0.0438218	Slr0924 protein
slr1866	-0.561463	-0.544461	0.350909	0.501064	-0.0697142	0.0438532	Slr1866 protein
slr0185	-1.65586	-0.681181	-0.0768197	-0.256809	-0.20232	0.0443928	Orotate phosphoribosyltransferase
sll1085	-1.67245	-0.323403	0.184646	0.368601	-0.26421	0.0444746	Glycerol-3-phosphate dehydrogenase
sll0487	-1.09544	-0.516581	-0.239362	0.103472	0.000165162	0.0445258	Sll0487 protein
slr0108	2.43299	1.16335	1.27921	0.154117	0.416301	0.0447643	Slr0108 protein
slr0930	-0.821865	-0.322293	0.0103332	-0.160287	0.221973	0.0448058	Slr0930 protein
sll0868	-0.129829	-0.956227	0.55026	-0.191391	0.340167	0.0449379	Lipoyl synthase 2
slr0634	-0.459721	-0.87123	0.142812	0.0294699	-0.0509324	0.0451341	Slr0634 protein
sll0602	0.471315	0.0252404	-0.388258	-0.459888	-0.191086	0.0451623	Sll0602 protein
sll1150	0.547315	0.647998	0.0168485	-0.327455	0.0185261	0.0451623	Sll1150 protein
slr1998	-0.51322	-0.721919	0.0834076	-0.28795	0.0730697	0.0451623	Slr1998 protein
sll0727	-0.0589871	-1.81141	0.00864444	0.0571695	0.343572	0.0452739	Sll0727 protein
sll1835	-1.32503	-0.918995	-0.689515	0.341099	-0.0656469	0.0452739	Sll1835 protein
slr0408	0.265786	0.7659	-0.463929	-0.00350232	-0.251671	0.0452739	Slr0408 protein
slr2088	0.438365	1.08318	0.0282961	0.138653	0.12406	0.0452739	Acetohydroxy acid synthase
slr1829	0.51713	1.02922	0.34101	-0.32425	0.0429547	0.0454119	Slr1829 protein
slr1982	0.420212	1.4141	0.0518064	-0.121059	0.174711	0.0454119	CheY subfamily
sll0983	-0.865277	-0.584466	0.214123	0.466436	-0.34195	0.0459658	Sll0983 protein
slr0451	0.494448	1.13533	-0.162909	0.00490824	-0.10133	0.0461502	Antiviral protein
slr2044	0.489472	0.199206	-0.615453	-0.218792	-0.106992	0.0461502	ABC transporter
slr0084	-0.888327	-0.426916	0.26358	0.286798	-0.265983	0.0461528	Imidazole glycerol phosphate synthase subunit hisH
sll0930	-1.58103	-1.14812	-0.907453	-0.0457892	-0.747371	0.0462815	Sll0930 protein
slr1468	-0.729726	-1.08192	0.612552	0.663656	-0.683074	0.0462944	Tymocyte protein cThy28kD
slr1676	-0.417913	-0.0734372	1.21883	0.221447	0.199213	0.04687	Slr1676 protein
sll1165	-1.45311	-0.243487	0.0529089	0.253819	-0.112933	0.047178	DNA mismatch repair protein mutS
slr0664	0.863189	2.27092	0.869057	-0.170907	0.329255	0.047178	Slr0664 protein
slr1659	-0.843341	-0.930706	-0.370468	0.0269374	-0.143052	0.047178	Slr1659 protein
sll1161	0.355505	-2.0621	0.609724	0.395718	1.24115	0.0473565	Adenylate cyclase
slr1415	0.46637	0.971769	-0.266478	-0.361959	-0.195677	0.0475724	Slr1415 protein
sll0280	0.397893	0.811727	-0.683269	-0.467558	-0.19484	0.0477056	Sll0280 protein
ssr2843	0.941816	0.601035	0.194161	0.0784102	-0.389116	0.048017	Ssr2843 protein
sll0759	0.704734	1.17987	0.699893	-0.192529	0.0310014	0.0480491	ABC transporter
slr0442	0.424713	3.36705	-0.0833094	1.22138	-1.40649	0.0481896	Slr0442 protein
sll0540	1.00893	0.661387	0.547422	-0.0720683	0.210702	0.048721	Sll0540 protein
slr0944	0.585847	0.465902	-0.149317	-0.232271	-0.0510665	0.0489757	Hypothetical protein slr0944
ssr1258	-0.37913	-0.219626	0.623394	0.931209	0.427333	0.0489757	Hypothetical UPF0150 protein ssr1258
slr1902	-0.061568	-0.587613	0.896721	0.167776	0.359561	0.049081	Transposase
sll1229	0.0835475	1.11785	-0.250979	-0.25914	0.0415955	0.0491107	Hybrid sensory kinase
slr0642	1.23532	2.80252	1.68854	0.743872	-0.429944	0.0491107	Integral membrane protein
slr1546	1.21626	-0.180967	-0.504323	-0.336211	-0.223394	0.0491107	Slr1546 protein
sll1293	-0.820662	-1.90179	-0.684335	-0.413843	-0.18123	0.049221	Sll1293 protein
slr1653	0.559286	0.435067	0.139963	-0.419731	-0.0731811	0.0493722	N-acyl-L-amino acid amidohydrolase
sll0479	1.39464	0.255389	0.069895	-0.210919	0.0363976	0.0494149	Sll0479 protein
slr0719	0.539159	0.682603	-0.0642575	-0.23856	0.292632	0.0494149	Slr0719 protein
slr0426	-0.905369	-0.612952	-0.269992	-0.103138	0.0229826	0.0497177	GTP cyclohydrolase I
sll1219	-0.157068	-0.470994	0.229796	0.448797	0.293411	0.0497875	Sll1219 protein
sll1817	-0.513049	-1.73603	-0.54347	0.662842	0.279883	0.0504097	30S ribosomal protein S11
slr1196	-0.735093	-1.45267	-0.178434	-0.409758	-0.249392	0.0504097	Slr1196 protein
sll1562	-0.451684	-0.775138	0.970907	0.0761301	0.710992	0.0504487	Sll1562 protein
slr0678	-0.828696	-1.14897	-0.0574928	-0.361395	-0.710855	0.0510924	Putative biopolymer transport exbD protein
slr1774	0.731519	0.321801	0.0870727	-0.487912	0.00254254	0.0510924	Slr1774 protein
ssl3437	-1.4004	-0.642531	-0.703236	0.482416	-0.100131	0.0513002	30S ribosomal protein S17
slr0075	-0.425367	0.710533	1.56568	0.906547	0.978615	0.0514501	Probable ATP-dependent transporter slr0075
slr1398	0.460853	-0.36564	0.788694	1.11869	0.522634	0.0515355	Slr1398 protein
slr0903	-1.56303	-0.499453	-0.411522	-0.334233	-0.168725	0.0518791	Hypothetical protein slr0903
slr1051	-1.00006	-1.28814	-0.755605	-0.350741	-0.393021	0.0519194	Enoyl-[acyl-carrier-protein] reductase [NADH]
slr0989	0.661752	0.690578	-0.103255	-0.305899	0.498941	0.0522351	Hypothetical UPF0082 protein slr0989
sll1685	-0.855004	-0.693376	0.337878	-0.278221	0.07987	0.0525062	CemA-like protein sll1685
slr1884	-0.602092	-1.10803	-0.264048	-0.335981	-0.199022	0.0525062	Tryptophanyl-tRNA synthetase
sll1871	-0.0954894	-0.313867	1.01297	0.433292	0.0945782	0.0525365	Sensory transduction histidine kinase
sll0306	1.70211	2.82889	2.20706	0.114186	0.685673	0.0525915	RNA polymerase sigma factor
slr2033	0.412181	0.684463	-0.806973	0.209745	-0.754797	0.0527235	Rubredoxin
slr2067	0.182348	-2.99818	0.270937	0.184743	0.305922	0.0527235	Allophycocyanin alpha chain
sll1606	-0.595994	-1.38069	-0.484484	-0.23184	-0.0697526	0.0527943	Sll1606 protein
sll1397	0.386543	-0.417002	2.0974	0.263401	1.31265	0.0527957
ssl2559	NA	1.13571	-0.443358	-0.416825	-0.212923	0.0527957	Ferredoxin
sll1184	-0.218208	-2.90208	-0.340518	-0.142286	-0.122156	0.052896	Heme oxygenase 1
slr0922	-1.16303	-0.80723	-0.19895	0.19049	-0.487319	0.053047	Peptidyl-tRNA hydrolase
slr1509	-1.51491	-0.87628	0.291846	0.757282	-0.603169	0.0531579	Na+-ATPase subunit J
slr1717	-0.671961	-0.797157	0.368391	-0.400656	0.044111	0.0534052	Hypothetical protein slr1717
sll0847	0.465822	0.492016	-0.386751	-0.420144	0.259284	0.0535844	Sll0847 protein
slr1325	0.480833	0.844759	-0.0829575	0.226576	-0.417975	0.0536285	Probable guanosine-3',5'-bis(diphosphate) 3'-pyrophosphohydrolase
sll1110	0.162325	-0.425308	0.242293	0.0547526	0.510704	0.0536859	Peptide chain release factor 1
sll1652	1.51593	3.05916	1.20583	0.877487	1.06712	0.0538181	Sll1652 protein
sll0436	-2.72011	-0.814989	-0.563962	-0.601755	-0.497304	0.0539867	Sll0436 protein
sll1687	-0.22993	0.060088	0.9259	0.102673	0.665987	0.0539867	Sll1687 protein
slr0534	-1.52227	-0.733634	-0.339086	-0.256537	-0.505395	0.0539867	Soluble lytic transglycosylase
slr2076	0.20481	-1.70306	0.251637	0.0391206	0.751055	0.0546563	60 kDa chaperonin 1
slr0983	0.262325	-1.02924	0.460399	0.344731	0.636892	0.0547572	Alpha-D-glucose-1-phosphate cytidylyltransferase
sll0819	1.49493	-0.0784258	-0.325388	-0.224871	-0.226988	0.0547769	Photosystem I reaction centre subunit III precursor
sll1553	-0.736163	-0.899555	-0.498996	-0.238169	0.0558009	0.0547769	Phenylalanyl-tRNA synthetase beta chain
slr0445	0.998445	1.50243	0.830696	0.0429707	0.609093	0.0547769	Slr0445 protein
slr0011	-1.34385	-1.52593	-0.933923	-0.0047955	-0.386008	0.054809	Hypothetical protein rbcX
slr0611	1.17108	2.87998	1.73651	0.211478	0.485075	0.055311	Prenyl transferase
slr0897	0.300793	-0.228529	-0.249444	-0.427137	-0.294263	0.0553749	Endo-1,4-beta-glucanase
slr2141	-1.33786	-0.233429	-0.132135	0.0524954	-0.0520668	0.0562445	Slr2141 protein
slr1315	1.33645	1.18364	0.670902	-0.0733765	0.677825	0.0570613	Slr1315 protein
slr2019	-0.159386	-0.739074	0.139394	-0.0505616	0.362176	0.0570613	ABC transporter
ssl3829	-1.22101	-0.327465	-0.542202	-0.0393145	-0.0453215	0.0571164	Ssl3829 protein
sll1275	0.371394	0.893042	-0.407316	-0.0131263	-0.0843927	0.0571284	Pyruvate kinase 2
slr0193	0.634306	0.717809	0.0872952	-0.0972656	0.0977864	0.0571284	RNA-binding protein
slr0644	0.508667	0.496206	-0.444057	-0.223919	0.0914576	0.0572342	Probable tRNA-dihydrouridine synthase 1
slr1986	-1.0246	-2.41498	-0.977592	0.12796	-0.862289	0.0577198	Allophycocyanin beta chain
slr2058	-0.974745	-0.316148	0.0841296	-0.274732	0.259273	0.0577198	DNA topoisomerase I
slr2001	-0.987362	-0.574099	-0.508792	0.0287313	0.0336021	0.0587453	Cyanophycinase
slr2047	-1.66905	-0.614908	-0.672749	-0.182119	-0.319597	0.0591939	PhoH-like protein
sll1677	-1.06406	-0.93557	-0.708465	-0.288551	-0.277413	0.059528	Spore maturation protein B
slr1462	-0.0377768	0.68721	-0.406544	-0.368479	-0.346045	0.0595746	Slr1462 protein
slr1573	-1.16318	-0.598013	-0.481549	0.157028	0.0025448	0.0596095	Hypothetical UPF0124 protein slr1573
sll0370	-1.47446	-0.584791	-0.503065	-0.18234	-0.118257	0.0597584	Carbamoyl-phosphate synthase large chain
sll1739	0.103254	-0.686581	0.733843	0.156134	0.448187	0.0597584	Sll1739 protein
sll1954	1.07779	0.623342	0.458036	-0.0197958	0.24247	0.0597584	Sll1954 protein
slr2025	0.337197	0.161796	-0.629302	-0.202375	-0.266102	0.0597584	Slr2025 protein
ssr3300	-0.12807	0.485752	-0.433568	-0.419071	-0.311754	0.0599685	Ssr3300 protein
sll0876	0.521158	0.0291501	-0.615891	-0.00236858	-0.57855	0.0601081	Holliday junction DNA helicase ruvA
slr1367	-0.6848	-1.45479	-0.384515	-0.166294	-0.488149	0.0601081	Glycogen phosphorylase
sll1079	-0.861988	-3.20209	-1.52402	0.352923	1.07252	0.0603425	Hydrogenase expression/formation protein; HypB
sll1537	0.208164	0.248794	-0.118898	-0.493516	-0.512085	0.0606015	Sll1537 protein
sll0922	-0.621183	-0.603765	-0.0132641	0.440842	-0.26753	0.0608164	Sll0922 protein
slr0318	0.630756	0.105506	-0.288992	-0.512052	0.0427536	0.0608164	Slr0318 protein
ssl3436	-0.976156	-0.528257	-0.61693	0.494274	0.160679	0.0608405	50S ribosomal protein L29
slr1101	1.1918	0.469939	0.347971	0.0809896	0.179548	0.0612073	Hypothetical protein slr1101
slr1777	0.691854	0.642557	-0.850552	0.293125	0.0574736	0.0612901	Magnesium-chelatase subunit chlD
sll0555	-1.22297	-1.10549	-0.617537	-0.0756685	-0.22516	0.061571	Putative methionine aminopeptidase C
slr1344	-0.679538	-0.837877	-0.31601	-0.316237	-0.10091	0.0615848	Slr1344 protein
sll1533	2.504	-0.129505	-0.606913	-0.210728	0.0178974	0.0616306	Twitching mobility protein
slr0009	-0.727436	-1.01116	-0.464562	-0.00564649	-0.143332	0.0618395	Ribulose bisphosphate carboxylase large chain
slr1969	0.813068	1.38341	0.587048	0.214136	-0.0725496	0.0618714	Hybrid sensory kinase
ssr0330	-0.820401	-0.64767	-0.374209	0.00444268	-0.0885906	0.0618714	Ferredoxin-thioredoxin reductase, variable chain
slr1566	0.302976	0.218457	-0.179305	-0.589305	-0.176813	0.0619072	Slr1566 protein
ssr1604	-0.0856564	-0.89324	0.0661963	0.0562453	0.559559	0.0622095	50S ribosomal protein L28
ssl2471	NA	2.7086	-1.82979	-0.00794538	-1.58585	0.0629389	Ssl2471 protein
slr0293	-2.19	0.135748	0.560672	-0.0891941	0.00574664	0.063001	Glycine dehydrogenase [decarboxylating]
slr1796	-1.00025	-1.13303	-0.539945	-0.297134	-0.704674	0.063001	Slr1796 protein
sll1625	0.504825	0.419763	-0.0302575	-0.328418	0.11272	0.0630045	Succinate dehydrogenase iron-sulphur protein subunit
ssr2723	0.708793	1.65727	0.848142	0.301569	0.0432181	0.0630045	Ssr2723 protein
sll0625	0.0231864	-0.438829	0.468795	0.157598	0.419877	0.0630298	Sll0625 protein
slr1342	-1.63665	-0.608922	-0.716854	-0.148249	-0.350813	0.0630298	Slr1342 protein
sll0508	0.0562651	-0.714558	0.989154	-0.0103007	0.321312	0.0632791	Sll0508 protein
slr0722	0.629305	0.385375	-0.2043	-0.281427	0.0613633	0.0632791	Hypothetical UPF0088 protein slr0722
sll0586	1.55463	0.842745	0.85604	-0.362916	0.708809	0.0633113	Sll0586 protein
slr1167	-0.286066	-0.163404	0.884998	-0.0129839	0.415965	0.0633113	Hypothetical oxidoreductase slr1167
slr0091	-1.02219	-0.525681	1.92947	0.199957	-0.190652	0.0635301	Aldehyde dehydrogenase
sll0158	-1.59826	-0.326765	0.284848	0.264655	0.0770251	0.0637055	1,4-alpha-glucan branching enzyme
sll1041	-0.41769	-0.479025	-0.00965828	-0.12125	0.389462	0.0637055	ABC transporter
sll1708	0.530018	0.601007	0.280049	-0.13754	-0.0396701	0.0637055	NarL subfamily
slr0050	-0.843658	-0.521195	0.110716	0.435676	-0.443747	0.0637055	Ribonuclease Z
slr1686	1.32188	3.84351	1.92543	0.94793	0.339225	0.0637055	Slr1686 protein
slr1840	-1.14841	-0.737666	-0.448302	-0.381971	-0.240053	0.0637995	Hypothetical protein slr1840
sll1173	-0.433638	-0.663146	-0.251715	0.00298902	0.375719	0.0642285	Sll1173 protein
slr1886	1.02316	1.28867	0.935492	0.144675	0.392184	0.0644128	Putative iojap protein
sll1186	1.76829	0.173114	-0.0794839	0.0986748	0.286785	0.064423	Sll1186 protein
sll0838	-0.944262	-0.738717	-0.107227	-0.251456	-0.392765	0.0647631	Orotidine 5'-phosphate decarboxylase
slr1287	-1.7155	-0.206849	0.125798	0.236542	-0.215313	0.0647631	Slr1287 protein
slr0250	0.923149	0.286768	0.251989	-0.46188	-0.0269138	0.0648906	Slr0250 protein
slr0456	0.874137	0.70249	0.635036	-0.143312	0.0499023	0.0648906	Slr0456 protein
ssr1398	-0.556937	-1.50187	-0.518885	0.231799	-0.489786	0.0648906	50S ribosomal protein L33
ssl3712	0.591214	1.20346	-0.214628	0.328323	-0.109508	0.0653122	Ssl3712 protein
slr1238	-0.371309	-0.45687	0.0625327	0.573502	-0.0309896	0.0657152	Glutathione synthetase
ssl3445	-0.950468	-0.790503	-0.514835	0.482749	-0.278685	0.065873	50S ribosomal protein L31
sll1799	-0.391968	-0.436513	-0.297462	0.547954	0.735681	0.0660608	50S ribosomal protein L3
slr1068	1.72514	2.51394	-0.119004	1.03435	0.771634	0.0660608	Slr1068 protein
sll0167	0.277264	0.520954	-0.330226	-0.264065	-0.0925686	0.0668407	Sll0167 protein
sll0320	-0.970556	-1.52972	-0.690038	-0.495619	-0.720125	0.0668407	Ribonuclease D
sll0493	-0.732856	-0.650191	-0.0759847	-0.314818	0.159321	0.0668407	Sll0493 protein
slr1235	0.760993	1.14549	0.704299	0.180354	0.292552	0.0668407	Slr1235 protein
slr0974	-1.53014	0.237074	0.672014	0.120008	0.499165	0.067071	Translation initiation factor IF-3
slr0556	1.06237	0.896047	0.753233	-0.00160638	0.351985	0.0671494	Hypothetical UPF0001 protein slr0556
sll1461	-1.17234	-0.575763	0.00697812	-0.451585	-0.311651	0.0673625	Sll1461 protein
slr0877	0.524252	0.54742	-0.488232	0.180905	-0.127991	0.0674186	Glutamyl-tRNA(Gln) amidotransferase subunit A
sll0293	0.568842	-0.678928	-0.404988	-0.975328	-1.55298	0.067444	Sll0293 protein
slr1649	0.578914	0.0680549	-0.725602	-0.293033	-0.0249625	0.067444	Slr1649 protein
sll1367	-0.399712	-0.93163	-0.272513	-0.0753885	0.0618278	0.0682911	Sll1367 protein
sll0751	0.0897958	1.00231	-0.776837	-0.0141679	-0.644682	0.0685158	Ycf22 protein
slr1113	-1.41751	-0.362207	0.0794066	0.0434223	-0.251098	0.0685158	ABC transporter
slr2045	0.35561	0.655796	-0.372416	0.0676173	-0.107804	0.0688674	Hypothetical protein slr2045
sll0574	-0.437729	-1.19386	-0.516682	-0.00851661	0.0198816	0.0693611	Integral membrane O-antigen translocator protein
sll1744	0.451486	-0.513985	0.460762	0.640886	0.811231	0.0699333	50S ribosomal protein L1
ssr2611	-1.48631	-0.839672	-0.776862	0.113606	-0.353196	0.0699333	Ssr2611 protein
slr0483	0.350311	0.593858	-0.501814	0.23218	-0.609699	0.0701276	Slr0483 protein
sll0267	0.68572	0.487968	0.0145958	-0.167443	0.193846	0.0701434	Sll0267 protein
sll0877	0.236637	-0.240741	0.703465	0.266882	0.731298	0.0701434	Sll0877 protein
sll1263	-0.633448	-1.0159	-0.317541	-0.0421001	-0.180992	0.0701434	Hypothetical transport protein sll1263
slr0121	0.451327	0.56777	-0.256503	-0.499924	0.0474899	0.0701434	Slr0121 protein
slr0867	-0.620176	-0.98831	0.313771	-0.3236	0.064424	0.0701434	Slr0867 protein
sll0268	-0.072019	0.325748	-0.344686	-0.362843	-0.452631	0.0702468	Sll0268 protein
sll1032	-2.75391	-0.482236	-0.930043	0.174291	-0.53714	0.0702468	CcmN protein
sll0563	0.480221	0.842542	0.232621	-0.337688	-0.0670672	0.0705344	Sll0563 protein
sll1809	-1.23554	-0.665992	-0.869223	0.72238	-0.0393118	0.0705344	30S ribosomal protein S8
slr0015	0.0912097	1.01539	-0.385693	-0.453235	-0.0672408	0.0705344	Lipid-A-disaccharide synthase
sll0154	-0.875606	-0.097363	0.33997	0.203972	0.0933731	0.0707929	Hypothetical UPF0052 protein sll0154
slr0807	0.676034	-0.249003	-0.347463	-0.200428	-0.0540342	0.0708173	Probable O-sialoglycoprotein endopeptidase
sll0414	-0.437301	0.173096	0.546514	0.563207	0.367198	0.0709939	Sll0414 protein
slr0143	0.5266	0.373604	-0.0579083	-0.335029	0.0855098	0.0709939	Hypothetical WD-repeat protein slr0143
slr0237	-1.03728	-0.33762	-0.00971207	0.331973	-0.162172	0.0709939	Glycogen operon protein; GlgX
slr0522	-0.900652	-1.47051	-0.144715	-0.333171	-0.109186	0.0709939	Slr0522 protein
slr0529	0.79382	0.433816	-0.0451117	-0.212554	0.161304	0.0709939	Slr0529 protein
slr0638	-0.00300616	-0.775522	0.174222	0.571072	0.0171146	0.0709939	Glycyl-tRNA synthetase alpha chain
ssl1707	-1.18496	0.609138	1.02508	0.408799	0.541585	0.0709939	Ssl1707 protein
sll0146	-0.476204	-1.41275	-0.417464	-0.224895	0.000447713	0.0710408	High-affinity branched-chain amino acid transport protein; BraE
sll1678	-0.617453	-1.16403	-0.50818	0.14548	-0.219698	0.0713874	Spore maturation protein A
slr0001	0.932393	0.72104	0.4834	0.396832	-0.366461	0.0713874	Slr0001 protein
slr0272	1.14026	1.61838	0.627677	0.800009	-0.1186	0.072017	Hypothetical protein slr0272
slr0394	-1.904	-0.521619	-0.640522	0.151645	-0.44801	0.072142	Phosphoglycerate kinase
slr1762	1.16399	-0.004473	-0.208674	-0.56978	-0.0904554	0.0724574	Slr1762 protein
slr1910	0.594585	0.520245	0.323708	-0.0157189	-0.354806	0.0729765	N-acetylmuramoyl-L-alanine amidase
sll0498	1.20752	1.2501	1.05595	0.354851	0.0644161	0.0732203	Sll0498 protein
sll1803	-1.13171	-0.18809	-0.459972	0.557523	0.383373	0.0732203	50S ribosomal protein L22
sll1095	-1.05013	-0.764524	-0.0384966	0.125408	-0.26729	0.0734011	Sll1095 protein
slr0468	-1.0431	-2.0759	0.322383	-0.2443	0.579094	0.0734011	Slr0468 protein
sll0177	1.13048	0.417195	0.0810043	0.230774	0.269129	0.0738561	Sll0177 protein
sll0765	-0.531734	0.0246481	0.63244	0.827396	0.1167	0.0739543	Hypothetical UPF0176 protein sll0765
sll1097	0.0680834	-0.942847	-0.00565582	0.551202	0.376634	0.0742425	30S ribosomal protein S7
sll0702	-0.127362	0.412202	-1.00793	-0.0306885	-1.30834	0.0747807	Sll0702 protein
sll0072	-0.591253	-0.854983	0.333311	0.223303	-0.469155	0.0752	Sll0072 protein
sll0601	0.565377	0.094831	-0.561246	-0.220196	-0.0317397	0.0752503	Hypothetical UPF0012 protein sll0601
sll0704	1.11671	1.17495	0.701542	0.32314	0.689945	0.0755682	NifS protein
sll0204	-1.2812	-0.326137	0.122034	0.330677	-0.372022	0.0760193	tRNA uridine 5-carboxymethylaminomethyl modification enzyme gid
sll0284	1.2296	0.860129	0.0366806	0.13414	0.691443	0.0762271	Sll0284 protein
slr1545	0.469886	0.269497	-0.254331	-0.447486	0.0624024	0.0762271	RNA polymerase sigma-E factor
ssl2667	0.681391	0.767663	0.279171	0.314436	-0.198024	0.0762271	NifU protein
sll1825	0.894065	0.579728	0.150339	0.183092	0.272684	0.0762309	Aklaviketone reductase
sll0023	-0.475641	-0.6568	0.156326	0.501805	0.308077	0.0762463	Sll0023 protein
sll1695	-0.964308	0.0786568	0.695226	0.330431	0.0637948	0.0762463	General secretion pathway protein G
slr1854	-1.06186	-1.56565	-1.17005	-0.494748	-0.273775	0.0762463	Slr1854 protein
sll1163	NA	-0.949696	-0.567539	-0.285611	-0.223636	0.0769634	Sll1163 protein
slr0398	-1.07175	-0.47348	-0.146037	0.0428388	-0.199978	0.077164	Slr0398 protein
sll1670	-0.211675	-0.442284	0.182156	0.228275	0.154937	0.0773209	Heat-inducible transcription repressor hrcA homolog
sll1516	0.924134	0.724525	0.294336	0.118692	0.422231	0.0778532	Sll1516 protein
ssr1425	0.839527	0.972574	0.596971	0.157895	-0.379396	0.0779821	Ycf34 gene product
slr0743	-0.242942	-0.668083	0.285618	-0.224443	0.261636	0.0782936	N utilization substance protein
sll0395	0.426784	0.670346	-0.00216337	-0.47622	-0.402865	0.078678	Sll0395 protein
slr1611	0.0691519	0.0878716	1.60314	0.706195	0.358181	0.0788179	Slr1611 protein
sll0984	-0.577608	-1.47218	0.373498	0.0357551	0.472579	0.0789712	Sll0984 protein
slr2128	-0.602115	-0.719162	1.04329	0.063739	0.461701	0.0793546	Slr2128 protein
slr0782	0.511453	0.370651	-0.129196	-0.105083	-0.00730702	0.0794067	Hypothetical protein slr0782
slr0845	0.501533	1.56728	0.727343	0.117384	0.0757456	0.0795939	Slr0845 protein
slr0337	0.399664	0.489588	0.0738952	-0.498052	0.0933727	0.0798646	Slr0337 protein
sll0887	-0.962332	-0.0710513	0.391479	0.214402	0.00365345	0.0810617	Sll0887 protein
sll1851	3.56605	3.97495	3.78792	2.08881	2.80107	0.0813432	Sll1851 protein
sll0757	0.655272	0.129919	0.00931519	-0.236162	-0.127528	0.0813492	Amidophosphoribosyltransferase precursor
sll0756	-0.0345194	-1.57125	0.34631	-0.0644006	-0.0915354	0.0813621	Sll0756 protein
slr1652	0.366467	0.479489	-0.153222	-0.426414	-0.183508	0.0823187	Slr1652 protein
sll0096	0.646561	0.70485	0.292505	-0.257444	0.211237	0.0825672	Sll0096 protein
sll1338	0.887567	0.672159	-0.0805915	0.646288	-0.650121	0.0826151	Sll1338 protein
slr0927	0.44279	1.23715	0.20147	0.0800266	-0.115091	0.0826679
slr2117	NA	1.47035	-0.583931	-0.175764	-1.7246	0.083241	Slr2117 protein
slr2003	-0.894926	-0.159021	-0.772978	0.395534	0.112765	0.083291	Slr2003 protein
sll0069	-0.62557	-0.732074	-0.321386	-0.123347	-0.102705	0.0834716	Sll0069 protein
slr0338	-1.02376	-0.745316	-0.397401	-0.269833	-0.458484	0.0834716	Slr0338 protein
slr1575	0.354014	-0.00154246	-0.275748	-0.469025	-0.202746	0.0834716	Slr1575 protein
slr2011	-2.11503	-0.169732	-0.351864	0.454484	-0.325474	0.0834716	Slr2011 protein
slr2121	-0.742654	-0.410643	-0.0658037	0.0756193	-0.0926643	0.0834716	Slr2121 protein
sll0994	1.28191	0.244686	-0.489294	0.401703	-0.99	0.0843866	Sll0994 protein
slr0796	0.892713	0.739436	0.25325	-0.18106	0.547107	0.0843866	Nickel resistance
slr1199	0.397747	0.740135	-0.117691	0.108598	-0.158653	0.0847065	DNA mismatch repair protein mutL
slr0325	-1.023	1.45198	0.442211	-0.0187018	0.286969	0.0847873	Slr0325 protein
slr1940	-0.578905	-1.36194	-0.419493	-0.620945	-0.0171968	0.0851462	Slr1940 protein
sll1987	0.798529	0.199497	0.0968264	-0.173378	-0.0844833	0.0852249	Peroxidase/catalase
sll0461	0.610907	-0.0294964	-0.628696	-0.213261	-0.00966357	0.0854435	Hypothetical protein sll0461
sll1300	-0.90019	-0.467162	-0.157911	-0.214892	0.159954	0.0854435	tRNA (guanine-N(7)-)-methyltransferase
sll1169	-0.819791	1.34891	-0.74313	0.488504	-0.324674	0.0854901	Sll1169 protein
slr1979	-0.527851	-0.586736	0.134934	-0.272792	0.0606382	0.0854958	Anthranilate synthase component I-like protein
slr0243	-0.531807	-0.585414	-0.00639233	0.396465	-0.316479	0.0857283	Slr0243 protein
slr1901	-0.626845	-0.828116	-0.208113	-0.0915955	0.105604	0.0857283	ABC transporter
slr1853	-1.01259	-1.66313	-1.25077	-0.297492	-0.319576	0.0864239	Slr1853 protein
sll1725	-0.0900237	0.327611	-0.183293	-0.481263	-0.512453	0.0865335	ABC transporter
sll1921	0.82598	0.036318	-0.253085	-0.343965	0.121782	0.0865335	Sll1921 protein
slr0448	1.99162	1.11405	-0.0766711	0.919069	-0.645832	0.0865335	DNA repair protein radA homolog
slr1742	-1.05413	-1.04587	-0.370626	0.556496	-0.49558	0.0865335	Slr1742 protein
slr0731	-0.633895	-0.253855	-0.0825841	0.42647	0.0765517	0.0869272	Slr0731 protein
sll0418	-0.507943	-0.805772	-0.0157996	-0.31853	-0.193746	0.0870556	Sterol-C-methyltransferase
sll0781	0.739305	-0.0760155	-0.11876	-0.400245	-0.182143	0.0870556	Sll0781 protein
sll0379	-0.624215	-1.0081	-0.605052	-0.0455003	-0.132397	0.08711	Acyl-[acyl-carrier-protein]--UDP-N-acetylglucosamine O-acyltransferase
slr1334	-0.154008	-1.21046	-0.062051	0.0263686	0.10028	0.0871403	Slr1334 protein
slr0712	1.1726	0.199194	0.129322	-0.0699602	0.131693	0.0875441	Hypothetical protein slr0712
slr0169	0.484033	0.878615	-0.143821	-0.584893	-0.308181	0.0876593	Slr0169 protein
sll0485	-1.21493	-0.0456435	0.437587	0.0310799	0.125393	0.0879732	NarL subfamily
slr1999	-0.419833	-0.723997	0.640421	-0.180815	0.339801	0.0879732	Slr1999 protein
slr1565	-0.543726	-0.592091	-0.218538	0.027436	-0.0299031	0.0882543	Hypothetical protein slr1565
ssl2595	-0.0941152	1.36613	-0.350851	0.197802	-0.718265	0.0885687	Ssl2595 protein
sll1868	-0.494619	0.35907	0.66159	-0.135557	0.46481	0.0887277	DNA primase
slr1491	0.20894	0.597385	0.14147	-0.474846	-0.0734588	0.0887277	Iron(III) dicitrate-binding periplasmic protein
slr1693	0.265686	-1.01811	0.27058	0.244342	0.41485	0.0887562	PatA subfamily
slr0231	0.139565	3.78936	-0.19937	-0.321513	-0.0604	0.0891073	Slr0231 protein
slr0645	-0.698569	-0.316068	-0.00267256	-0.206956	0.252421	0.089545	Slr0645 protein
ssr2962	0.601433	1.25217	-0.599424	0.776887	-0.158892	0.0895993	Ssr2962 protein
slr1254	0.320916	1.30981	0.486029	-0.146509	-0.133917	0.0899475	Phytoene dehydrogenase
sll0634	-0.415771	-1.09566	-0.430945	-0.0748578	0.120891	0.0906526	Photosystem I biogenesis protein btpA
slr1435	-0.756191	-0.343946	-0.282805	-0.0931403	0.076575	0.0906526	PmbA protein
sll0376	0.655111	-0.102749	-0.339678	-0.458216	-0.183484	0.0907527	Sll0376 protein
slr0525	-0.343756	-0.795512	-0.222451	-0.0392084	0.193948	0.0907527	Magnesium-protoporphyrin O-methyltransferase
slr1249	0.467017	0.559745	-0.0688875	-0.259465	-0.110537	0.0909347	Phosphate transport system permease protein; PstA
sll1392	0.652369	1.10995	0.766516	0.018674	0.105355	0.0912258	Sll1392 protein
slr1747	0.509128	3.18385	1.26961	-0.0358941	0.2355	0.0916987	Slr1747 protein
slr0040	0.126286	1.36138	-0.22963	-0.447288	0.182088	0.0918246	Bicarbonate transporter
sll1775	-0.460691	-0.862089	-0.162974	-0.190612	-0.164547	0.0926969	Sll1775 protein
slr0118	0.00875944	-0.0442337	-0.398761	-0.339833	-0.783673	0.0926969	Thiamine biosynthesis protein thiC
slr0300	1.35431	1.02864	0.914902	0.630121	0.259805	0.0926969	Slr0300 protein
sll0726	-0.542817	-1.85977	-0.67301	-0.313692	-0.424557	0.0927263	Phosphoglucomutase
sll1261	-0.00402651	-1.11907	-0.205755	1.06914	0.0583828	0.0931214	Elongation factor Ts
slr0216	1.019	0.431872	0.398768	0.0109975	0.240798	0.0931214	Cobinamide kinase/cobinamide phosphate guanylyltransferase
slr1072	0.493873	1.01643	0.0990961	0.518362	-0.205774	0.0931214	GDP-D-mannose dehydratase
ssr2912	0.325434	0.693907	0.131091	-0.110604	-0.303389	0.0936133	Ssr2912 protein
slr0689	-0.143912	-0.0283703	0.450701	0.276347	0.40555	0.0938808	Slr0689 protein
slr0650	-1.68906	-0.238643	-0.519906	0.356783	-0.182651	0.0940573	Slr0650 protein
slr0985	0.731143	1.07297	0.639205	0.0826315	0.475252	0.0940883	DTDP-6-deoxy-L-mannose-dehydrogenase
slr0333	1.31147	-0.645721	0.246325	0.306169	0.514005	0.0944351	Slr0333 protein
sll1662	-0.195453	0.305488	-0.686541	-0.372163	-0.427681	0.0950262	Chorismate mutase /prephenate dehydratase
slr2009	-2.76212	-0.43149	-0.895676	-0.353602	-0.391141	0.0954835	NADH dehydrogenase subunit 5
sll0790	0.861335	0.586864	0.119911	0.143642	0.14358	0.0956375	Sensory transduction histidine kinase
sll1151	-0.617637	-0.951355	-0.242287	-0.524781	-0.0655703	0.095749	Sll1151 protein
slr0952	0.0880777	-0.846286	0.795287	-0.153145	0.28151	0.095865	Fructose-1,6-bisphosphatase
slr1975	-1.07598	-0.739689	-0.427168	0.0795654	-0.485233	0.095865	Renin-binding protein
slr0984	0.232616	-0.767913	0.263666	0.205423	0.488181	0.0970751	CDP-glucose-4,6-dehydratase
sll0543	1.9392	-0.0472491	-0.517066	-0.213972	-0.197742	0.0975791	Sll0543 protein
slr1821	-0.647623	-0.613956	0.00948418	0.249083	-0.173423	0.0977885	Hypothetical zinc metalloprotease slr1821
sll0550	0.405772	0.768924	0.175589	-0.147482	0.270546	0.0982074	Diflavin flavoprotein A 1
slr1724	0.152685	0.20306	-0.469889	-0.205993	-0.206446	0.098487	Slr1724 protein
sll0260	-0.624221	-0.295327	0.470532	0.19822	-0.167731	0.0984958	Hypothetical UPF0053 protein sll0260
slr0095	0.165392	2.10508	2.74383	1.95339	1.69196	0.0984958	O-methyltransferase
sll1863	1.46826	3.5903	1.84241	1.58286	1.13045	0.0985651	Sll1863 protein
sll0430	0.456952	-1.18429	0.638143	0.28771	0.557601	0.0986549	Heat shock protein
slr0662	-0.411696	-0.341697	0.306946	-0.151321	0.257083	0.0986549	Biosynthetic arginine decarboxylase 1
slr2048	-1.45213	-0.638563	-0.726288	-0.339652	-0.378754	0.0987047	Slr2048 protein
sll0092	-0.527552	1.45997	0.382453	0.376648	0.141984	0.0991186	Transposase
sll0596	0.557224	0.476182	-0.059215	-0.476954	-0.358212	0.099738	Sll0596 protein
slr0657	-0.836	-0.289493	0.234787	0.33029	-0.29989	0.099738	Aspartokinase
slr1690	-0.422176	-0.609553	0.281325	0.105556	0.536149	0.099738	Slr1690 protein
slr0345	0.495634	-0.00128813	-0.567829	-0.0947491	-0.55176	0.0998541	Slr0345 protein
slr0314	0.917826	-0.0469624	-0.215345	0.208571	-0.303461	0.100008	Putative non-heme chloroperoxidase
sll0033	0.819791	0.221937	-0.0461138	0.22333	-0.349615	0.100645	Sll0033 protein
sll1394	0.186393	0.940956	0.295805	-0.250328	-0.0785331	0.100922	Peptide methionine sulfoxide reductase msrA 1
slr0359	0.459419	1.08127	-0.114575	0.11425	0.174942	0.101157	Slr0359 protein
sll0613	0.116633	0.335885	-0.0798529	-0.133555	-0.443404	0.101246	Holliday junction DNA helicase ruvB
slr1046	0.962652	0.0417721	-0.390729	-0.40642	-0.432108	0.101246	Slr1046 protein
sll0525	0.453444	0.044403	1.57486	0.394023	1.00043	0.101492	Sll0525 protein
slr0776	0.249312	-0.0482294	-0.327405	-0.479946	-0.35037	0.10157	UDP-3-O-[3-hydroxymyristoyl] glucosamine N-acyltransferase
sll0044	-1.34748	0.319548	-0.326235	-0.0267006	-0.0896708	0.101973	Sll0044 protein
ssr0109	0.103705	0.95308	-0.15093	0.299442	-1.08679	0.102861	Ssr0109 protein
sll1344	-1.16312	-0.628724	0.10946	-0.0602027	-0.31794	0.10304	Sll1344 protein
sll0055	0.477413	1.00303	0.288626	0.313851	-0.357886	0.103115	Processing protease
slr0550	-1.03989	-0.889968	-0.389946	-0.0561249	-0.271663	0.103115	Dihydrodipicolinate synthase
slr0971	0.0173772	0.0874728	-0.132384	-0.445024	-0.958462	0.103115	Slr0971 protein
slr1037	0.0583909	-0.80292	0.877443	-0.0278953	0.466298	0.103115	CheY subfamily
slr1069	1.2596	1.96757	-0.074019	0.940351	0.417224	0.103115	Slr1069 protein
slr1123	-1.37016	-0.310342	-0.161374	-0.184624	-0.215412	0.103115	Guanylate kinase
slr1277	-0.535709	-1.35996	-0.113154	-0.629609	-0.353852	0.103115	General secretion pathway protein D
slr1656	0.649017	0.371821	0.0666447	-0.0788499	-0.241062	0.103115	UDP-N-acetylglucosamine--N-acetylmuramyl-(pentapeptide) pyrophosphoryl-undecaprenol N-acetylglucosamine transferase
slr1784	-0.479953	-0.689186	-0.126823	-0.159164	0.0326141	0.103115	Biliverdin reductase
ssl2823	0.402739	0.603572	-0.612435	0.345044	-0.425178	0.103131	Ssl2823 protein
slr0527	-0.483373	-0.652183	-0.220268	-0.199562	0.170541	0.103329	ExsB protein
slr0819	1.02915	0.587456	-0.0554946	0.446715	-0.189939	0.103329	Apolipoprotein N-acyltransferase
slr1331	-1.05147	-1.2506	-0.924826	0.132428	-0.479459	0.103329	Processing protease
ssl0350	-0.484813	-0.878149	-0.137192	-0.152329	0.350041	0.103329	Ssl0350 protein
sll0051	0.648474	0.151424	-0.175075	0.0848157	-0.44257	0.103751	Sll0051 protein
slr2046	-1.05128	-0.553454	-0.439921	-0.0329969	0.276707	0.103757	Fat protein
sll1712	0.908482	-0.478	-0.951071	-0.224541	-0.476807	0.103997	DNA-binding protein HU
sll0817	-1.70136	-0.528051	-0.569578	0.152006	-0.22443	0.104156	tRNA delta(2)-isopentenylpyrophosphate transferase
sll0732	0.347962	0.237676	-0.10269	-0.349067	-0.103041	0.104839	Sll0732 protein
sll1892	0.108527	0.260772	-0.495157	-0.205492	-0.427135	0.104839	Sll1892 protein
sll1570	0.667402	-0.0459966	0.179087	-0.486048	-0.215074	0.10533	Sll1570 protein
slr0784	-1.47488	-0.684164	-0.874897	-0.294822	-0.309623	0.10533	Slr0784 protein
slr0875	1.02212	-0.538516	-0.96127	-0.438628	-0.253642	0.10554	Large-conductance mechanosensitive channel
sll0684	0.471349	0.252659	-0.292952	0.018593	-0.0584809	0.106096	Phosphate import ATP-binding protein pstB 2
sll1081	-0.77134	-1.8332	-1.73513	0.713442	0.858356	0.106096	Integral membrane components of other binding-protein-dependent transport system
sll1108	-1.02448	-1.35745	-0.892997	-0.523758	-0.429279	0.106695	5'-nucleotidase surE
sll0750	-0.311582	-0.37386	0.0247801	0.0367116	0.215543	0.106717	Adaptive-response sensory-kinase sasA
slr1145	-0.376376	-0.78274	-0.0319185	-0.238248	0.0669255	0.106842	Glutamate permease
slr0771	-1.58958	-0.61992	-0.120847	-0.084026	-0.126812	0.10791	Slr0771 protein
sll0897	-1.12033	0.65134	1.18673	0.49705	0.311269	0.10804	Chaperone protein dnaJ 1
sll1874	-0.579486	-1.138	-0.790696	-0.407306	-0.411235	0.10804	Magnesium-protoporphyrin IX monomethyl ester [oxidative] cyclase 2
ssr2708	0.542742	0.511037	0.0629276	-0.0524294	0.164803	0.108826	Ssr2708 protein
sll1541	0.962613	2.41659	1.70094	0.333324	0.280181	0.109106	Lignostilbene-alpha,beta-dioxygenase
sll0762	0.417528	1.08556	0.767089	-0.222423	-0.356098	0.109715	Sll0762 protein
sll1011	0.433616	0.480374	-0.146181	-0.0880093	0.127984	0.110142	Sll1011 protein
sll0772	1.01288	0.0628966	-0.467787	0.314279	0.188587	0.110145	Hypothetical protein sll0772
slr1207	0.529653	0.449152	0.0636201	-0.382526	0.115169	0.110253	Slr1207 protein
sll1362	-0.378779	-0.651517	-0.172487	0.204491	0.234767	0.111107	Isoleucyl-tRNA synthetase
slr0377	0.386984	0.441275	-0.194185	-0.0988973	0.128323	0.111301	Slr0377 protein
sll0609	-0.395448	-0.345997	0.647327	-0.126694	0.402479	0.112038	Sll0609 protein
sll0286	0.0486234	1.50494	-0.194479	0.135513	0.179894	0.112924	Ycf52-like protein
slr1463	-0.540158	-0.86328	-0.264796	-0.189479	-0.267822	0.112924	Elongation factor G 1
sll0775	0.939368	1.67304	-0.466192	-0.257722	0.865936	0.113115	Sll0775 protein
ssl3335	0.708845	0.907538	0.399122	0.528513	-0.268439	0.113115	Preprotein translocase secE subunit
sll1343	-1.6695	-0.143315	-0.0247408	-0.158689	-0.145148	0.113484	Aminopeptidase
ssl0564	-0.132585	0.419974	-0.506605	-0.209542	-0.269344	0.113552	Response regulator like protein
slr0917	1.59564	0.640415	-0.269213	-0.0540082	0.39418	0.113914	7-keto-8-aminopelargonic acid synthetase
sll0708	-0.798392	-0.521026	-0.0437794	0.260645	-0.436295	0.114466	Dimethyladenosine transferase
sll1830	-0.218338	-1.69211	-0.544685	-0.141047	0.11596	0.114949	Sll1830 protein
slr1209	-0.148836	2.37628	-0.227713	-0.268683	0.08471	0.115258	Slr1209 protein
ssr1169	0.646975	0.343843	0.157757	-0.491941	0.272742	0.115971	Hypothetical UPF0057 protein ssr1169
sll1121	0.141632	0.670804	-0.152461	-0.338557	0.0283545	0.116489	Sll1121 protein
slr0725	-0.987114	0.447111	0.0492046	-0.398155	0.252178	0.117036	Slr0725 protein
slr1241	1.50303	-0.503654	-0.677183	-0.347867	-0.0287261	0.117718	Slr1241 protein
ssl3177	-0.383546	-0.641464	-0.223257	0.305047	0.0221306	0.117718	Hypothetical protein ssl3177
sll1489	-1.35584	-0.458704	-0.11831	-0.00188288	-0.584941	0.117729	Sll1489 protein
slr1118	0.274203	1.3276	0.412414	-0.21766	0.355313	0.118121	UDP-N-acetyl-D-mannosaminuronic acid transferase
slr0210	0.878226	0.931211	0.422446	-0.107176	0.642551	0.11824	Sensory transduction histidine kinase
slr0060	0.0573927	-2.50494	0.307249	-0.424933	-0.0131106	0.118465	Slr0060 protein
sll1841	-0.940365	-0.657796	-0.558785	-0.00115544	-0.264654	0.11875	Dihydrolipoamide acetyltransferase component (E2) of pyruvate dehydrogenase complex
slr0184	1.18708	0.80983	0.903167	-0.147758	0.257671	0.119548	Slr0184 protein
slr0392	-0.632221	-0.766562	1.61257	-0.303009	0.636228	0.119576	Slr0392 protein
slr1672	-0.855955	-0.310329	-0.0413866	-0.313025	0.145213	0.119879	Glycerol kinase
slr0707	-1.04267	-0.0859251	0.0361887	-0.284824	0.308979	0.120398	DNA polymerase I
slr2080	-0.319759	-0.460119	0.434053	0.385563	0.296176	0.120398	Slr2080 protein
ssl3044	1.55791	4.53202	2.64194	0.955504	1.57522	0.120561	Hydrogenase component
sll1980	-0.248292	-0.86882	0.173607	-0.272622	-0.0479416	0.120924	Thiol:disulfide interchange protein txlA homolog
slr1020	-1.25516	-1.0183	-1.06714	0.0938788	-0.30109	0.120924	Sulfolipid biosynthesis protein; SqdB
sll0180	0.698333	0.0491555	-0.0528907	-0.520661	-0.0109801	0.121146	Sll0180 protein
sll0219	-2.08829	0.0531719	-0.138443	-0.376614	0.197695	0.121494	Putative diflavin flavoprotein A 4
slr0334	1.758	0.149341	0.300155	-0.00159187	0.100282	0.121743	Slr0334 protein
sll1640	0.764263	0.0585413	0.0219846	-0.239338	-0.135343	0.12193	Sll1640 protein
ssl1426	0.0697145	-1.34713	-0.139414	0.249423	0.206772	0.12193	50S ribosomal protein L35
sll0851	0.157678	0.664256	-0.426069	0.151349	-0.783698	0.121936	Photosystem II 44 kDa reaction center protein
sll0899	-0.600418	-0.545935	0.799787	0.403879	-0.217192	0.121936	UDP-N-acetylglucosamine pyrophosphorylase
slr1048	-0.168107	-0.123941	0.568458	0.00474565	0.642396	0.121936	Slr1048 protein
sll0170	1.07871	0.248198	2.08966	0.833298	1.2344	0.122085	Chaperone protein dnaK2
sll1484	-1.15816	-0.457927	-0.276615	-0.286697	-0.386154	0.122215	NADH dehydrogenase
sll1813	-0.135353	-1.44109	-0.6218	0.115506	0.333547	0.122401	50S ribosomal protein L15
ssl1792	-0.969083	-0.376064	0.530642	0.942732	-0.734191	0.122589	Ssl1792 protein
slr1763	-0.966587	-1.19686	-0.604385	0.701645	-0.729074	0.123325	Slr1763 protein
slr1043	-0.484386	-0.798935	-0.29445	-0.0739436	-0.234552	0.123329	Slr1043 protein
slr2120	-0.32681	-1.69876	0.0790996	-0.0396011	-0.312032	0.123329	Slr2120 protein
sll0687	0.113266	0.109808	-0.268341	-0.327486	-0.391317	0.123867	Sll0687 protein
sll1680	-1.37266	-0.321484	0.616696	0.297217	-0.811972	0.123947	Sll1680 protein
slr1708	-0.811164	-1.51953	-0.301004	-0.596728	-0.914936	0.124001	Lysostaphin
sll0188	-0.0246619	0.0763694	-0.109051	-0.386969	-0.88845	0.124006	Sll0188 protein
sll0027	-1.8053	-0.560167	-0.797821	-0.307516	-0.338435	0.124508	NADH dehydrogenase subunit 4
ssl0546	NA	-1.20125	-0.402944	-0.5215	-0.419681	0.12493	Putative cell division topological specificity factor
sll1571	-0.317424	0.319851	-0.717253	-0.383461	-0.453313	0.124976	Sll1571 protein
slr0596	0.311182	0.988103	0.312234	0.11868	0.0994052	0.125548	Creatinine amidohydrolase
sll0136	-0.568399	0.104396	0.619876	1.01863	-0.0543835	0.125583	Aminopeptidase P
slr0951	-0.207167	-0.474689	0.166744	-0.0843221	0.276022	0.125618	2-C-methyl-D-erythritol 4-phosphate cytidylyltransferase
sll1059	-0.826387	-0.197547	0.268112	0.360804	-0.322055	0.125743	Probable adenylate kinase 2
slr1900	-1.01207	-0.336834	0.0178791	-0.00518602	-0.333208	0.126199	Slr1900 protein
ssl2084	-0.52096	-2.16152	-1.08236	-0.194213	-0.388828	0.126272	Acyl carrier protein
slr1885	1.53759	0.505816	0.51281	0.386382	0.506431	0.126349	Slr1885 protein
sll0780	-0.531728	-0.541035	-0.0045579	-0.153841	0.485603	0.12649	Sll0780 protein
slr0105	-1.20675	-0.552006	-0.0627217	-0.0449378	0.572654	0.12649	Slr0105 protein
slr2023	-1.20828	-0.99305	-0.95407	-0.176178	-0.546579	0.12649	Malonyl CoA-acyl carrier protein transacylase
sll1253	-1.60526	-0.0205722	0.458629	0.0243886	0.656793	0.126762	PolyA polymerase
slr1929	0.265655	0.0814227	0.851287	0.755262	0.440508	0.127065	Slr1929 protein
sll1204	0.607991	NA	0.0038862	-0.221579	0.513862	0.127221	Sll1204 protein
slr0292	-1.09513	0.00792581	0.349404	-0.216095	0.0545803	0.127221	Slr0292 protein
sll0584	0.321672	1.09485	0.397319	-0.110246	0.272303	0.1273	Ycf36 protein
slr0962	0.135852	0.900845	-0.145635	-0.470756	0.124993	0.127315	Slr0962 protein
slr1557	0.230825	0.253463	-0.00624697	-0.405242	-0.10258	0.128347	Slr1557 protein
sll0007	0.757733	-0.0731875	0.235417	-0.0768813	-0.178949	0.128481	Sll0007 protein
slr1140	1.52253	-1.20749	-0.157323	0.00265802	0.542925	0.128739	3-amino-5-hydroxybenzoic acid synthase
sll0222	-0.708598	-1.6101	-0.973319	-0.410169	-0.308113	0.12886	Alkaline phosphatase
sll0382	-0.237782	-1.09108	-0.198536	-0.239549	-0.0106247	0.130286	Sll0382 protein
slr1278	0.998726	-0.00945575	-0.103402	-0.173305	0.0632583	0.131352	tRNA(Ile)-lysidine synthase
ssl0787	-0.783587	-0.351203	-0.204993	-0.0409056	-0.063676	0.131698	Ssl0787 protein
ssr1513	-1.20877	0.135029	-0.0220532	-0.0862956	0.303161	0.131881	Ssr1513 protein
sll0361	0.151602	-1.51034	0.286395	0.46397	0.179656	0.132447	Sll0361 protein
sll1508	-0.885177	-0.644596	-0.471215	-0.112742	-0.384725	0.13334	UDP-3-O-[3-hydroxymyristoyl] N-acetylglucosamine deacetylase
slr1783	0.392734	0.388274	0.115593	0.0490456	-0.334556	0.134232	NarL subfamily
sll0842	1.06562	1.06426	0.638371	0.00310597	0.612505	0.134579	Neopullulanase
sll1581	-0.579062	-0.654391	0.01027	-0.450703	-0.127251	0.134934	GumB protein
slr0670	0.814021	0.852827	1.04345	0.467915	0.0012165	0.134934	Slr0670 protein
smr0007	0.0172673	0.454165	-0.894516	0.059703	-0.383924	0.135152	Photosystem II reaction center L protein
slr0861	0.577933	0.1017	-0.194498	-0.221171	0.309413	0.136652	Phosphoribosylglycinamide formyltransferase 2
sll0103	0.430285	0.786307	0.530183	-0.32542	-0.0254231	0.136671	Hypothetical protein sll0103
sll1178	-0.697591	-0.804093	-0.3125	0.143221	-0.357811	0.136671	Hypothetical protein sll1178
slr1039	-0.0116712	0.722279	0.108011	-0.159513	-0.57412	0.136903	Slr1039 protein
slr2057	-0.401179	-2.51107	-0.796759	-0.468547	-0.476551	0.136903	Aquaporin Z
slr0652	0.836768	1.09469	0.681943	0.105239	0.470563	0.137354	1-(5-phosphoribosyl)-5-[(5-phosphoribosylamino)methylideneamino] imidazole-4-carboxamide isomerase
slr1152	1.25435	-0.63972	-0.648532	-0.0534464	0.34519	0.137487	Hypothetical protein slr1152
slr1919	1.16067	2.07518	1.52057	0.194103	0.212292	0.138209	Hypothetical protein slr1919
slr2108	0.843502	0.808687	0.533895	0.127131	0.449151	0.138209	Polysialic acid transport ATP-binding protein; KpsT
sll0456	0.399676	1.14871	-0.0413101	0.636461	-0.675824	0.138241	Sll0456 protein
sll0539	0.750342	1.24192	1.10165	0.537327	0.8267	0.13845	Sll0539 protein
slr1911	0.0481734	0.287098	-0.491237	-0.232686	-0.123593	0.13845	Slr1911 protein
sll1098	-0.247738	-0.547307	0.237708	-0.277847	0.499204	0.138575	Elongation factor G 2
slr0077	-1.0745	0.649005	0.926059	0.897423	0.272474	0.138602	Probable cysteine desulfurase
slr0770	0.377784	0.21479	0.00971973	-0.282813	-0.0733488	0.138852	Slr0770 protein
sll0184	0.674527	1.51178	1.19589	0.0119292	0.336184	0.139003	Probable RNA polymerase sigma-C factor
slr2083	-0.714251	-0.587254	-0.282977	-0.254017	-0.156511	0.139003	Cytochrome c oxidase subunit III
sll0789	-0.0766751	1.68418	0.165411	0.0791366	-0.166657	0.139024	OmpR subfamily
sll1583	-0.303616	-1.25081	-0.170719	-0.38146	0.0450675	0.139024	DNA ligase
sll0226	-1.01821	-1.06605	-0.991598	-0.323752	-0.327856	0.139097	Photosystem I assembly protein ycf4
sll0145	-0.940416	-1.04912	-0.63386	-0.19092	-0.506336	0.139404	Ribosome recycling factor
sll0220	-0.805994	-0.848539	-0.158747	-0.580959	-0.558827	0.139444	Glucosamine--fructose-6-phosphate aminotransferase [isomerizing]
slr1418	-0.785892	-0.671773	-0.367564	-0.423016	0.0146881	0.139707	Dihydroorotate dehydrogenase
sll1333	0.407731	0.125886	-0.174424	-0.345232	-0.0412335	0.139904	Sll1333 protein
sll1667	-0.441479	-0.987747	0.0472777	-0.603886	-0.130801	0.13995	Mitochondrial outer membrane 72K protein
sll1765	1.1622	0.0239319	0.156965	-0.142262	-0.0623128	0.140316	Sll1765 protein
slr0949	-1.73957	-0.463961	-0.585884	-0.482284	-0.309953	0.140316	High-affinity branched-chain amino acid transport permease protein
slr1761	0.0371492	-0.170085	-1.15113	-0.0101791	-0.733312	0.140316	FKBP-type peptidyl-prolyl cis-trans isomerase
slr0399	0.325906	1.61738	0.11259	0.719545	-0.290157	0.140723	Ycf39 gene product
slr0163	1.2728	-0.0367392	-0.130657	0.19755	-0.124143	0.140774	Pilin biogenesis protein
sll0524	0.672304	0.862358	0.395919	-0.171073	0.494266	0.141755	Sll0524 protein
sll2011	-0.220279	-0.831209	0.159198	-0.20712	-0.178059	0.141778	Sll2011 protein
slr0573	NA	2.34547	-0.650565	0.454656	0.490561	0.141953	Slr0573 protein
slr1697	0.56521	1.46917	0.836005	0.649642	-0.0651719	0.142249	Serine/threonine-protein kinase B
slr0890	1.88063	0.807811	1.14747	0.20811	0.862785	0.142928	Slr0890 protein
slr1664	-1.25823	-0.467286	-0.182351	-0.224065	0.201848	0.143477	Slr1664 protein
slr1727	-1.16974	-0.861566	-0.589794	-0.435466	-0.356934	0.143478	Eukaryotic Na+/H+ exchanger
sll0622	1.90869	1.96778	1.61184	1.59607	0.592996	0.143971	Quinolinate synthetase A
sll0404	-1.43089	0.140025	0.225008	0.0848188	-0.163145	0.144832	Glycolate oxidase subunit; GlcD
slr1097	-0.216697	-0.00367837	-1.04653	-0.479619	-0.418943	0.14562	Slr1097 protein
sll0237	0.144872	-1.09718	-0.107495	-0.0270145	0.425507	0.145884	Sll0237 protein
sll1193	0.487362	0.291096	0.17512	-0.274974	-0.0825056	0.145884	Sll1193 protein
slr0416	-0.0934556	0.570646	0.0553266	-0.0766968	-0.0789984	0.145884	Slr0416 protein
slr2015	-1.20153	-0.103842	0.271454	0.0388444	-0.301709	0.145884	Slr2015 protein
sll0656	0.350291	0.881789	-0.42522	-0.337633	0.11311	0.147312	Extracellular nuclease
slr1598	1.04479	0.888269	0.480825	0.569716	0.360853	0.147763	Lipoyl synthase 1
slr0500	0.438553	0.461854	0.0113342	-0.165382	0.25463	0.14777	Imidazoleglycerol-phosphate dehydratase
ssr2803	1.87362	0.914393	1.15003	0.0189398	0.467764	0.147795	Ssr2803 protein
slr0789	1.50351	0.600687	0.742948	0.0677307	0.666665	0.147927	Slr0789 protein
sll0147	0.788631	0.398599	-0.522545	0.0633216	0.422539	0.147966	Sll0147 protein
sll1689	0.0103171	1.43677	0.457397	-0.157891	-0.134984	0.147966	RNA polymerase sigma factor
sll0825	-0.718246	-0.351003	0.0963708	0.240669	-0.277856	0.148272	PolyA polymerase
sll0640	0.535823	0.895005	-0.290354	0.476285	-0.296195	0.148563	Hypothetical protein sll0640
sll0380	-1.29487	-0.528059	-0.548889	-0.0797435	-0.283209	0.148768	Mannosyl transferase
slr1303	0.822807	0.95333	0.74129	0.383111	0.0929995	0.150184	Slr1303 protein
smr0006	0.414812	0.371616	-0.431077	0.0777731	0.000521492	0.150184	Cytochrome b559 beta subunit
sll0372	-0.408787	-1.91874	-0.605334	-0.356747	-0.51317	0.150807	Sll0372 protein
slr0054	-1.39334	-0.233189	-0.326361	0.473411	-0.478846	0.150898	Probable diacylglycerol kinase
slr2110	1.62945	1.132	-0.334262	0.540721	0.498798	0.152154	Slr2110 protein
slr1105	0.235248	1.65693	0.516899	0.0436329	0.247246	0.15274	GTP-binding protein TypA/BipA homolog
sll1234	-0.792084	-0.796694	-0.171946	-0.500187	-0.434734	0.153397	Adenosylhomocysteinase
sll1092	-0.00917105	-1.45759	-0.0697474	0.118013	0.0956693	0.154337	Sll1092 protein
sll2007	0.158407	-0.257873	-0.448405	-0.342591	-0.269351	0.154337	Sll2007 protein
slr0847	-1.13343	-0.908262	-0.688968	0.0386887	-0.849964	0.156391	Phosphopantetheine adenylyltransferase
slr0213	-0.84287	-0.693547	-0.561396	-0.273669	-0.297342	0.157129	GMP synthase [glutamine-hydrolyzing]
sll0474	1.556	-0.0879368	0.366793	0.0211953	0.240215	0.157414	Sensory transduction histidine kinase
sll1552	0.0288659	0.470156	-0.388706	-0.377338	-0.146582	0.157877	Sll1552 protein
sll1251	0.721722	0.121849	-0.0954439	-0.354091	0.0631232	0.158142	Sll1251 protein
slr0197	2.13263	1.55289	0.548239	0.0433392	0.345047	0.158145	ComE ORF1
sll0777	0.894714	0.387402	-0.164808	-0.223518	0.405068	0.158688	Sll0777 protein
sll0356	0.483587	0.404294	0.026265	-0.235574	0.219439	0.159038	N-(5'-phosphoribosyl)anthranilate isomerase
sll0454	-0.414012	-0.820824	-0.305483	0.363521	-0.367773	0.159038	Phenylalanyl-tRNA synthetase alpha chain
sll1039	-0.785735	-0.544385	-0.445889	-0.339142	-0.0509775	0.159038	Sll1039 protein
slr0086	-0.775099	-0.977668	-0.436933	-0.46854	-0.00213703	0.159038	Slr0086 protein
slr0384	-0.439276	-0.619879	0.173085	0.292123	-0.399116	0.160013	Slr0384 protein
slr1102	0.10382	0.047188	-0.286231	-0.245307	-0.37488	0.160494	Slr1102 protein
ssr2781	0.538407	0.391101	-1.62472	0.462675	-0.568402	0.160494	Ssr2781 protein
sll0163	0.445228	0.519823	0.146643	-0.21509	0.190894	0.160819	Hypothetical WD-repeat protein sll0163
sll1745	-0.622621	-0.441143	-0.542238	0.698697	-0.0109484	0.160819	50S ribosomal protein L10
slr0353	0.260379	0.757117	0.0732087	-0.223117	-0.09127	0.160819	Slr0353 protein
slr0516	1.26176	0.0425464	0.253758	0.32102	-0.6953	0.160819	Hypothetical protein slr0516
slr1449	-0.384149	-0.811974	-0.0931839	-0.108744	-0.183255	0.160819	Slr1449 protein
sll1630	NA	2.64379	-0.45097	1.37765	2.02655	0.161207	Sll1630 protein
slr0593	0.703628	0.336302	0.02847	-0.0953132	0.309306	0.161745	CAMP protein kinase regulatory chain
sll0369	-0.794468	-0.525792	-0.359871	-0.161436	-0.234066	0.162035	Sll0369 protein
sll1653	0.754689	1.25835	0.887671	0.0344497	0.570999	0.162518	Menaquinone biosynthesis methyltransferase ubiE
sll1929	0.372553	1.18293	-0.225816	0.670322	-0.405137	0.162518	ComE
slr0913	NA	-3.58078	0.105305	0.100142	0.383263	0.162559	Slr0913 protein
slr0798	0.534586	0.662593	0.333927	0.195191	-0.0566516	0.162615	Zinc-transporting ATPase
slr1066	1.14696	0.475009	0.341269	0.574249	0.603137	0.162615	Slr1066 protein
slr0697	0.394452	0.636435	0.32214	0.0253255	-0.234512	0.165044	Slr0697 protein
sll0509	0.683597	-0.101503	-0.366617	-0.142732	-0.197524	0.165072	Ap-4-A phosphorylase II
slr0616	-0.157994	0.702001	-0.418058	-0.33279	-0.226485	0.165818	Slr0616 protein
sll0217	0.481573	0.740275	0.205874	-0.333037	0.47649	0.166506	Putative diflavin flavoprotein A 2
slr0751	-0.843573	-0.884519	-0.704095	-0.379549	-0.192173	0.166749	Hypothetical protein slr0751
slr2092	1.27972	0.73778	0.642767	0.377963	0.630716	0.166749	Slr2092 protein
sll1023	-0.110639	0.185425	0.602788	0.207706	0.571711	0.166933	Succinate--CoA ligase
slr1651	0.758343	1.09406	-1.75911	0.451563	-0.247705	0.16707	Haemolysin secretion ATP-binding protein
slr1687	1.71858	5.34571	3.33581	1.30023	1.76527	0.16707	Slr1687 protein
slr1572	-0.879293	-0.303818	-0.356608	0.0090849	-0.0919446	0.16715	Slr1572 protein
slr0455	0.767523	0.756678	0.709126	-0.221258	0.171514	0.167527	Slr0455 protein
slr1195	0.0942269	-1.17731	0.335414	0.0143002	-0.164464	0.167527	Slr1195 protein
slr1186	0.825285	0.486534	0.318444	-0.0647693	0.313726	0.168112	Slr1186 protein
slr1194	0.435056	0.200052	0.0609422	-0.269809	-0.0467073	0.168112	Slr1194 protein
sll0420	-0.660207	-0.326978	-0.000769269	-0.151954	-0.187795	0.16819	Urease beta subunit
slr2127	-1.72529	-0.00184664	-0.439217	0.288582	-0.487628	0.169077	Slr2127 protein
sll0017	-0.310541	-1.08282	-0.583719	-0.0583858	-0.01411	0.169571	Glutamate-1-semialdehyde 2,1-aminomutase
sll1738	-0.923396	-0.167778	0.120657	0.0695385	-0.254763	0.169694	Sll1738 protein
ssl3692	-2.33738	-0.356944	0.767398	-0.366205	0.69888	0.170543	Ssl3692 protein
ssr1155	0.656973	0.539286	0.0264494	0.242348	0.304094	0.170686	Ssr1155 protein
sll1019	0.256635	0.528598	0.11337	-0.237872	0.0939433	0.17228	Probable hydroxyacylglutathione hydrolase
sll1443	-0.900866	-0.759169	-0.598483	-0.311395	-0.426853	0.172312	CTP synthase
sll0848	-0.371307	-0.309189	0.127899	-0.140131	0.368496	0.172819	Chromosomal replication initiator protein dnaA
sll1350	-1.17476	-0.289532	-0.465916	-0.0221548	-0.248295	0.174509	Sll1350 protein
slr2030	-0.340289	-0.162248	0.236704	0.14474	0.0850788	0.175543	Slr2030 protein
sll0083	-0.668674	-1.10591	-0.55995	-0.407819	-0.393185	0.175662	Phosphoheptose isomerase
slr0797	0.775054	1.29449	-0.237809	0.547124	0.174146	0.175886	Cation-transporting ATPase; E1-E2 ATPase
sll1089	0.453384	-0.258672	-0.333197	-0.445971	-0.267764	0.176191	Sll1089 protein
sll1131	-0.692886	-0.972054	-0.582814	-0.324816	-0.4527	0.176191	Sll1131 protein
slr0572	1.05133	-0.788242	-0.71501	0.0864563	-1.0903	0.176267	Slr0572 protein
sll1181	-0.482559	-0.92016	0.232273	0.225313	-0.591672	0.176357	HlyD family of secretion proteins
slr0886	-0.0318413	-1.32118	-0.314245	-0.350603	0.484078	0.176474	3-oxoacyl-[acyl-carrier-protein] reductase 1
sll1363	0.0946123	-1.09181	-0.254632	0.0522775	0.310755	0.176606	Ketol-acid reductoisomerase
sll0024	1.38776	-0.478295	-0.223762	-0.142694	0.5024	0.177519	Sll0024 protein
ssr1736	-0.207675	-1.20912	-0.614911	0.272549	0.193532	0.177519	50S ribosomal protein L32
slr1134	-0.955376	-0.00801571	-0.195133	0.0340353	0.0789949	0.177635	Slr1134 protein
sll1411	0.466626	0.545558	2.10965	0.971919	0.925766	0.177867	Sll1411 protein
sll1683	-0.502297	-0.540773	-0.221912	0.364068	-0.286141	0.177877	Lysine decarboxylase
sll1806	-0.76404	-0.642491	-0.805143	0.608376	0.00631491	0.178806	50S ribosomal protein L14
slr1275	0.248319	-2.41818	-0.0500652	-0.392898	-0.0782381	0.179048	Slr1275 protein
sll1084	-0.507955	-0.377966	-0.184988	-0.152665	0.29912	0.17943	Sll1084 protein
sll1956	-0.442167	-0.309957	0.413366	0.297664	-0.344702	0.180513	Sll1956 protein
sll0545	-0.372268	-0.897951	-0.25313	-0.139083	-0.142433	0.180787	Sll0545 protein
sll1297	0.0215584	-0.744232	0.165828	-0.00438536	0.540347	0.180787	Phenoxybenzoate dioxygenase
sll1318	0.699967	0.692641	0.63407	-0.0060554	0.220579	0.180787	Sll1318 protein
sll1475	-0.817023	0.038985	-0.136394	0.210197	0.352407	0.182496	Sensory transduction histidine kinase
sll1380	-0.0609398	-0.696372	0.598915	-0.0590119	-0.220788	0.18312	Sll1380 protein
slr0794	0.286061	0.29369	-0.0496162	-0.429681	0.134621	0.183143	Cation or drug efflux system protein
slr0821	-0.545321	-0.3353	-0.222442	0.0879694	-0.0625668	0.183207	Hypothetical UPF0084 protein slr0821
slr0006	-0.767009	0.459713	-0.921204	-0.315269	-0.939336	0.183969	Slr0006 protein
sll1031	-2.17105	-0.267297	-0.936803	0.828396	-0.648688	0.184134	Carbon dioxide concentrating mechanism protein; CcmM
slr0545	0.0306857	0.727901	0.00471747	-0.291199	0.00032736	0.184256	Auxin-induced protein
sll1636	-0.649922	-0.484563	-0.181059	0.0354755	-0.259142	0.184989	Ferripyochelin binding protein
sll1306	1.04941	-0.666069	-1.35042	-0.152215	-0.240522	0.185866	Sll1306 protein
slr1946	0.568585	0.779357	0.526149	-0.0102059	-0.0990737	0.186167	Slr1946 protein
sll0070	-0.309616	0.428294	-0.796233	-0.0564483	-0.37782	0.1866	Formyltetrahydrofolate deformylase
slr0978	1.03422	0.526754	0.623506	0.148859	0.259411	0.1866	Slr0978 protein
sll0587	0.67225	0.226668	-0.0531371	-0.385699	0.290217	0.186628	Pyruvate kinase 1
ssr0759	1.33393	1.12751	1.36861	0.298501	0.45123	0.186628	Ssr0759 protein
slr1880	0.0215873	-1.35927	-0.133525	-0.0425704	-0.128674	0.186919	Slr1880 protein
slr0099	0.732216	0.302984	2.01077	0.368564	1.81779	0.187731	Transposase
sll0019	-0.118987	-0.637594	-0.174601	0.00293012	0.20888	0.188015	1-deoxy-D-xylulose 5-phosphate reductoisomerase
slr1300	1.11674	1.3389	1.26952	0.202415	0.51077	0.188015	Hypothetical protein slr1300
slr0617	0.350999	0.347895	0.0501187	-0.372712	0.119803	0.18839	Slr0617 protein
ssl2384	-0.374423	0.521165	-1.19609	-0.0287874	-0.380579	0.189402	Ssl2384 protein
sll0045	-0.551725	-0.292197	0.0831158	-0.287029	0.167808	0.18987	Sucrose phosphate synthase
sll1590	-0.87607	-0.465421	-0.552854	0.141538	-0.336859	0.190091	Sensory transduction histidine kinase
ssl3549	0.635834	0.535196	0.213461	-0.218619	0.21922	0.190091	Ssl3549 protein
slr1771	-0.571035	-0.826421	-0.217552	-0.106424	-0.415033	0.19017	Slr1771 protein
sll0926	-0.769284	0.0230478	0.369441	-0.259503	0.262463	0.190956	Probable tRNA-dihydrouridine synthase 2
sll0854	-0.621254	-0.525806	-0.41921	0.0993403	0.0129507	0.192207	Sll0854 protein
slr0896	-1.94173	0.159797	-0.198161	-0.238219	0.0471243	0.192274	Probable multidrug resistance protein norM
sll1485	-0.720031	-0.370228	-0.266271	-0.204777	-0.0706729	0.192378	Sll1485 protein
sll1550	0.525692	-0.464094	-0.0310025	-0.727554	-0.81436	0.192436	Sll1550 protein
slr0109	1.62018	1.38668	1.79812	-0.0233555	0.407318	0.19354	Slr0109 protein
sll1772	-1.45787	-0.160124	0.0622617	0.300972	-0.250371	0.193541	MutS2 protein
smr0010	0.604467	-0.0270987	-0.23118	-0.138735	-0.454424	0.193555	Cytochrome b6-f complex subunit V
slr0969	-1.36578	-0.0410374	0.0666612	-0.152292	-0.284313	0.194357	Precorrin methylase
slr2087	0.845857	0.755497	-0.174424	0.46007	0.0947443	0.196359	Ycf44 protein
sll1087	0.409095	-0.276049	-0.426347	-0.449697	-0.195245	0.196409	Sodium-coupled permease
sll0371	NA	-1.50841	-0.247052	0.514846	0.411207	0.196472	Sll0371 protein
slr1467	0.329858	0.221732	-0.0915245	-0.254927	0.0679974	0.196539	Precorrin isomerase
sll0228	1.08587	-0.411008	-0.225214	-0.256797	-0.174911	0.196858	Agmatinase 1
slr1307	0.371138	0.15603	-0.190318	-0.378308	0.0901094	0.19911	Slr1307 protein
slr0196	-0.16739	-0.102794	-0.115156	0.15486	-0.245314	0.199474	Slr0196 protein
ssr1765	0.580656	0.223992	0.360911	-0.428146	-0.156848	0.199474	Hypothetical UPF0150 protein ssr1765
sll0911	-1.78228	0.834287	0.138126	-0.69579	0.513618	0.199823	Sll0911 protein
sll1774	1.46261	2.14087	1.94432	0.366928	1.09311	0.200149	Sll1774 protein
sll1327	-0.056474	-2.80705	-0.983764	-0.342068	-0.17867	0.201048	ATP synthase gamma chain
sll1880	0.667528	-0.0178936	-0.116131	-0.143328	0.000605554	0.20115	Hypothetical UPF0047 protein sll1880
sll1698	-0.703201	-0.400762	-0.383078	-0.0869395	0.210735	0.201368	Sll1698 protein
sll1801	-0.444455	-0.0728086	-0.386621	0.59139	0.520845	0.201368	50S ribosomal protein L23
slr0344	NA	-1.46137	0.357134	0.105053	0.871436	0.201404	Mannosyl transferase
sll0631	0.333892	0.61727	0.131317	-0.153326	0.209756	0.201618	L-aspartate oxidase
slr2004	-0.416948	-1.09778	-0.329525	-0.311051	-0.125313	0.203136	Slr2004 protein
slr1510	-0.414746	-0.596118	-0.25731	-0.141287	0.043027	0.203495	Fatty acid/phospholipid synthesis protein plsX
sll0042	-0.0360774	-0.258826	0.274844	-0.00139034	0.6329	0.203572	Methyl-accepting chemotaxis protein II
slr1665	0.081048	0.229223	-0.719248	-0.16768	-0.0689704	0.203572	Diaminopimelate epimerase
sll1524	0.326561	-0.00877797	-0.499837	-0.36338	-0.0105641	0.203752	Sll1524 protein
sll0058	-0.58309	-0.479063	0.00569941	-0.4148	0.328647	0.203804	Chaperone protein dnaK1
sll0396	0.88493	0.185466	0.218132	-0.13017	0.313353	0.204555	OmpR subfamily
sll1605	-0.243913	-1.67831	-0.705386	-0.347413	0.096046	0.20479	(3R)-hydroxymyristoyl-[acyl carrier protein] dehydratase
sll0590	0.188772	-1.01273	-0.0666053	-0.0952334	0.430371	0.204855	Sll0590 protein
slr0749	1.83707	-0.432275	-0.293341	0.291286	-0.373717	0.204907	Light-independent protochlorophyllide reductase iron-sulfur ATP-binding protein
sll1241	-0.118725	-1.46516	0.936033	0.0487684	0.700439	0.206082	Sll1241 protein
sll1749	-0.268173	-1.00775	-0.264628	0.258802	-0.0138408	0.206084	Sll1749 protein
slr0240	0.62547	0.0858468	-0.221995	-0.0642722	-0.0724176	0.206084	Slr0240 protein
slr0822	0.282466	0.187693	-0.21941	0.115318	-0.328436	0.206339	Cation-transporting ATPase; E1-E2 ATPase
sll0577	0.377096	0.307191	-0.741847	-0.0634926	0.3689	0.206724	Sll0577 protein
sll0034	-0.690155	-0.540089	-0.413547	-0.225961	-0.120808	0.206948	Sll0034 protein
slr1939	0.1814	0.38055	0.138117	-0.252263	0.00819442	0.207019	Slr1939 protein
sll1043	-0.395358	-0.205027	0.110342	-0.10449	0.190174	0.20776	Polyribonucleotide nucleotidyltransferase
ssr1114	1.40154	1.25241	1.69894	-0.17367	0.622049	0.208664	Ssr1114 protein
slr0064	0.515956	0.322558	0.162043	-0.0633607	0.123706	0.209287	Hypothetical UPF0020 protein slr0064
sll0038	0.974048	0.305858	0.0616231	-0.000609746	0.564324	0.209619	PatA subfamily
slr0699	0.519082	0.0742082	0.0322888	-0.0299208	-0.25665	0.209785	Slr0699 protein
slr1490	0.099977	2.10987	0.387795	0.299753	0.453455	0.209844	Ferrichrome-iron receptor
sll1400	-0.415781	0.064607	-0.0780618	-0.0838296	0.183805	0.210651	Sll1400 protein
slr0536	0.224011	-0.170331	-0.529589	-0.277326	-0.283223	0.211168	Uroporphyrinogen decarboxylase
slr1273	0.017623	-0.223875	-0.706938	-0.391521	-0.561326	0.211168	Slr1273 protein
slr2084	1.181	0.889097	1.09004	0.107326	0.504955	0.212133	Slr2084 protein
sll0558	-0.106331	-0.388045	0.201412	0.609595	0.0425543	0.21279	Ycf53-like protein
sll0410	0.536056	0.670489	0.347808	-0.00244828	0.265304	0.212829	Hypothetical protein sll0410
slr1861	1.4124	0.690291	-0.16938	0.0139351	0.220199	0.215681	Slr1861 protein
slr0948	-0.318004	-0.52047	-0.212573	-0.0204232	0.0893943	0.216685	Slr0948 protein
slr0709	-0.406421	0.38348	-0.758538	-0.474488	-0.390649	0.216983	Hypothetical UPF0076 protein slr0709
slr1897	-0.300369	-0.845416	0.0299178	-0.377726	-0.198754	0.216983	SrrA
slr1251	0.134463	-1.93318	-0.557184	0.202083	-0.247736	0.217586	Peptidyl-prolyl cis-trans isomerase slr1251
slr2131	-1.94913	0.343115	0.299461	-0.227841	-0.187004	0.217586	Cation or drug efflux system protein
sll1865	0.509917	0.541714	-0.5716	0.307903	0.0424407	0.21764	Peptide chain release factor 2
slr0487	-0.167971	0.414481	0.210754	-0.226233	0.0299935	0.218	Slr0487 protein
sll0782	-4.82406	0.127833	-0.395166	-0.501218	0.103038	0.218323	Hypothetical protein sll0782
slr1529	-0.244264	0.526258	-0.470747	-0.432409	-0.280034	0.218707	Nitrogen assimilation regulatory protein
slr1601	-0.431003	-1.10955	-0.733934	0.0338244	-0.153069	0.218707	Slr1601 protein
slr1743	0.383432	0.980531	0.911086	-0.366351	-0.176353	0.219647	NADH dehydrogenase
sll1221	0.705877	-0.057835	0.104987	-0.383628	-0.077102	0.220543	Hydrogenase subunit
sll1743	-0.0717902	0.0697645	0.382655	0.789844	0.31596	0.220842	50S ribosomal protein L11
sll1228	0.31007	0.259721	-0.0466973	-0.130835	0.0628327	0.222062	Hybrid sensory kinase
sll0615	-0.319736	0.0916107	0.208215	0.930828	-0.00893718	0.222174	Hypothetical UPF0016 protein sll0615
sll1254	-0.130118	1.03867	0.180416	-0.0386003	-0.267685	0.222174	Hypothetical UPF0053 protein sll1254
slr0119	-0.325075	-0.446852	-0.425046	-0.140644	-0.0315193	0.222498	Serum resistance locus; BrkB
sll0535	-1.49237	0.324035	0.269991	-0.273239	0.177073	0.222671	ATP-dependent Clp protease ATP-binding subunit clpX
ssr0390	-0.0145981	-0.470777	-1.38191	-0.168144	-1.10375	0.222671	Photosystem I reaction center subunit psaK 1 precursor
slr1055	-1.03556	-0.843779	-0.74743	-0.283491	-0.596307	0.224063	Mg-chelatase subunit; ChlH
slr2035	0.433169	0.39774	0.272872	0.167872	-0.0626676	0.224981	Glutamate 5-kinase
slr1414	-0.0713585	0.0642139	-0.124487	-0.291983	-0.373243	0.225513	Sensory transduction histidine kinase
slr1760	0.602967	0.925263	-1.08538	0.646344	0.0637901	0.225771	Regulatory components of sensory transduction system
slr1579	-0.131353	0.234961	-0.606135	-0.288016	-0.138613	0.226334	Slr1579 protein
slr1751	0.560612	0.773728	0.869786	-0.701282	0.0828926	0.226808	Carboxyl-terminal protease
sll0670	0.299359	0.921665	-0.0127207	-0.16872	0.160539	0.227065	Sll0670 protein
slr1567	0.621815	0.234768	0.0181257	-0.130294	0.178512	0.22776	Slr1567 protein
sll0729	0.922505	0.75064	0.439497	0.222711	0.573495	0.228259	Modification methylase
sll0996	-0.509299	-0.536578	-0.0726305	0.479681	-0.439501	0.22844	Hypothetical UPF0004 protein sll0996
sll1252	-0.349903	-0.819817	0.147705	-0.193201	0.145269	0.229107	Sll1252 protein
sll0099	1.28451	-1.23371	0.637248	0.0185977	0.76538	0.229889	Precorrin-6y methylase
slr1436	0.111028	-1.02357	-0.058789	0.639784	-0.299452	0.230144	Slr1436 protein
sll0647	-0.720179	-0.75339	-0.705682	0.268121	-0.325765	0.230289	Sll0647 protein
sll1608	-1.10422	-0.281555	-0.294037	0.212132	-0.148315	0.230289	Sll1608 protein
slr1426	0.366496	0.322915	-0.283482	0.224068	-0.22355	0.230315	Recombination protein recR
sll1240	-0.155808	-0.0103785	0.959844	0.0781494	0.984685	0.231033	Sll1240 protein
sll1358	1.6534	-0.419853	-0.567127	-0.181476	0.139854	0.2314	Sll1358 protein
sll0567	-0.355824	0.370553	-0.191008	0.704519	0.601731	0.232816	Ferric uptake regulation protein
sll0811	-0.163062	-0.715742	0.394869	0.0314183	0.177311	0.232816	Sll0811 protein
sll0681	-0.50298	-0.302925	-0.207078	0.0926442	0.000357656	0.232926	Phosphate transport system permease protein; PstC
slr0444	-1.06445	-0.318563	-0.465423	-0.223658	-0.120652	0.233249	3-phosphoshikimate 1-carboxyvinyltransferase
slr0498	1.17257	-0.203225	0.678635	-0.0931273	0.268117	0.233952	Slr0498 protein
sll1760	0.18156	-0.0309174	-0.530331	-0.4034	-0.0754139	0.234015	Homoserine kinase
slr0658	-0.434259	-0.0488863	0.394626	0.111258	0.341277	0.234015	Slr0658 protein
slr1103	0.733224	0.307096	0.122465	-0.0548349	0.182802	0.234015	Slr1103 protein
slr1706	0.778629	-0.00786723	-0.0404883	-0.0405017	-0.295362	0.234015	Putative dihydroflavonol-4-reductase
slr2026	0.258146	0.388678	0.0839828	0.03014	-0.134359	0.234015	Dihydropteroate synthase
slr0254	0.0634852	-0.642487	0.615067	0.179661	-0.12489	0.23492	Slr0254 protein
sll1459	-0.860689	-0.5322	-0.102473	0.126806	-0.621787	0.23549	Putative 5'-nucleotidase alr3139
sll1262	-0.0762586	-0.698152	-0.193635	0.0467845	0.208952	0.235848	Sll1262 protein
sll1129	0.426968	-0.143379	-0.205245	-0.206197	-0.334539	0.236145	2-hydroxy-6-oxohepta-2,4-dienoate hydrolase
slr0065	-0.0698485	0.389776	-0.00718561	-0.209759	-0.43266	0.236145	Slr0065 protein
slr0291	-0.519466	-1.20138	-0.0302193	-0.397214	-0.202483	0.236145	Slr0291 protein
slr0440	0.294697	1.16452	0.257676	0.520551	-0.133751	0.236145	Slr0440 protein
slr0654	0.287817	-0.535116	0.0414007	0.283001	0.503597	0.236145	Slr0654 protein
slr1970	0.381585	0.0223463	-0.207772	-0.217191	-0.131098	0.236386	Slr1970 protein
sll0997	1.19166	0.74935	0.653772	0.0955807	0.759894	0.236495	Sll0997 protein
slr1332	0.754699	-0.0775942	-0.218948	-0.295936	0.0242177	0.236637	Beta ketoacyl-acyl carrier protein synthase
slr0943	0.217189	0.244662	-0.106765	0.046286	-0.558604	0.236766	Fructose-bisphosphate aldolase class I
sll0402	0.0824406	-0.465719	0.351747	-0.0699376	0.238626	0.236768	Aspartate aminotransferase
slr2079	-1.02863	-0.642597	-0.628558	-0.104328	-0.528172	0.237567	Glutaminase
slr1788	-1.25571	0.550793	-0.0270457	0.113563	0.906513	0.237611	Slr1788 protein
slr1895	-0.158023	-0.485442	0.279253	-0.0782962	0.117609	0.237611	Slr1895 protein
slr2144	-0.0305577	0.127883	0.107227	-0.58744	-0.562348	0.237611	Slr2144 protein
sll1415	0.204392	0.0705744	-0.362534	-0.122732	-0.0915859	0.238526	Probable inorganic polyphosphate/ATP-NAD kinase 2
sll0281	2.54913	0.361377	0.654593	-0.65058	0.716414	0.239065	Sll0281 protein
sll0355	0.478013	0.6382	0.289194	-0.0103694	0.397113	0.239623	Hypothetical transport protein sll0355
sll0082	0.231756	0.211261	-0.161469	-0.206847	-0.168611	0.241111	Sll0082 protein
sll0716	0.040702	-0.0940636	-0.523041	-0.36274	-0.310377	0.241115	Probable signal peptidase I-1
slr2013	0.219111	0.0694722	0.00727456	-0.293131	-0.19384	0.241701	Slr2013 protein
slr1110	-0.0785186	0.345839	-0.417135	-0.185864	-0.213543	0.242655	Slr1110 protein
sll0415	-0.449846	-0.0197403	0.109034	0.141526	0.147142	0.243803	Hypothetical ABC transporter ATP-binding protein sll0415
slr1501	-1.13583	-0.666282	0.131452	-0.699259	-0.765417	0.243803	Slr1501 protein
sll1780	0.403532	-0.121305	1.28989	0.287905	0.987219	0.244225	Putative transposase for insertion sequence element IS4SA
sll1723	-0.33309	-0.782534	-0.613398	-1.0397	-1.2758	0.244297	Sll1723 protein
ssr1391	0.186147	0.195039	-0.751184	-0.197011	-0.287656	0.244944	Ssr1391 protein
slr1443	-0.31791	-0.361644	0.0352335	-0.260832	0.205964	0.2458	Serine/threonine-protein kinase-like protein E
slr1025	1.32722	0.327822	0.175102	-0.315047	0.325961	0.245804	Hypothetical protein slr1025
sll1225	-0.201787	-1.09965	0.0919381	-0.338011	0.089242	0.246992	Sll1225 protein
slr0630	0.45903	0.602692	0.351307	0.0117366	0.405902	0.248156	Slr0630 protein
sll0191	1.16553	1.55953	1.51711	0.121639	0.856624	0.248463	Hypothetical PKHD-type hydroxylase sll0191
slr1451	0.150278	0.378317	-0.0553455	-0.286544	0.103485	0.248463	Slr1451 protein
sll0766	0.434249	0.686783	0.49898	-0.128787	0.253347	0.248771	DNA repair protein radC homolog
ssr2406	0.440393	-0.116815	-0.124087	-0.344415	-0.117589	0.248905	Ssr2406 protein
sll0318	-0.458646	-0.796068	-0.322018	-0.34601	-0.0693119	0.249219	Sll0318 protein
sll0934	-0.122097	-0.251728	0.189917	0.399983	0.088934	0.249219	Carboxysome formation protein
sll0364	0.349705	-0.950661	0.408876	-0.112406	0.206663	0.250087	Sll0364 protein
sll1858	-0.149618	0.896831	-0.246003	-0.183639	0.168195	0.250159	Sll1858 protein
sll1061	0.79156	1.06286	1.5175	-0.432366	0.419826	0.250504	Sll1061 protein
slr1324	0.362321	0.775883	-0.656994	0.625653	-0.382205	0.253358	Hybrid sensory kinase
slr2037	0.641858	1.45438	1.41507	0.362829	-0.538552	0.253358	Slr2037 protein
slr1972	-0.0585537	0.486802	0.0185016	-0.0366159	-0.446793	0.255475	Hypothetical protein slr1972
sll0484	0.489312	0.455969	0.40618	-0.131282	0.148205	0.255497	ABC transporter
slr1530	0.22313	0.689523	0.251717	-0.376519	0.160749	0.255544	Slr1530 protein
sll1937	0.544827	1.38052	-0.0180164	1.09232	0.0153165	0.256264	Ferric uptake regulation protein
slr0354	0.0830457	0.20286	-0.0982869	0.0806973	-0.585723	0.257005	ABC transporter
sll1618	-0.467392	-0.289828	0.208745	-0.311853	0.199704	0.257103	Sll1618 protein
ssl3127	-0.197373	-0.643287	-0.732867	0.57499	-0.563025	0.258047	Ssl3127 protein
sll1967	-0.319382	0.325436	0.348217	0.745344	0.179783	0.258256	Hypothetical RNA methyltransferase sll1967
sll1635	-0.836868	-0.497266	-0.605974	0.0024431	-0.166074	0.258483	Thymidylate synthase thyX
slr1423	-1.61855	-0.384575	-0.74403	-0.336938	-0.434884	0.258483	UDP-N-acetylmuramate--L-alanine ligase
slr0317	0.615984	-0.072181	-0.337078	-0.437166	0.230988	0.260454	Slr0317 protein
sll1187	0.189195	0.0250302	-0.582278	-0.152733	-0.0879554	0.2629	Prolipoprotein diacylglyceryl transferase
slr1736	-0.632473	-0.405747	-0.330661	-0.397421	-0.0988357	0.2629	Slr1736 protein
slr0812	-0.946935	-0.230481	-0.048572	-0.161449	-0.34593	0.263756	Slr0812 protein
ssl3379	-0.353875	-0.0709815	0.199073	0.581064	-0.130479	0.263756	ATP-dependent Clp protease adaptor protein clpS
slr2078	0.88414	0.589676	0.646026	0.0150652	0.558807	0.264744	Slr2078 protein
ssr1558	-0.218775	-0.531356	0.0205942	-0.21184	0.230141	0.268499	Ssr1558 protein
sll0787	-2.77163	-0.0125985	-0.423066	-0.184462	-0.127424	0.268615	Hypothetical protein sll0787
sll1917	0.562503	-0.0483243	-0.184417	-0.300922	0.0350814	0.270164	Oxygen-independent coproporphyrinogen III oxidase-like protein sll1917
slr1772	0.527522	-0.0346745	-0.136781	-0.291021	-0.0439324	0.270164	Slr1772 protein
slr0251	-0.137673	-0.0550701	0.537901	0.390722	-0.0700232	0.270665	ABC transporter
sll1040	-0.567945	-0.0901006	0.151389	-0.237178	0.280252	0.272171	Sll1040 protein
sll1433	-0.000136377	-0.551469	0.0366967	-0.121243	0.291766	0.272171	Hypothetical UPF0031 protein sll1433
sll1525	-0.204024	-0.980833	-0.305685	-0.454462	0.411332	0.272535	Phosphoribulokinase
slr1130	-0.334724	-0.518906	0.0619351	0.10193	-0.213342	0.272535	Ribonuclease HII
slr0038	-0.0233634	0.140501	-0.461412	-0.153709	-0.126628	0.272642	Slr0038 protein
sll0005	-0.350774	0.740856	1.4364	0.119802	0.619622	0.273408	Hypothetical protein sll0005
slr1818	0.0434733	-0.534958	0.201956	-0.19384	0.264008	0.274105	Slr1818 protein
sll0867	-0.469198	-0.294032	0.255864	-0.312111	-0.103027	0.274244	Sll0867 protein
sll1626	0.0427808	0.938145	-0.402679	0.284752	0.160571	0.274617	SOS function regulatory protein
ssl1923	-0.280416	-0.140665	-0.394727	-0.177669	0.331927	0.274617	Ssl1923 protein
slr0881	0.0687123	-0.984721	-0.414096	0.14292	0.148817	0.274662	Slr0881 protein
sll1971	-0.428926	-0.548875	-0.284059	-0.151792	0.0491305	0.277324	Sll1971 protein
slr1045	0.189601	0.546286	-0.177777	-0.265747	0.172798	0.277334	Slr1045 protein
sll0537	-0.952972	0.0384335	0.000271511	0.177001	-0.0887399	0.277696	Putative ammonium transporter sll0537
slr1271	-0.0394511	-0.978251	-0.234944	-0.250228	0.0761026	0.277914	UDP-N-acetyl-D-mannosaminuronic acid transferase
slr1366	-0.0948788	-0.921473	-0.186512	-0.117217	0.136349	0.279206	Lipoprotein signal peptidase
sll0659	-0.135952	-1.13769	-0.651192	-0.0503869	0.0537838	0.279323	Sll0659 protein
slr0351	-0.119261	0.180164	-0.509677	-0.159602	-0.151524	0.279323	Slr0351 protein
slr0744	-1.02671	0.360396	0.254748	0.886265	-0.188137	0.279323	Translation initiation factor IF-2
sll0864	0.828697	-2.20263	0.0655705	0.276538	0.591788	0.279401	Sll0864 protein
sll0216	-0.176283	-0.214026	0.00341295	-0.0140686	0.269613	0.279989	Sll0216 protein
slr1644	0.252682	0.452936	0.00191667	0.194665	-0.231946	0.280117	Slr1644 protein
sll0875	0.173848	-0.227771	-0.507243	-0.405437	-0.276461	0.280121	Hypothetical protein sll0875
slr0687	0.632324	0.34277	0.331326	-0.168047	0.284897	0.280229	PleD gene product
slr1638	0.943407	1.04672	1.9386	0.934932	1.35753	0.28091	Slr1638 protein
slr1541	0.369595	0.0676986	-0.459823	-0.302078	0.00180675	0.281549	Slr1541 protein
sll1631	-0.656999	-0.157888	0.0563556	0.876705	-0.561231	0.281695	Sll1631 protein
sll0195	0.13773	0.541911	0.162646	-0.385848	0.0635612	0.282008	ATP-dependent proteinase; BsgA
sll1942	0.402893	-0.546366	-0.556087	-0.249117	-0.836497	0.282008	Sll1942 protein
slr0790	0.153273	0.540794	0.598733	0.885068	0.498479	0.282008	UmuC protein
slr1849	0.615426	0.259044	0.206424	-0.0769937	0.246042	0.282008	Mercuric reductase
slr2053	0.447091	-0.485548	-0.599712	-0.3209	-0.307497	0.282008	Slr2053 protein
slr1459	0.23512	-1.8068	-0.357415	-0.199985	0.00205145	0.282243	Phycobilisome core component
sll2006	-0.729836	-0.887424	-0.570835	-0.232453	-0.644989	0.282851	Sll2006 protein
slr2043	0.773403	0.134597	-0.20131	-0.440084	0.318814	0.282868	Periplasmic binding protein component of an ABC type zinc uptake transporter
slr1822	0.180759	0.630592	0.0690358	0.0882019	-0.023295	0.284633	Endonuclease III
sll1764	0.8247	-1.02383	-0.0932351	-0.134327	-0.125335	0.284797	Sll1764 protein
sll1755	0.382275	-0.0511931	0.539719	0.23204	0.702502	0.285436	Sll1755 protein
sll0792	0.494787	0.634317	0.324571	-0.120776	0.423707	0.285457	Transcriptional repressor smtB homolog
slr1506	-0.280431	-0.977565	-0.672533	-0.196036	-0.170421	0.287637	Slr1506 protein
slr1071	1.03243	1.36904	0.573204	0.944413	0.294326	0.287814	Slr1071 protein
sll1502	0.14145	0.162801	-0.168513	-0.303129	0.018544	0.288279	Ferredoxin-dependent glutamate synthase 1
slr2136	0.575383	-0.574242	-0.932037	-0.215019	-0.214788	0.288577	4-hydroxy-3-methylbut-2-en-1-yl diphosphate synthase
slr0686	0.861416	0.0890791	-0.0253849	-0.19934	0.2282	0.289184	Slr0686 protein
slr1384	-0.422764	-0.207463	0.277075	0.0638706	-0.0806707	0.289312	Slr1384 protein
slr0502	-0.403537	-0.121721	-0.0684637	0.341028	0.00523811	0.290527	CobW protein
sll1902	0.111546	0.133653	-0.337969	0.051963	-0.292589	0.292132	Sll1902 protein
slr1876	-1.09622	0.0473039	-0.302228	0.171963	-0.164945	0.292838	Slr1876 protein
sll0283	-1.18299	0.0166602	-0.660507	0.867494	-0.0124515	0.293499	Sll0283 protein
slr1678	0.00979283	-0.313152	0.308242	0.475521	0.200629	0.293582	50S ribosomal protein L21
sll0499	0.377516	0.0331233	-0.0069266	-0.131038	-0.188169	0.293722	Sll0499 protein
ssl1784	-0.897589	-0.432626	-0.369381	0.278641	-0.560749	0.295081	30S ribosomal protein S15
slr1035	0.366581	-0.246913	-0.265835	-0.413137	-0.166797	0.295842	Slr1035 protein
sll0821	0.177105	0.641075	0.108296	-0.020688	0.235809	0.297851	Phytochrome-like protein cph2
slr0879	0.0159467	-0.497605	-0.674687	-0.488484	-0.347635	0.298442	Glycine cleavage system H protein
sll1070	-1.3713	-0.487883	-0.876338	0.421444	-0.531128	0.299375	Transketolase
sll1747	-0.384039	-0.195296	-0.101523	0.0459275	0.12292	0.299423	Chorismate synthase
sll1444	-0.46674	-0.766964	-0.459168	-0.0805528	-0.439238	0.301539	3-isopropylmalate dehydratase small subunit
slr0976	-0.0749771	-0.605038	-0.0634238	-0.0798441	0.0154575	0.302614	Slr0976 protein
slr0737	0.936446	-1.0039	-0.712464	-0.237915	-1.04656	0.302826	Photosystem I reaction center subunit II
sll0654	0.673081	0.657831	-0.937452	0.621973	-0.167691	0.303681	Alkaline phosphatase
slr0521	-0.731922	-0.123051	-0.185507	-0.384071	0.0473176	0.303681	Slr0521 protein
slr0374	-0.427601	2.51595	0.782123	-0.251685	0.200015	0.304732	Cell division cycle protein
sll0336	-0.986258	-0.264198	-0.273315	-0.276404	-0.363986	0.3054	Acetyl-coenzyme A carboxylase carboxyl transferase subunit beta
slr1291	-1.31573	2.58684	-0.552572	-0.171375	-0.351841	0.306227	NAD(P)H-quinone oxidoreductase chain 4-2
slr0836	-0.418885	-0.90576	-0.439602	0.600179	-0.395404	0.306583	DTDP-glucose 4,6-dehydratase
sll1482	-0.0573995	-0.200066	0.661249	-0.0106062	-0.0143485	0.307754	Sll1482 protein
slr1464	0.0772482	1.16962	0.629579	-0.263661	0.143244	0.307754	Hypothetical UPF0026 protein slr1464
slr2042	0.740559	-0.214429	0.232381	-0.0756829	0.258182	0.307754	Hypothetical protein slr2042
slr0769	0.188146	-0.155519	-0.558503	-0.354761	-0.265952	0.308742	Slr0769 protein
slr0603	-0.788493	0.51423	0.459347	0.0766984	0.438012	0.309096	DNA polymerase III alpha subunit
slr0204	0.360133	0.033387	-0.365746	-0.225574	-0.0423366	0.310013	Hypothetical protein slr0204
ssr2549	1.29896	0.24757	0.873029	-0.13109	0.256883	0.310581	Ssr2549 protein
sll1688	-0.693701	3.29943	0.776679	-0.0423535	0.079177	0.311323	Threonine synthase
slr0801	-3.47536	1.44751	0.0611029	-0.375617	0.71517	0.311522	Slr0801 protein
slr1508	-0.744281	-0.922252	0.195148	0.13842	-0.91774	0.31185	Slr1508 protein
sll0442	-0.40393	0.0163026	-0.0871892	-0.307642	0.305447	0.312061	Sll0442 protein
slr1655	0.204028	-0.550976	-0.45648	-0.480935	-0.6502	0.312221	Photosystem I reaction center subunit XI
sll1472	-1.55049	1.58079	-1.44984	0.373726	-0.126104	0.316193	Sll1472 protein
slr1795	0.184699	0.10201	-0.135647	-0.367302	-0.0187051	0.316193	Peptide methionine sulfoxide reductase msrA 2
sll1250	-0.865178	-0.170236	-0.234385	0.227523	0.39325	0.317157	Sll1250 protein
slr2097	-0.246277	0.865409	-0.113486	-0.165772	-0.0374915	0.317303	Cyanoglobin
sll1557	0.0506844	0.400967	0.0262072	-0.125142	-0.185149	0.317639	Succinyl-CoA synthetase
slr0905	0.17113	-1.17865	-0.216394	0.512278	0.0197823	0.317812	Magnesium-protoporphyrin IX monomethyl ester [oxidative] cyclase
sll1615	0.741514	0.998471	1.09001	-0.0900741	0.468304	0.317833	Probable tRNA modification GTPase trmE
slr0407	0.438545	0.72953	0.123416	0.411472	0.187314	0.317833	Slr0407 protein
slr1024	0.252276	-0.758672	0.229649	0.0679306	0.0237416	0.317833	Slr1024 protein
slr0884	0.142212	0.00336442	-0.388138	-0.242337	-0.0545731	0.318081	Glyceraldehyde-3-phosphate dehydrogenase 1
slr0779	1.19146	0.255661	0.636252	0.248437	0.204883	0.318383	Slr0779 protein
slr0954	-0.618258	-1.53586	-0.903537	-0.165539	-0.885682	0.319351	Slr0954 protein
slr0364	-1.91236	0.862703	0.00591768	1.12203	-0.295745	0.319741	Slr0364 protein
sll1064	-0.353759	-0.0835072	0.237376	-0.0504822	0.225336	0.322052	Sll1064 protein
slr1516	-0.00926035	0.131878	0.717225	0.0197402	0.440177	0.322368	Superoxide dismutase [Fe]
slr2098	0.167292	0.647751	0.116934	0.300251	-0.263387	0.322368	Hybrid sensory kinase
sll1103	-0.504459	-0.651161	-0.420395	0.400384	-0.378023	0.322804	Sll1103 protein
slr0640	0.753199	-0.364176	0.196372	-0.120508	0.478602	0.323872	Sensory transduction histidine kinase
slr1276	0.265893	-1.61647	-0.326092	0.088111	-0.301324	0.324232	Slr1276 protein
slr1942	-1.07251	-0.430188	-0.751705	-0.148394	-0.278436	0.324412	KaiC-like protein 2
sll1664	-0.591139	-0.843398	-0.455139	-0.397475	-0.468561	0.324525	Sll1664 protein
slr0600	0.189345	-0.25307	0.913279	-0.0713971	0.167355	0.324567	Slr0600 protein
slr0661	-0.298285	0.717447	-0.264747	-0.16867	-0.15805	0.324725	Pyrroline-5-carboxylate reductase
slr1992	-0.233933	0.367212	-0.171806	-0.31694	-0.457056	0.324725	Glutathione peroxidase
slr0957	-0.813455	-0.0144143	1.02738	0.372689	-0.826556	0.325156	Slr0957 protein
slr1841	0.273497	-1.05655	0.157465	-0.154797	0.0655096	0.325398	Slr1841 protein
sll0800	0.059914	0.874667	1.07509	0.79428	0.618095	0.326049	Sll0800 protein
sll1167	1.69257	1.37382	1.69695	0.743559	0.675033	0.326049	Penicillin-binding protein 4
slr0007	-1.58327	-0.0535148	-0.460845	-0.224492	-0.378087	0.326049	Slr0007 protein
ssr0482	-0.221751	-1.27209	-0.385021	0.210944	-0.19258	0.326049	30S ribosomal protein S16
sll0849	0.105438	0.628423	0.0447563	0.251801	-0.519949	0.326132	Photosystem II D2 protein
slr1198	0.67239	0.261457	-0.444781	0.850213	-0.634857	0.326377	Rehydrin
slr1661	-0.197701	-0.61165	-0.279545	-0.101517	0.0351987	0.326415	Slr1661 protein
sll1592	-0.665206	-0.612612	-0.326136	0.01355	-0.501874	0.326901	NarL subfamily
sll1268	1.29132	0.969085	1.56029	-0.0269214	0.318782	0.327254	Sll1268 protein
slr0870	NA	-2.29181	-0.117079	-0.129693	0.529297	0.327254	Slr0870 protein
sll1512	1.34212	0.673588	0.975396	0.0715631	0.787762	0.328027	Putative HTH-type transcriptional regulator sll1512
slr1993	0.202037	-0.0917276	-0.2915	-0.410016	-0.0393937	0.328496	Acetyl coenzyme A acetyltransferase
sll1495	0.941928	0.212155	0.58752	-0.234585	0.156142	0.330247	Sll1495 protein
slr1666	0.603491	-0.549208	-0.838075	-0.319152	-0.35989	0.33197	Pleiotropic regulatory protein
slr1205	0.203008	-1.12061	-0.478298	-0.0433477	0.605689	0.332788	Ferredoxin component
slr0383	0.537826	0.195054	1.28885	0.0216061	-0.78062	0.332963	Slr0383 protein
slr1233	0.390136	0.440725	0.304883	0.00231027	0.152695	0.335166	Succinate dehydrogenase flavoprotein subunit
sll0257	0.372485	0.0259217	0.452831	-0.299556	-0.094847	0.335381	Hypothetical UPF0079 protein sll0257
slr1767	0.277587	0.843629	0.368039	-0.12674	0.194682	0.335381	Slr1767 protein
sll1561	0.417364	0.693985	-0.142427	0.243418	0.213249	0.336324	Delta-1-pyrroline-5-carboxylate dehydrogenase
slr0192	0.102421	0.0393822	-0.221578	-0.393495	-0.0425862	0.336324	Slr0192 protein
slr0306	0.922939	0.515554	0.0325355	-0.202035	0.357668	0.336324	Slr0306 protein
sll1398	-0.0222282	0.116086	-0.233252	-0.294624	-0.373625	0.336775	Photosystem II reaction center W protein
slr0679	-0.233748	0.184344	-0.539398	-0.147999	-0.323416	0.336775	Ribosomal RNA small subunit methyltransferase B
slr1028	0.548538	-0.0691915	-0.203121	-0.13073	0.499307	0.336775	Slr1028 protein
sll0603	0.742186	-0.661904	-0.353764	0.206578	0.316568	0.338992	2-succinyl-6-hydroxy-2,4-cyclohexadiene-1-carboxylate synthase
slr0833	-1.45951	0.644461	0.634798	0.00167837	1.25981	0.339126	Replicative DNA helicase
ssl1263	-0.150339	0.313504	-0.190069	-0.277647	-0.205772	0.339244	Ssl1263 protein
slr0080	-0.334371	0.529157	-0.0939125	-0.370118	-0.191345	0.340769	Ribonuclease HI
slr1503	0.991708	0.447664	0.601271	0.253952	0.409453	0.340936	Slr1503 protein
slr2060	0.214333	-0.772455	0.258342	-0.126757	0.0917838	0.340936	Slr2060 protein
sll1366	-0.683124	-0.692773	-0.512294	-0.358764	-0.258168	0.341717	Helicase of the snf2/rad54 family
sll1623	-0.399938	-0.113687	0.34065	-0.351465	0.165664	0.341717	ABC transporter
sll0649	0.657225	0.0258779	-0.194727	-0.209181	0.355863	0.342878	OmpR subfamily
slr0022	0.208351	0.164721	0.0328742	-0.392993	0.0263968	0.343514	Slr0022 protein
slr0355	0.619131	-0.192659	-0.19436	-0.264484	0.0811319	0.343514	Slr0355 protein
slr1074	0.154769	1.26578	0.187577	0.382142	0.313998	0.343514	Slr1074 protein
slr1403	0.339916	0.250148	-0.114441	-0.153783	0.255514	0.343514	Slr1403 protein
sll0534	-0.722492	-0.0716349	0.111221	0.389536	-0.530466	0.344143	ATP-dependent Clp protease proteolytic subunit 2
sll1245	0.188851	-0.0795105	0.572812	0.304068	0.204484	0.344143	Cytochrome c-553-like precursor
sll1671	-0.241073	0.891801	-0.357925	-0.453692	0.0917146	0.344143	Sll1671 protein
slr0329	-0.458744	-0.358563	0.114842	0.00562882	-0.288474	0.344143	Xylose repressor
slr0953	0.078043	-0.577973	0.208547	-0.167913	0.123232	0.344143	Slr0953 protein (Sucrose-phosphatase)
slr1177	-1.09447	-0.916885	-0.930838	0.0169316	-0.950232	0.344143	Slr1177 protein
slr1305	0.867063	0.38303	-0.974215	0.42169	0.0991301	0.344143	Regulatory components of sensory transduction system
slr1378	0.774661	0.722712	1.08633	0.19811	0.215098	0.344143	Slr1378 protein
slr1584	-0.643298	-0.195623	-0.354629	0.624189	0.0644343	0.344143	OmpR subfamily
sll0776	NA	1.25039	-0.163334	0.377211	0.931095	0.344704	Serine/threonine-protein kinase D
sll1905	0.928176	-0.0846304	0.268045	-0.491267	0.296059	0.345979	Hybrid sensory kinase
slr1799	-0.70624	-0.137307	0.236185	0.0310426	-0.423845	0.346677	Slr1799 protein
sll1702	-0.394895	-0.420207	-0.293272	-0.125944	0.136985	0.34691	Ycf51-like protein
slr0549	-0.282978	-0.545369	-0.0697031	0.307267	-0.287431	0.34691	Aspartate-semialdehyde dehydrogenase
sll0921	0.0854152	-0.252612	0.13336	0.1293	0.24718	0.347034	NarL subfamily
sll0721	-0.805097	-0.440596	-0.0211396	-0.303725	0.609352	0.348406	Leukotoxin; LtA
slr0526	-0.84308	-0.318073	-0.384457	-0.135112	-0.149893	0.348532	3-methyl-2-oxobutanoate hydroxymethyltransferase
slr0649	-0.711677	-0.186194	-0.383127	-0.224097	0.178199	0.348678	Methionyl-tRNA synthetase
slr1867	-0.50315	0.386995	-0.798165	-0.163213	-0.409611	0.350597	Anthranilate phosphoribosyltransferase
slr1139	-0.38828	-0.635975	-0.556577	-0.110409	0.0143344	0.350741	Thioredoxin-like protein slr1139
ssr2201	1.0199	1.00688	1.06522	-0.460253	0.368524	0.350741	Ssr2201 protein
slr1078	0.81998	1.00567	1.12187	0.42061	0.246658	0.352165	UDP-glucose-4-epimerase
sll0406	-0.459506	0.311264	0.178907	0.38966	0.20017	0.353257	Sll0406 protein
slr0388	-0.0195383	0.585155	0.171101	-0.326412	0.00321375	0.355942	Slr0388 protein
slr1065	1.22312	0.484231	0.218954	0.433407	0.672741	0.35599	Slr1065 protein
sll1941	-0.522204	-0.769319	-0.211006	-0.528966	-0.177338	0.356549	Topoisomerase IV subunit A
sll1761	-0.875433	-0.0614841	-1.58863	0.904785	-0.109892	0.357708	Sll1761 protein
sll1979	-0.473558	-1.34608	-0.613898	-0.227561	-0.697559	0.358925	Sll1979 protein
sll1224	-0.386242	0.408063	-0.762085	-0.436637	-0.306999	0.35918	Hydrogenase small subunit
sll0813	-1.03084	-0.309366	-0.235519	-0.343562	-0.465861	0.36051	Cytochrome c oxidase subunit II
slr1857	-0.20872	-0.231033	-0.901381	-0.324681	-0.281225	0.36051	Glycogen operon protein; GlgX
slr1984	-1.05063	-0.219793	-0.577146	-0.211616	-0.138622	0.361038	30S ribosomal protein S1 homolog B
sll0892	1.20789	0.397009	0.844818	-0.0891138	0.507645	0.3623	Aspartate 1-decarboxylase precursor
sll0179	-0.161999	0.0682141	0.347471	0.228333	0.262316	0.365178	Glutamyl-tRNA synthetase
ssl3432	-1.33627	0.158896	-0.794459	1.24594	-0.0986101	0.365178	30S ribosomal protein S19
slr0863	1.11284	0.172486	0.562038	-0.131791	0.421541	0.365198	Hypothetical protein slr0863
slr1225	0.333657	0.3924	0.237204	-0.0811515	0.0200946	0.365657	Serine/threonine-protein kinase F
sll1714	0.645462	1.4406	0.674221	0.794041	0.289277	0.365669	Sll1714 protein
sll0809	0.551591	0.822536	0.612068	-0.14591	0.285964	0.365861	Sll0809 protein
slr1170	0.227194	-0.0272672	0.00511354	-0.232122	-0.150877	0.366924	Slr1170 protein
sll0469	0.396632	-0.388342	-0.547154	-0.330521	-0.256585	0.36714	Ribose-phosphate pyrophosphokinase
slr1347	1.03771	-0.12195	-0.0486281	0.333495	0.0338873	0.36714	Carbonic anhydrase
slr0053	-0.745127	-0.664529	-0.433474	0.039057	-0.659449	0.367646	Hypothetical UPF0054 protein slr0053
slr2059	0.160958	-0.0473284	0.0211988	-0.0587851	-0.345831	0.367655	Ferredoxin
slr1859	0.631273	-2.26307	-1.26049	-0.39304	-0.146863	0.367903	Anti-sigma factor antagonist
sgl0001	0.227126	2.03522	-0.347545	-0.129979	0.25891	0.371136	Sgl0001 protein
sll0519	-1.54896	-0.179992	-0.528546	0.000375217	-0.478632	0.373203	NAD(P)H-quinone oxidoreductase chain 1
sll0269	-0.52048	-1.195	-0.368352	-0.387537	-0.255962	0.373259	Sll0269 protein
sll1609	0.622943	0.66962	0.727404	-0.20621	0.429623	0.373259	Hypothetical protein sll1609
slr1983	0.3833	-0.442991	0.400012	0.0218436	0.502553	0.373259	Regulatory components of sensory transduction system
slr0862	-0.281008	-0.432587	-0.0337131	0.312319	-0.411448	0.373585	LmbP protein
slr1933	0.558766	0.620765	0.462009	0.111758	0.432582	0.373865	DTDP-4-dehydrorhamnose 3,5-epimerase
slr1312	-0.596765	-0.0586999	-0.042798	-0.00519796	0.252312	0.373874	Biosynthetic arginine decarboxylase 2
slr0066	0.629948	0.134073	-0.00843817	-0.0127376	0.228124	0.374969	Riboflavin biosynthesis protein ribD
sll1390	-0.0675403	0.396435	-0.775325	0.396804	-0.402838	0.375064	Sll1390 protein
sll0445	-0.0924974	-0.0407146	-0.538509	-0.129067	-0.311617	0.375137	Sll0445 protein
slr1391	-0.462	-0.0156325	0.161711	0.24066	-0.192966	0.37634	Slr1391 protein
slr1269	-0.702218	-0.943462	-0.687755	-0.481192	-0.374184	0.377186	Gamma-glutamyltranspeptidase precursor
sll1439	NA	0.734645	-0.164282	0.0374546	0.24182	0.378766	Sll1439 protein
slr0975	-0.535783	-0.136655	0.188081	-0.131447	-0.247426	0.378766	Slr0975 protein
slr0853	-0.213568	2.12977	2.32171	1.06131	1.37582	0.379091	Ribosomal-protein-alanine acetyltransferase
slr0417	-0.0443374	0.331554	0.00479085	-0.241982	-0.0935243	0.379573	DNA gyrase subunit A
slr1120	0.31745	-2.49823	-0.776213	-0.963356	-1.00979	0.379573	Type 4 prepilin-like proteins leader peptide processing enzyme
sll0614	NA	-0.393619	-0.143227	-0.271419	-0.202631	0.379619	Sll0614 protein
slr2024	-0.175791	0.0191761	-0.840613	0.0877815	-0.541167	0.379747	CheY subfamily
sll0238	-0.475208	-0.369605	-0.358388	-0.401609	0.0742192	0.38098	Sll0238 protein
sll1940	-0.860259	-0.108112	-0.152191	-0.224395	-0.12373	0.381231	Sll1940 protein
sll1784	-0.117216	-1.85307	-1.12859	0.105147	-0.295865	0.381289	Sll1784 protein
slr0503	0.528376	-0.141197	0.0731725	-0.108279	-0.428989	0.381577	Ycf66-like protein
ssl2717	0.00312221	0.462748	-0.219241	0.466787	-0.574391	0.381577	Ssl2717 protein
ssl1300	0.12059	-0.153876	0.622687	0.104681	0.125596	0.382475	Ssl1300 protein
sll1072	-0.123767	0.788676	0.388958	0.0170892	-0.511878	0.383004	Sll1072 protein
sll1189	-0.917584	0.0773947	-0.376265	0.143054	0.0301389	0.383004	Glycolate oxidase subunit; GlcE
slr1923	-0.163559	-0.70627	-0.157081	-0.191018	-0.0136952	0.383442	Slr1923 protein
ssr2130	-0.158378	-0.499943	0.377058	-0.420424	0.0201804	0.383912	Ssr2130 protein
sll0546	-0.182505	-0.456515	-0.508937	0.0513195	0.419749	0.383941	Hypothetical protein sll0546
slr0305	0.0986632	0.136559	-0.0965754	-0.300936	-0.00184157	0.384199	Hypothetical UPF0043 protein slr0305
slr1211	-1.30552	0.344172	-0.562528	-0.292711	0.120383	0.384789	CobN protein
slr1648	-0.509641	0.474138	0.552585	0.335452	0.17008	0.384789	Slr1648 protein
[truncated: 953 more rows]
