# Supplementary material for: Cadmium triggers an integrated reprogramming of the metabolism of Synechocystis PCC6803, under the control of the Slr1738 regulator
Source: BMC Genomics. 2007 Oct 2;8:350. doi: 10.1186/1471-2164-8-350 (PMC2190772; doi:10.1186/1471-2164-8-350)
Supplement: Additional file 4 — Relevant List of Stress-Responsive Genes. The data provided indicate for each gene (extreme left and right columns), sorted by the physiological function they operate in, the log-ratio of response to the indicated duration of stresses. [file 1471-2164-8-350-S4.xls]

## Sheet: Feuil1
Strain and				WT : Cd										1738:Cd	WT : H2O2					WT : Fe-		WT : Fe+		WT : Zn+		Gene name
treatment				WT : SC				WT Cd						WT : Cd			WT : SC			WT : SC		WT : SC		WT : SC
Time or C				15'	30'	60'	75'	90'	180'	300'	300b'	360'	960'	180'	15'	30'	180'	300'	420'	1-0	2-0	240'	360'	30'	240'
A: PROTEIN SYNTHESIS, FOLDING, AND TURNOVER
	Chaperones
		sll0430		0.559679	1.81082	1.71704	2.17137	6.54097	4.75534	2.91868	4.26863	1.72832	1.09689		1.36687	0.411218	1.55619	1.22284	1.47322	0.570091	0.377205	2.78454	2.39541	1.06018	1.80804	htpG
		sll1514		0.548857	3.04421	3.23487	3.40684	13.2269	14.5144	13.3623	13.2654	10.2935	3.49356	0.416671	4.38142	9.0194	16.6762	9.46352	15.9797	0.673536	0.0659262	2.45376	2.94011	1.82639	3.75034	hspA
		sll0170		0.598218	2.08938	1.48955	1.99667	4.89113	3.20229	2.00314	2.32534	2.59542	1.7576		2.12826	1.09793	4.32875	1.76214	2.33119	0.858404	0.533695	1.60395		1.11024	3.04885	dnaK
		sll0416		0.684291	2.16517	1.79389	1.96537	4.01225	3.87055	3.2617	3.87662	2.44748	1.00194		0.769359	0.457147	1.01019	1.73361	1.33735	0.454408	0.679188	1.40419	1.66257	0.710946	2.69946	groEL2
		sll0897	a	1.07312	1.34333	1.13804	1.19189	1.97223	2.54054	2.2817	2.57144	2.4667	1.08143		0.457817	1.53124		1.41068	1.24225	0.878722	0.960862	1.00687	1.34118	1.10499	2.36949	dnaJ
		ssl1707	a	0.87	1.26	1.16	0.98	1.82	2.47	2.2	2.66	2.34	1.05		0.44	1.51	2.02	1.33	1.47	0.77	1.1	1.08	1.5	0.99	2.42	ho
		sll1933			1.35328	1.14045	1.12357	1.13013		1.20872	1.84799	1.30199	1.15147		0.550733	0.347241	1.14483	0.882165	1.29939	0.854415	1.17888	1.18138	1.14103	0.750756	1.40604	dnaJ
		sll1666		1.115	1.17655	1.30513	1.54342	2.08734	2.07516	1.73368	1.81926	1.37453	1.46407		0.719962	0.789744	0.91635	0.73968	0.805039	1.03648	1.21324	0.884053	0.923637	1.42019	1.84237	dnaJ-like
		slr0093		1.04808	2.02408	1.43719	1.51103	2.6858	3.91215	2.49524	3.86581	2.96195	1.546		1.81729	9.08963	8.75962	2.94302	6.58065	0.782377	0.54	1.09201	1.14208	1.13156	1.16685	dnaJ
		slr2075		0.736442	1.29595	1.67935	1.77118	3.3652	2.77725	2.20686	2.62762	2.04751	1.07985		1.06274	0.417227	1.07451	1.27808	1.89236	0.313115	0.410654	1.36731	1.37078		1.83895	groES
		slr2076		0.600421	1.69463	1.65256	1.7934	3.6451	3.01924	2.33158	2.46714	2.22995	1.41191		1.17776	0.273161	1.16943	1.04068	1.70669	0.392236	0.512383	1.65145	0.971877	1.00753	2.14281	groEL1
		sll0057		1.03435	0.954573	1.02451	1.02172	1.12948	1.23931	1.16324	1.35425	1.51018	0.978019		0.418628	0.45672	1.09627	1.10331	0.862599	0.623298	0.820857	1.35818	1.60025	0.662691	1.17562	grpE
	Degradation of proteins, peptides, and glycopeptides
		slr1204		1.13099	26.6695	15.8076	12.624	22.7217	4.79716	7.03614	9.17686	7.82527	2.27178		2.98716	2.04393	1.37604	1.72316	7.09308		1.06008	0.500534	0.530753	2.83271	1.90717	htrA
		slr1641		0.450251	1.95086	1.12384	0.964913	4.67612	6.88603	3.8218	6.02657	4.24875	1.19875	0.491169	2.86232	0.615064	11.5048	3.33881	4.54804	0.798384	0.589382	1.25476	1.28033	0.75552	9.54852	clpB2
		slr1751		1.68155	2.13967	1.90235	1.74829	4.22923	3.66944	3.64705	4.74759	4.77443	2.02031		1.48879	1.70824	1.86403	0.608222	1.0807	0.732357	0.672745	1.00805	0.696076	0.791396	0.591965	ctpC
		sll0020		0.755382	1.41768	1.34502	1.56686	2.96227	2.34231	2.58248	NS	2.33478	1.12988	NS	NS	NS	NS	NS	NS	NS	NS	NS	NS	NS	NS	clpB
		slr0257		1.53941	1.33617	1.45513	1.51392	2.81314	2.11004	3.07531	2.46851	2.29167	1.30838		0.611021	1.27514	1.29059	0.970257	0.909673	0.770034	0.758031	1.07567	1.08332	0.796116	1.31201	ctpB
		sll1427		1.35218	1.64703	1.50179	1.79524	3.10938	2.69322	2.29921	3.25512	2.25621	1.59949		1.05541	0.659535	1.20883	0.764401	1.11263	0.861685	1.10649	0.71075	0.729173	0.85086	1.8779	hhoB
		sll1679		1.30156	1.81655	1.75705	1.72972	3.35207	3.64076	2.525	3.72198	1.84309	1.8513		0.421677	0.310638	0.881126	0.590693	0.800711	0.626876	1.10987	0.971272	0.711957	0.944525	1.69676	hhoA
		slr0165		1.07954	1.11287	1.25003	1.54962	1.82943	1.32158	1.04527	1.03383	0.78867	0.962306		0.494296	0.5242	0.895166	0.962363	0.821511	0.585259	0.838704	1.58709	1.3897	0.976648	1.02735	clpP3
		slr0542		1.19531	1.00318	1.22866	1.15307	1.40456	1.40092	1.3752	1.53617	1.35297	0.953749		0.509985	0.489982	1.15337	1.39373	0.773732	0.696036	0.698305	1.71309	1.51714	0.752776	1.11332	clpP1
		sll0535		1.03242	0.94152	0.933597	0.922082	0.960554	0.957294	0.982981	1.55497	0.898637	0.904823		0.350423	1.34856	1.21299	0.82971	1.13207	0.907285	0.888214	1.1754	0.99158	1.23341	1.77628	clpX
		sll1343		0.860181	1.11859	1.06989	1.10552	0.933886	0.896642	0.901172	0.74878	0.943637	1.02136		0.312004	0.902397	0.992831	0.897527	0.913214	1.02014	1.21897	0.963831	0.935469	0.7634	1.62857	pepN
		slr0008		1.31973	1.30842	0.919491	1.02481	1.15601	1.42122	1.07164	1.37473	1.75482	0.97371		1.06725	2.71549	2.61405	1.0172	1.44464	0.475604	0.6531	1.04653	0.801794	1.16241	1.96114	ctpA
		sll1703		1.03466	1.02955	0.956987	0.855686	1.03804	1.06802	0.966407	1.59978	0.831507	0.987603		0.539855	0.552098	1.21522	0.884757	1.13267	0.969365	0.99045	0.973048	0.994438	0.934281	2.58208	sppA
	Protein modification and translation factors
		slr0885	b		1.20474	1.34841	1.52365	2.9932	2.85237	3.04029		2.34174	1.36971		7.39146		3.01516	0.801685	2.2979	1.1357	0.61925	0.693531	0.961106		0.91568	ho
		sll0869	b		1.1571	1.18169	1.3683	1.97471	2.0068	2.69068	2.72089	1.90879	1.25588		2.64278	1.77982	1.44349	0.692983	0.914327	0.734188	1.29945	0.634236	0.902602	0.817049		aat
		sll0868	b	0.990808	1.2023	1.3324	1.33085	1.77474	1.53849	1.30624	1.99303	1.18833	1.06212		0.911265	0.5353	1.4578	0.887393	1.27184	1.05287	1.0197	1.05915	0.882688	1.10668	1.72569	lipA
		sll0867	b	1.0594	1.20138	1.46711	1.41185	2.1422	1.7745	1.8381	1.71372	1.15551	1.26174		0.715661	0.821719	1.18165	0.803788	0.943162	0.973995	1.11862	0.956451	0.843484	1.57266	1.16317	ho
		slr0974		0.980213	1.08953	1.21507	0.716422	1.66633	2.16589	1.63015	2.01856	2.95781	1.08751		0.345575	1.23063	1.56544	1.08116	1.3995	1.02356	1.05569	1.10734	1.42167	0.558002	0.849715	infC
		sll0145		0.908581	0.787	0.890697	0.791903	0.479992	0.419726	0.472515	0.457745	0.445074	0.711905		0.522662	0.510967	0.649856	0.874033	0.700814	1.08057	1.2502	1.39522	1.35018	0.544643	0.515334	rrf
		slr0434		1.11609	0.863392	0.892717	0.780082	0.518259	0.507119	0.455457	0.483019	0.423096	0.787352	2.10541	0.514001	0.35964	0.527065	0.801159	0.995463	0.973447	1.38333	1.38701	1.31994	1.0431	0.556728	efp
		sll0546		0.927527	0.935773	0.861549	0.870817	0.726367	0.483048	0.529894	0.634171	0.663332	0.87528		0.890013	0.729182	0.709088	1.03566	1.33579	1.2763	0.803055	0.989875	1.12105	0.614513	0.512963	yciH
		slr1251		0.799947	0.923129	0.853488	0.640328	0.365164	0.448958	0.550092	0.544421	0.820233	0.890318		1.1037	0.277686	0.692565	1.14316	1.01053	0.782602	1.50517	1.12716	1.44454	1.18084	0.648286	ppiB
		sll0830		0.873702	0.934151	1.13252	1.01205	0.972964	0.797626	0.915658		1.44194	1.16819		8.06276	2.16003		0.910883	0.931835	1.8247	0.521251	0.953122	1.31204	0.915182		fus
		sll1098	c	1.06027	0.8814	1.16524	1.15321	0.900731	0.544131	0.530833		0.375058	0.797156		0.862228	0.603748	1.15691	0.845343	1.4336	0.818205	1.0122	1.85543	0.906962	1.02441	2.11333	fus
		sll1099	c	1.01069	0.956464	1.06504	0.980743	0.905733	0.494953	0.460519	0.634192	0.422604	1.09055		0.619417	0.503766	0.918934	0.945808	1.1065	0.675957	1.07979	1.91903		0.936933	1.7697	tufA
		slr1105		1.2931	1.44312	1.07789	0.946292	0.8486	1.13782	1.42325	1.25694	0.967563	0.915652		1.19794	3.02777	1.45515	1.03402	1.17862	1.15883	1.10485	1.59091	1.24961	1.03825	2.20134	bipA like
		sll2001		1.20359	1.04306	1.39298	1.09214	1.0134	1.17786	1.45495	1.3978	1.26445	1.17094		0.486553	0.338408	1.00772	1.08908	0.988375	0.897343	1.69768	1.25718	0.977142	1.33303	1.07883	pepA
		sll0555			1.62263	1.25433	0.754325	0.861409	1.17701	1.72968	1.66699		0.954066		0.42704	0.47537	0.661851	0.946134	0.853293	0.573318	0.907234	1.17975	1.09475	0.986326	1.18007	map
	Ribosomal proteins: synthesis and modification
		sll1096		NS	NS	NS	NS	NS	NS	NS	0.663507	NS	NS		0.754455	0.36036	0.809549	1.34541	0.984209	0.730027	1.14602	1.7212		1.02577	1.13304	rps12
		sll1097		0.851626	0.958601	0.991135	0.766455	0.655969	0.565187	0.633781	0.58066	0.763427	0.937021		1.05662	0.51671	0.968111	1.47285	1.29564	0.824359	0.995832	1.85602	1.63156	1.20104	1.15115	rps7
		sll1101		1.09569	0.924098	1.00666	0.897184	0.717541	0.384196	0.335333	0.441916	0.373357	0.961274	2.10133	0.32949	0.186622	0.847444	1.65068	1.07123	0.674962	1.04767	1.52747	1.52484	0.922395	0.745199	rps10
		sll1244		0.887277	1.07477	0.960642	0.708248	0.559377	0.477681	0.489528	0.520219	0.344807	0.850567	2.06278	0.609204	0.406804	0.759394	1.06065	0.936444	0.590651	0.660625	1.18308	1.19669	0.809226	0.575594	rpl9
		sll1260		0.854655	0.916901	1.07321	0.853015	0.617903	0.469565	0.477738	0.558652	0.605111	0.998868	2.18905	0.905332	0.25164	1.10645	1.4045	1.42883		1.2161	1.31587	1.56993	0.806553	0.573865	rps2
		sll1740		0.823066	1.04944	1.10073	0.937853	0.905604	0.729308	0.973919	0.757733	1.16718	1.05866		0.804903	0.402266	0.9876	1.18579	1.16522	0.76145	0.840147	1.11339	1.06395	1.01675	0.872613	rpl19
		sll1744	d	0.973317	0.866141	1.06027	0.793808	0.709633	0.48209	0.565384	0.460805	0.723124	0.792459		1.37971	0.623909	1.36404	1.55691	1.781	0.851943	0.81692	1.17887	1.41231	0.751516	0.592147	rpl1
		sll1745	d	1.05154	0.814648	1.12417	0.968319	1.52558	0.560786	0.469383	0.510853	0.63275	0.77853	3.24166	0.655724	0.659482	0.680964	1.62189	1.00033	0.697101	1.38384	1.15132	1.4191	0.750113	0.547366	rpl10
		sll1746	d	0.998103	0.82588	0.932791	0.849168	0.753157	0.541746	0.511163	0.357051	0.574273	0.867156	2.66387	1.25096	1.02858	0.653194	1.67059	0.990282	0.608514	1.30039	0.851455	1.49724	1.08961	0.45314	rpl12
		sll1799	e	1.0702	0.877889	0.825997	0.633557	0.33954	0.244543	0.282018	0.241811	0.320286	0.826773	3.67695	0.760384	0.730754	0.809871	1.44298	1.66045	1.10058	0.849043	1.05526	1.37921	0.656253	0.656851	rpl3
		sll1800	e	NS	NS	NS	NS	NS	NS	NS	0.250424	NS	NS	3.64176	0.324432	0.676326	0.63727	1.64272	1.27034	0.94968	0.899997	1.08522	1.71364		0.78497	rpl4
		sll1801	e	1.26652	0.785106	0.992268	0.654583	0.313506	0.210631	0.219	0.221155	0.259017	0.88253	3.38798	0.732088	0.962671	0.768715	1.50675	1.41825	0.954467	1.05443	1.10901	1.3857	0.633181	0.813953	rpl23
		sll1802	e	1.44726	0.856403	0.965632	0.647902	0.443197	0.356973	0.340775	0.262988	0.42204	0.846803	3.00064	0.458201	0.629804	0.736506	1.34236	1.35145	0.789308	1.04717	1.01293	1.49832	0.699147	0.583653	prl2
		ssl3432	e	NS	NS	NS	NS	NS	NS	NS	0.24	NS	NS	2.85848	0.39	1.15	0.58		0.93	0.64	0.76	1.06		0.57	0.49	rps19
		sll1803	e	1.18664	0.927137	0.968103	0.762935	0.463852	0.259522	0.269709	0.276639	0.313319	0.797482	3.47734	0.460327	0.839859	0.720642	1.44977	1.29245	0.735165	0.796336	1.17502	1.50989	0.694774	0.791116	rpl22
		sll1804	e	1.11338	0.844942	1.00637	0.70076	0.391444	0.251413	0.261831	0.251905	0.284245	0.790734	2.8885	0.338772	0.558909	0.615607	1.52135	1.01557	0.86257	1.32002	1.26658	1.73396	0.581575	0.769041	rps3
		sll1805	e	1.25529	0.837573	0.964626	0.682653	0.37969	0.296566	0.255491	0.303351	0.297966	0.841746	3.10014	0.471859	0.453504	0.760259	1.46971	1.23006	0.742536	0.85999	1.17315	1.55282	0.761231	0.606774	rpl16
		ssl3436	e	1.07652	0.93128	1.07609	0.730922	0.500195	0.232908	0.198287	0.208999	0.221199	0.796226	3.19067	0.511434	0.722491	0.652559	1.4118	1.12166	0.778695	0.957148	1.11339	1.54292	0.725896	0.475675	rpl29
		ssl3437	e	1.12741	0.897428	1.0369	0.67708	0.348938	0.209086	0.193892	0.223954	0.208698	0.814087	3.10388	0.385556	0.638485	0.62254	1.39647	0.934587	0.704274	1.12208	1.08879	1.84275	0.768004	0.464696	rps17
		sll1806	e	NS	NS	NS	NS	NS	NS	NS	0.187	NS	NS	2.75062	0.591775	0.642309	0.561527	1.52745	1.00298	0.597504	1.01414	1.66309	1.674	0.786155	0.37873	rpl14
		sll1807	e	1.27682	0.829749	1.01743	0.642783	0.359791	0.232278	0.185228	NS	0.22636	0.776477	NS	NS	NS	NS	NS	NS	NS	NS	NS	NS	NS	NS	rpl24
		sll1808	e	NS	NS	NS	NS	NS	NS	NS	0.239216	NS	NS	3.41121	0.416955	0.492774	0.544628	1.39286	0.99047	0.669357		1.26819	1.64414	0.750397	0.591246	rpl5
		sll1809	e	0.972011	0.946314	1.02569	0.720163	0.476743	0.365377	0.367588	0.177754	0.417434	0.812656	3.07362	0.430567	0.659501	0.553522	1.65444	0.975048	0.567822	0.892017	0.906867	1.72567	0.743305	0.476438	rps8
		sll1810	e	0.930025	0.951691	1.03667	0.788055	0.486124	0.259309	0.240361	0.409141	0.305191	0.706748	2.16497	0.685309	0.478578	0.810786	1.16037	1.39538	0.760257	0.872824	1.07741	1.4304	1.01287	0.558511	rpl6
		sll1811	e	NS	NS	NS	NS	NS	NS	NS	0.279167	NS	NS	2.31934	1.02768	0.613405	0.654535	1.41295	1.10111	0.854545	0.986208	1.04044	1.36023	1.10272	0.41814	rpl18
		sll1812	e	NS	NS	NS	NS	NS	NS	NS	0.365917	NS	NS	2.27236	0.712916	0.470971	0.811698	1.21327	1.14683	0.705808	0.871935	1.10014	1.41883	1.24066	0.518813	rps5
		sll1813	e	NS	NS	NS	NS	NS	NS	NS	0.239867	NS	NS		0.909905	0.370583	0.654248	1.06864	1.2502	0.860372	0.883576	1.11776	1.26016	1.26016	0.848198	rpl15
		sll1816	f	NS	NS	NS	NS	NS	NS	NS	0.511548	NS	NS		1.06384	0.270993	1.00415	1.36837	1.47103	0.871965	0.905227	1.50104	1.51632	1.04374	0.799893	rps13
		sll1817	f	NS	NS	NS	NS	NS	NS	NS	0.423342	NS	NS		0.707662	0.302596	0.673706	1.58033	1.21623	0.876725	1.00059	1.55971		0.849647	0.856673	rps11
		sll1819	f	1.14863	0.869716	0.838228	0.768735	0.69021	0.635447	0.68042	0.525299	0.720161	1.00516		0.97536	0.828552	0.737985	1.25743	0.945319	0.802175	0.984072	1.30714	1.35033	1.15281	0.522856	rpl17
		sll1821	f	1.01609	0.837318	1.08406	0.775443	0.761231	0.503444	0.49297	0.4486	0.382325	0.846406		0.48974	0.420031	0.770618	1.03033	0.952666	0.759871	1.12609	1.37505	1.34517	1.03102	1.18415	rpl13
		sll1822	f	1.15405	0.885905	1.11565	0.85051	0.704045	0.527787	0.534729	0.692759	0.455066	0.862469		0.581985	0.28006	0.896139	0.960389	1.04636	0.689166	0.804371	1.58365	1.47179	0.85577	1.11867	rps9
		ssl3445	f	1.16812	0.888764	0.914993	0.657412	0.488248	0.423058	0.445868	0.408478	0.331493	0.947412		0.511776	0.624004	0.694117	1.39379	0.832245	0.562317	0.850684	1.21885	1.2651	0.730786	0.828322	rpl31
		sll1824	f	0.985696	0.858193	1.01664	0.841665	0.596294	0.482782	0.482012	0.490264	0.317401	0.91954		0.848165	0.249059	0.877892	0.940773	1.16051	0.744192	0.902146		1.26284	1.03305	1.15354	rpl25
		smr0011	g		1.05129	0.989602	0.675363	0.41811	0.566119	0.652717	0.596762	0.687572	0.89432		1.59368	1.37022	0.873341	1.70129	0.976777	0.806703	0.670752	1.26633	1.381	0.850037	0.69381	rpl34
		slr1469	g	0.99	0.85	0.89	0.76	0.46	0.46	0.51	0.56	0.59	0.98		1.2	0.78	0.92	1.03	1.29	0.65	0.69	1.5	1.2	0.82	0.74	rnpA
		slr1470	g	0.92	0.93	1.1	1.06	0.87	0.64	0.53	0.6	0.48	0.81		1.39	0.9	1.19	0.91	1.29	0.86	0.66	1.61	1.14	0.88	0.76	ho
		sll0767	h	0.831028	0.846948	1.29141	0.982606	0.699406	0.446515	0.607819	0.561238	0.561417	0.90966		0.653907	0.392072	0.82976	1.30908	0.937679	0.928877	1.05676	1.41008	1.07607	0.717213	0.894049	rpl20
		ssl1426	h	0.833873	0.840399	1.13575	0.813302	0.483569	0.402119	0.471569	0.530552	0.445842	1.23782	2.60111	1.05357	0.392393	0.908723	1.18515	1.1328	0.765975	0.924086	1.31216	1.17818	0.951504	0.581607	rpl35
		ssr0482		0.748617	0.897025	0.843529	0.664609	0.433846	0.564242	0.803631	0.598841	1.11289	0.929421		0.856279	0.630461	0.767756	1.16013	0.880668	1.40081	1.91055	0.722915	0.904402	0.939358	0.935034	rps16
		ssr1398		NS	NS	NS	NS	NS	NS	NS	0.348102	NS	NS	2.54033	0.677505	0.349492	0.706812	1.17928	0.707883	0.668044	0.864444	1.04336	1.28449	0.844884	0.453534	rpl33
		ssr1399		NS	NS	NS	NS	NS	NS	NS	0.295984	NS	NS		1.20496	0.519006	0.788825	1.54667	0.796084	0.738118	0.634874	1.10925	1.32882	0.76262	0.396926	rps18
		ssr1604		0.92445	0.95875	0.968414	0.852481	0.47561	0.517432	0.651731	0.738254	0.680708	0.90916		0.951937	0.547242	1.05666	1.03923	1.46883	1.10594	0.838906	0.887895	1.08754	0.673155	0.641573	rpl28
		ssr1736		0.937693	0.906516	0.9725	0.724587	0.35638	0.449834	0.477526	0.501047	0.533644	0.834129	2.08711	0.85563	0.429615	0.640891	1.20152	1.14576	0.74376	1.13858	0.929105	1.25151	0.583186	0.739703	rpl32
		ssr2799		NS	NS	NS	NS	NS	NS	NS	0.488446	NS	NS		1.79078	1.55099	0.931947	1.02633	0.460149	1.0361	1.38205	0.874247		1.03977	0.584496	rpl27
		sll1909		1.11717	0.95737	0.759184	0.803368		0.662157	0.773667	0.749621	0.830288	0.974868		0.425147	0.449659	0.653606	1.12915	0.758811	1.01382	1.03976	1.30535	1.66096	0.774941	0.952106	prmA like
		slr1356		1.14034	0.993905	0.913307	0.789433	0.6557	0.617004	0.77455	0.902429	1.00585	0.899431		0.469171	0.475881	0.675889	1.17467	1.03116	1.27406	1.25009	1.25772	1.10207	0.889997	1.57056	rps1a
		sll0754		0.761386	1.42267	1.2971	1.77966	3.56131	3.19785	2.92991	2.02693	3.27761	1.72081		0.802511	0.857319	1.13605	1.43621	0.687616	0.614057	0.54	1.26447	1.64461	0.682574	0.985003	rbfA
		slr0852	i	0.853711	2.41861	1.30409	1.28061	4.15735	4.22282	3.70051	3.86157	4.2823	1.57019		0.987799	14.9914	3.46695	1.7296	2.04343	0.940176	0.503282	1.6546	2.05189	0.946444	2.5474	ho
		slr0853	i	0.886438	1.95251	0.960132	1.15304	2.72754	3.8396	3.58744	5.92932	3.91661	1.35968		0.87433	4.82646	5.16008	2.06808	2.60649	0.952373	0.555924	1.03072	1.87103	0.987526	3.56244	rimI
Strain and				WT : Cd										1738:Cd	WT : H2O2					WT : Fe-		WT : Fe+		WT : Zn+		Gene name
treatment				WT : SC				WT Cd						WT : Cd			WT : SC			WT : SC		WT : SC		WT : SC
Time or C				15'	30'	60'	75'	90'	180'	300'	300b'	360'	960'	180'	15'	30'	180'	300'	420'	1-0	2-0	240'	360'	30'	240'
B: PHOTOSYNTHESIS AND RESPIRATION
	Photosystem I
		ssl0563		NS	NS	NS	NS	NS	NS	NS	0.217741	NS	NS		2.87976	1.6998	0.470377	1.07444	0.445861	1.84222	0.852318	0.831695	0.639571	1.18151	0.327877	psaC
		sll0226		1.34363	0.945997	0.872667	0.872086	0.664146	0.591575	0.705704	0.70648	0.659409	0.799057		0.486397	0.509013	0.498303	0.793595	0.798543	0.664085	1.10081	1.52445	1.37899	0.794633	0.719653	ycf4
		sll0634		0.774578	1.02042	0.82904	0.68055	0.552049	0.696037	0.751643	0.800737	0.783203	0.911257	2.19327	0.755963	0.462859	0.742325	0.949766	1.08256	0.812385	0.8011	1.1686	1.11616	0.974715	0.736769	btpA
		sll0819	a	0.599258	0.654128	0.736111	0.796032	0.489309	0.371621	0.296836	0.264201	0.26728	1.07889		2.8452	0.859723	0.784915	0.864117	0.868454	2.45819	1.38102	0.671128	0.824738	1.11898	0.486164	psaF
		sml0008	a	1.03067	0.715914	0.763939	0.657326	0.344086	0.453451	0.381621	0.194606	0.320447	0.975223		6.81054	2.28547	0.429579	0.851794	0.429742	2.54034	1.38594	0.5041	0.473573	1.41885	0.208162	psaJ
		slr0737		0.712799	0.660442	0.781242	0.757056	0.447227	0.224396	0.130197	0.119199	0.0998205	0.606948	3.36761	1.93		0.607863	0.834523	0.490911	2.60635	1.20363	1.00656	0.628267	0.88789	0.268645	psaD
		smr0004	b		0.678011	0.622431	0.673273	0.358788	0.259849	0.18146	0.172497	0.115755	0.703328			2.08774	0.424082	0.96559	0.3587	1.54924	0.858322	0.621467	0.571719	1.15718	0.181946	psaI
		slr1655	b	1.03327	0.605891	0.680517	0.802254	0.644235	0.488222	0.280458	0.270571	0.238264	0.771274		1.15227	0.695314	0.721969	0.716101	0.647761	1.18602	0.928344	0.926601	0.898879	1.24581	1.00922	psaL
		smr0005		0.94121	0.881434	0.773526	0.621817	0.418631	0.480276	0.344797	0.480158	0.34035	0.705273		2.96261	2.8203	0.588237	0.984583	0.521205		0.668232	0.590458	0.713056	1.85131	1.55119	psaM
		ssr0390		0.957133	0.769359	0.618958	0.716439	0.46907	0.572467	0.419023	0.128869	0.359035	0.738534		0.977026	0.729192	0.383918	0.887328	0.464818	1.65511	1.16342	0.836344	0.6423	0.877268	0.358514	psaK1
		sll0629		0.883208	0.937972	0.97203	0.821804	0.880281	0.551159	0.558946	0.424332	0.523711	1.04324			0.820318	0.677131	0.853479	0.763307	1.09248	1.04296	0.73391	0.940253	0.849235	0.737496	psaK2
		slr1834	c	0.928556	0.698825	0.624553	0.743011	0.594793	0.318356	0.187402		0.158829	0.708241		0.951559	0.776062	1.25451	0.808052	1.2854	1.06156	1.34825	1.01811	0.905965	1.01903		psaA
		slr1835	c	1.52825	0.887095	0.640199	0.712339	0.430751	0.415561	0.261847	0.626575	0.200855	0.712525		1.36284	1.57165	0.703188	1.05668	0.754665	0.834	1.19921	0.800357	0.977512	0.713916	1.10094	psaB
		ssr2831		0.766536	0.860693	0.734111	0.664389	0.293993	0.196959	0.167379	0.385631	0.105289	0.604911		1.22165	0.690227	0.711136	0.861619	1.21748	1.40569	1.36228	1.04523	0.789621	0.762193	0.83213	psaE
		slr0171		0.911087	1.09502	0.899824	0.787432	0.468451	0.426532	0.478781	0.583761	0.508959	0.832593		0.923539	0.840252	0.664898	1.07317	1.71731	0.773518	1.15556	1.31034	1.05741	0.825547	0.399876	ycf37
		slr2033		0.72	0.95	0.86	0.89	0.57	0.51	0.51	0.42	0.44	0.72		1.38	1.66	0.57	1.16	0.59	0.62	0.82	1.16	1.15	0.93		rubA
		ssl1417		0.87	0.9	1.025	1.14	1.36	1.85	1.89	1.73	1.61	1.3		0.376	0.233	0.69	1.33	0.57	1.09	1.27	0.99	1.43	1.31	1.61	ycf33
	Photosystem II
		slr2048		0.66	1.765	1.41	0.89	0.354	0.941	1.938	1.947	1.21	1.75		0.366	0.65	0.61	0.79	0.77	0.73	1.51	1.68	1.22	2.74	1.34	pratA
		slr1751		1.68155	2.13967	1.90235	1.74829	4.22923	3.66944	3.64705	4.74759	4.77443	2.02031		1.48879	1.70824	1.86403	0.608222	1.0807	0.732357	0.672745	1.00805	0.696076	0.791396	0.591965	ctpC
		slr0257		1.53941	1.33617	1.45513	1.51392	2.81314	2.11004	3.07531	2.46851	2.29167	1.30838		0.611021	1.27514	1.29059	0.970257	0.909673	0.770034	0.758031	1.07567	1.08332	0.796116	1.31201	ctpB
		slr0008		1.31973	1.30842	0.919491	1.02481	1.15601	1.42122	1.07164	1.37473	1.75482	0.97371		1.06725	2.71549	2.61405	1.0172	1.44464	0.475604	0.6531	1.04653	0.801794	1.16241	1.96114	ctpA
		sll0247	d	1.04141	1.07502	1.1945	1.19159	1.55686	1.87135	3.84689	15.7961	5.78675	0.441821		28.4715	62.4779	17.5533	12.0568	7.26573	76.1773	105.878	0.0574025	0.0767009	1.25566	7.74647	isiA
		High molecular weight polypeptides of PSII
		slr1311			0.794618	0.876294	0.866934	0.511999	0.421874	0.474083	0.717354	0.386996	0.54356		1.86447	5.66043	1.01818	1.77182	0.651926	0.836747	0.65404	1.13115	0.910857	0.947151	1.84378	psbA2
		sll1867		1.15773	0.94736	0.745041	1.14115	0.979598	0.871813	0.644069	0.776049	0.581087	0.676381		2.43185	6.12327	1.39678	1.42583	0.922534	0.685687	0.600457	1.4284	0.841835	1.43621	1.7485	psbA3
		slr0906		0.926165	0.681857	0.684976	0.801527	0.353543	0.289608	0.227317	0.170766	0.199609	0.797582	2.33119	1.93419	1.90045	0.82841	0.792949	0.84593	1.95164	1.00971	0.92636	0.743827	1.21704	0.468252	psbB
		sll0427		0.893601	0.829054	0.687985	0.582314	0.257237	0.210811	0.13325	0.147497	0.12553	0.778336	3.65112	0.756125	0.534541	0.461189	0.902399	0.753045	1.38839	1.02997	0.98951	0.786447	0.799584	0.466111	psbO
		sll0258		1.01863	0.890096	0.758738	0.742146	0.457842	0.305977	0.233207	0.205932	0.188567	0.728043	1.97893	2.68937	1.47358	0.553293	0.848624	0.871998	1.01519	0.79555	0.989265	0.874741	1.01452	0.268952	psbV
		slr0927		0.847647	0.994475	0.883316	1.1077	0.858331	0.660566	0.500355	0.54888	0.413018	1.03242		1.35995		1.14325	1.04498	0.938252	0.931789	0.734445	1.11273	0.938308	1.43785	0.938294	psbD2
		sll0849	e	0.852155	0.948017	0.837384	0.987142	0.825308	0.594807	0.413041	0.75926	0.37183	1.04111		1.0867	1.37009	1.01845	1.2022	0.704747	0.930421	0.79687	1.30069	0.933074	1.00322	0.983608	psbD1
		sll0851	e	1.03701	0.797172	0.788371	0.88343	0.74742	0.557647	0.293258		0.279142	1.00322		1.11809	1.39854	0.730299	1.1239	0.584525	1.05528	1.08739	1.22842	1.00144	0.653832	1.04946	psbC
		ssr3451	f	0.963918	0.906813	0.809417	0.986942	0.682189	0.454909	0.330051	0.297263	0.222349	0.867965	2.31242	1.28941	0.893501	0.680234	0.94244	1.00371	0.676955	0.664957	1.40717	0.954684	1.07029	0.40586	psbE
		smr0006	f	1.00868	1.08452	0.867202	0.864166	0.45173	0.366887	0.334199	0.372319	0.18959	0.772458	2.20916	1.31931	1.27361	0.741498	1.04408	1.019	0.650269	0.687502	1.53195	0.884605	1.21765	0.468488	psbF
		Low molecular weight polypeptides of PSII
		smr0007	f	NS	NS	NS	NS	NS	NS	NS	0.255738	NS	NS	2.25	0.991865	1.39337	0.540892	1.02866	0.760237	0.610634	0.842261	1.24228	0.786184	0.969788	0.521841	psbL
		smr0008		NS	NS	NS	NS	NS	NS	NS	0.318288	NS	NS		2.33531	2.62971	0.591432	0.951992	0.887719	0.658387	0.674388	1.15614	0.764349	1.27565	0.395231	psbJ
		sll1194			0.663492	0.801107	0.583251	0.3705	0.155147	0.243937	0.186129	0.142117	0.797609		4.29418	4.77366	0.66	1.31168	0.63278	1.26522	1.20326	0.936279	0.692228	0.796449	0.307832	psbU
		sll1418		1.3348	0.995959	0.928385	0.883946	0.575362	0.370936	0.50779	0.370192	0.46844	0.762962		2.28133	3.5198	0.930832	1.17873	0.799518	0.751248	1.0397	1.07669	1.06903	0.773886	0.392051	psbP2
		sml0002			1.01775	0.766639	0.715237	0.426061	0.670766	0.855459		0.734182	0.9468		2.48504	2.61945	0.6763	0.917252	0.599166	0.89328	0.712508	0.737837	0.926526	1.62322	0.408737	psbX
		smr0001		NS	NS	NS	NS	NS	NS	NS	0.233095	NS	NS		8.73531	3.69686	0.55482	0.778708		1.53257	1.03471	0.687487			0.26	psbT
		smr0009		0.988399	1.01145	0.762163	0.85143	0.660698	0.623359	0.476687	0.333362	0.597368	0.662149		1.0378	3.99261	0.841768	0.954337	0.571959	0.818184	0.827422	0.637347	0.801185	0.952354	0.39954	psbN
		ssl2598		0.91003	0.948013	0.921551	0.972434	0.709549	1.04818		0.421718	0.777114	1.11439		2.51267	1.66949		1.31195	0.647444	1.1786	0.832907	0.826787	0.8907	0.899743	0.52	psbH
		sml0007		NS	NS	NS	NS	NS	NS	NS	0.379473	NS	NS		1.59538	1.59874	0.681287	0.761833	0.700473	0.945555	0.816434	1.03124		1.12834	0.308006	psbY
		slr2034		1.23271	0.939533	0.811092	0.93746	0.649979	0.527814	0.490332	0.563065	0.49897	0.75807		1.05244	0.763179	0.861667	0.830862	1.17977	0.834934	0.870649	1.58138	1.18318	0.91496	0.975614	ycf48
		slr1645		0.985736	1.02156	0.848395	0.839914	0.591006	0.576407	0.53077	0.439679	0.503737	0.952701		1.5186	1.72212	0.695814	1.05648	0.747857	0.813062	0.729781	1.16191	1.10382	0.872571	0.708186	psbZ
		sml0001		0.538334	1.20678	0.727279	0.708397	0.456566	0.439888	0.388324	0.374947	0.325588	0.85892			1.7857	0.564501	0.958011		1.03251	0.903577	0.910126	0.825151	1.76311	0.29	psbI
		sml0005		NS	NS	NS	NS	NS	NS	NS		NS	NS		5.29614	2.15252	0.782741	0.762464	1.08296	1.74839	0.62841	0.807437	0.867154	1.50138	0.937081	psbK
		sml0003		NS	NS	NS	NS	NS	NS	NS		NS	NS		12.1018	1.58712	0.670583	0.864582	0.909694		1.02956	0.977158	1.4401		0.14	psbM
		sll1398		1.19897	0.95362	1.10389	1.04013	0.787643	0.647828	0.740649	0.720019	0.71628	0.926235		0.972111	1.11284	0.84767	0.81944	0.770351	1.41448	0.886801	1.07476	1.21445	0.638064	0.915052	psbW
		slr1739		0.917153	2.09669	2.22879	2.82794	5.23296	3.66122	4.09746	3.82505	2.76592	1.81182		5.55979	12.4411	3.70419	1.26052	1.90383	0.727315		1.76398	1.28387	1.4419	1.37776	psbW like
		slr0399		1.36561	1.19191	0.967477	1.0061	1.06311	1.0118	0.861005	0.564975	0.982636	0.875336		1.25781	3.12127	1.07858	1.64237	0.81278	0.556093	0.801126	1.06412	1.09319	1.15001	2.09857	ycf39
	Phycobilisome
		ssl0452	g	1.1412	0.92249	0.708247	1.63029	3.15434	6.00538	3.62968	3.07138	3.32613	1.62811	0.434519	2.04655	9.12826	1.88753	0.722518	0.911869	1.04267	0.936753	0.735977	1.0104	1.05767	3.34907	NblA
		ssl0453	g	1.18949	0.920472	0.563382	0.967324	1.54371	2.54807	1.84883	3.14832	1.47701	1.18747	0.227093	6.57036	49.2989	3.62996	1.22457	1.26246	1.68466	0.641708		1.48168		6.89799	NblA
		slr2067	h	0.553056	0.691233	0.654478	0.720842	0.335584	0.356929	0.112857	0.149689	0.125651	0.807685	3.51678	1.13675	0.107738	1.17555	1.1497	1.2528	1.46472	1.43752	1.2249	0.925628	1.08011	0.580367	apcA
		slr1986	h	0.476355	0.684181	0.670558	0.746959	0.38561	0.281806	0.111632	0.196142	0.111678	0.728644	4.31484	0.495187	0.182033	0.500371	1.09189	0.555745	1.63294	1.51983	0.966071	0.99781	0.805576	0.559786	apcB
		ssr3383	h	0.978533	0.726316	0.654203	0.547942	0.185504	0.16771	0.107339	0.130658	0.0852167	0.757812	3.54875	1.62835	0.399621	0.615752	0.943495	0.68751	1.59694	0.867213	0.734436	0.659598	0.867332	0.486933	apcC
		sll1577	i	0.736434	0.654374	0.763765	0.803062	0.340316	0.3576	0.129199	0.14395	0.191951	0.770026	2.85318	0.994412	0.37923	0.615769	1.35737	0.610734	1.4285	1.18937	1.09877	0.889561	0.961692	0.529982	cpcB
		sll1578	i	1.00143	0.73873	0.690743	0.716536	0.255967	0.255554	0.212973	0.275269	0.175038	0.676484	2.38386		0.593689	1.27042	0.987876	1.20454	1.70287	1.07158	1.02304	0.864439	0.978907	0.639803	cpcA
		sll1579	i	1.202	0.631679	0.589419	0.680771	0.245371	0.213084	0.0997308	0.0868404	0.091017	0.610606	3.51528	3.42262	1.54575	0.86115	0.962048	1.18632	1.86037	0.99603	0.755958	0.770631	1.28077	0.274213	cpcC2
		sll1580	i	1.11642	0.755049	0.542937	0.577353	0.195748	0.166228	0.0732828	0.0821242	0.0686669	0.381651	3.81484	3.07359	2.1642	0.746033	0.986743	1.07574	2.11674	1.1736	0.754062	0.713826	1.23598	0.28697	cpcC1
		ssl3093	i	1.23495	0.827153	0.64383	0.70424	0.276653	0.233206	0.129125	0.0697191	0.155195	0.610634	3.60996	3.87797	2.2696	0.466686	0.792926	0.813735	1.37052	1.06836	0.646183	0.464225	1.20814		cpcD
		slr0335		0.573404	0.800474	0.682052	0.819829	0.327053	0.218959	0.123024	0.144071	0.105957	0.694559	2.99877	0.953797	0.28221	0.44981	0.940942	0.574461	1.4462	0.945247	1.06269	0.959259	0.746042	0.455749	apcE
		slr2051		0.686776	0.703487	0.727695	0.913086	0.54943	0.288285	0.257799	0.206867	0.247969	0.711116	3.03156	1.85739	1.35478	0.570227	0.884949	0.663274	1.41025	0.873764	0.999329	0.762068	0.88377	0.345049	cpcG1
		sll1471			0.861483	0.152728	0.180544	0.0798666	0.0599667	0.0381989	0.0134979	0.0416677	0.462927	10.0426		1.66352	0.274476	0.851537	0.770672	1.16611	1.36124	0.433256	0.561846	1.37286	0.163953	cpcG2
		slr1459		0.911513	0.70057	0.808364	0.731896	0.439903	0.286507	0.182414	0.117751	0.191108	0.753573	3.77364	1.18431	0.285351	0.773209	0.855846	1.01333	1.35739	0.94222	1.23076	0.865936	0.882427	0.460233	apcF
		sll1051		0.975622	0.858749	0.926861	0.741254	0.847799	1.03967	1.37416	1.05271	1.31414	0.887124		0.410847	0.59606	0.915202	0.780963	0.8872	0.9331	1.22361	1.12522	0.98253	1.13215	1.42128	cpcF
	Carotenoides
		sll1468		1.17042	0.705821	0.751749	0.919751	0.517842	0.46243	0.399723	0.475354	0.421499	0.709513		0.288017	0.241862	0.742035	0.854272	0.9151	1.29952	1.46377	1.11897	1.07219	1.31424	1.02922	crtR
		slr1125		0.572443	0.742955	0.886385	0.757022	0.346008	0.381064	0.400116	0.284727	0.34421	0.665831		0.318238	0.320013	0.692176	0.769843	0.98267	0.980128	1.35939	1.15011	0.907979	1.24111	0.892747	alg2
		sll0254		1.05888	0.992835	0.948899	0.933347	0.626589	0.502916	0.516807		0.519103	0.857658		1.14879	0.894786	0.928225	0.798586	0.975333	1.50096	0.999056	0.80921	0.780533	1.17966	1.60288	crtD
		slr1254	J	1.29137	1.29721	1.07491	1.15642	1.14377	1.56023	1.27349	1.48364	1.15137	1.18151		1.24835	2.58829	1.4185	0.902874	0.905832	0.612985	1.15736	1.07969	1.01837	1.26174	3.48834	crtD
		slr1255	J	0.972205	0.876083	0.960847	0.806159	0.655607	0.684963	0.78014	0.606532	0.569054	0.784438		0.318413	0.608765	0.86275	0.888565	0.894709	1.0301	1.32008	1.13711	1.07757	1.17058		crtB
		slr1293			1.23384	0.868935	0.987383	0.924002	1.31224	1.55215	0	1.30475	0.978129		4.55365	5.44677	1.23538	0.78524	0.975569	0.848513	0.884018	1.04828	0.829625		4.9386	crtI
		sll0033		1.08075	0.794871	0.871875	0.739162	0.463531	0.542923	0.596612	0.586565	0.644282	0.840278		1.77687	1.1588	0.979641	1.16304	0.781164	1.25	1.24253	1.03356	1.25386	0.802479	1.08402	crtH
		slr1963		0.83687	1.21617	1.81117	2.31052	7.0837	3.12208	1.54306	1.7713	1.01252	1.10131		0.770964	1.02608		1.33748	0.543206	0.4	0.266739	2.76456	2.62304	0.780286	2.08941	ocp
		sll1541		1.22732	1.93533	1.38871	1.84304	2.97641	3.57042	2.79622	2.82851	2.15973	1.53078		1.97197	5.38685	3.21102	1.25158	1.20992	0.53	1.16307	1.03795	1.46634	1.20566	14.733	lsd like
	Chlorophyll synthesis and heme assembly
		slr0749			0.638639	0.652704	0.613325	0.24186	0.168718	0.224308	0.136575	0.174206	0.573234	5.44108	3.62896	0.741808	0.824245	1.22162	0.766258	0.338368	0.198268	0.719229	0.601241	0.694777	0.119298	chlL
		slr0750			0.646395	0.701638	0.618854	0.281507	0.230609	0.336939	0.354662	0.315055	0.619765	3.67878	12.1438	4.09398	0.822199	1.06094	1.19431	0.355128	0.213755	0.669516		0.997381	0.118162	chlN
		slr0772			0.587409	0.549208	0.707341	0.259999	0.167093	0.231306	0.144655	0.21772	0.605602	5.51179	3.19645	1.09928	0.856228	0.823632	1.02619		0.863164	1.4399	1.05542	0.84202	0.32357	chlB
		slr0056		0.955826	0.804802	0.893779	0.818989	0.894358	0.952005	0.923393	0.88895	1.02313	1.02981		0.442859	0.305249	0.67802	0.755773	0.706352	1.16793	1.62829	1.08493	1.21564	1.22607	1.35291	chlG
		sll1091		0.544255	0.678036	0.835435	0.716259	0.631432	0.414585	0.262601	0.351215	0.283891	0.935955	2.81222	0.176397	0.0731477	0.610733	0.646686	1.06442	1.70443	1.59843	1.46586	1.00607	0.904257	1.01702	chlP
		slr0536		1.07119	0.859387	0.771937	0.675597	0.425548	0.397408	0.385192	0.474282	0.40494	0.894344		1.16381	0.884873	0.686117	0.813925	0.811854	1.11127	1.17071	1.2266	0.833603	1.05294	0.916172	hemE
		slr0506		0.935181	0.868769	0.84557	0.823809	0.409641	0.316127	0.250584	0.212651	0.249183	0.860015	2.72939	1.4517	0.46264	0.444238	0.769688	1.11783	1.00926	0.761126	0.904582	0.971605	1.02039	0.339757	por
		sll1184	k	0.775063	0.628846	0.825458	0.900037	0.491723	0.255763	0.177573	0.211703	0.158264	0.810567	3.99941	0.860034	0.130768	0.780073	0.914227	0.936357	1.94517	1.19788	1.24586	0.915665	1.13142	0.421114	ho1
		sll1185	k	0.659602	0.723667	0.793266	0.870171	0.336843	0.262016	0.184155	0.130585	0.210392	0.823359	5.31698	1.34345	0.2815	0.513257	1.29191	0.836059	1.05791	0.984329	1.52978	1.22523	1.01926	0.398978	hemF
		sll1875	l	0.48	1	0.92	0.89	0.64	0.53	0.51	0.36	0.44	0.88		0.98	1.1	0.63	0.99	0.69	1.03	0.86	0.9	0.87	0.83	0.48	ho2
		sll1876	l		0.814749		0.715339	0.702371	0.376488	0.486174		0.438403	0.963657		1.30976	0.668567	1.29876	0.858285	1.11625			0.77134	0.883522			hemN
		slr1808		0.807289	0.736358	0.682836	0.793704	0.330367	0.229826	0.207582	0.178591	0.247458	0.730619	2.61388	0.672019	0.33481	0.82864	0.892418	1.26647	0.657635		1.28146	1.10614	1.02176	0.287722	hemA
		sll1994		1.09406	1.01452	0.845335	0.825104	0.523973	0.4475	0.441674	NS	0.415214	0.817062	NS	NS	NS	NS	NS	NS	NS	NS	NS	NS	NS	NS	hemB
		sll0017		0.98	0.98	0.73	0.78	0.46	0.42	0.58	0.37	0.56	0.79		0.8	0.47	0.66	0.96	0.98	0.62	0.95	1.58	1.47	1.67	0.82	hemL
	Soluble electron carriers
		slr1643		0.941794	0.891605	0.914233	0.778637	0.463639	0.355	0.30521	0.327373	0.27449	0.922641		0.956862	0.731551		0.743674	0.901165	0.903294	0.959373	1.66939	1.06557	0.706365	0.558147	petH
		ssl0020		0.804492	0.858682	0.847947	0.758487	0.493452	0.42934	0.390648	0.280546	0.301666	0.578563		1.74305	1.48038	0.511674	1.00798	0.398076	0.377895	0.281691	0.75434	0.448788	1.13174	0.401176	fedI
		sll1796			1.14598	1.31207	1.36095	0.196892	0.340162	0.0901413	0.0772293	0.107097	1.0838	5.33434	1.14708	0.843144	0.235159	0.644277	0.410714	0.765164	0.838738	0.0575868	0.0925923	1.78276	0.177147	petJ
		sll0199		NS	NS	NS	NS	NS	NS	NS	2.37759	NS	NS		1.85087	1.13978	1.62346	1.29217	1.41397	0.94195	0.910778	244.792	3.65019	0.962155	1.62155	petE
		sll0248	d			0		1.00922		10.0986	12.1302	25.0476	0.267825		97.0315	107.817	28.4398	12.6932	7.50269	573.997	146.137	0.0233233	0.025825	0.8	6.79	isiB
		sll0249	d	0.87	1.09	1.1	0.9	1.79	0.98	2.18	9.79	3.2	0.35		11.3	41.28	10.09	4.95	4.9	167.8	121.5	0.06	0.15		4.08	ho
		sll0741			1.0932	1.01361	1.40911	1.09408	0.965549	1.30733	1.21546	1.51429	1.51777		5.31624	2.57043	0.857698	0.958589	1.06232	1.13483		1.06661	0.963977	0.927844		nifJ
		sll1584			1.03383	0.993537	1.03631	1.08269	0.820677	0.87317	0.729098	1.0699	1.01668		0.879306	0.588177	0.679327	0.890432	0.924171	0.789555	0.660813	1.19299	1.19879	0.925662	0.352111	fdsB
	ATP synthases
		sll1321	m	0.773127	0.763056	0.748019	0.595509	0.170656	0.22424	0.181667	0.242759	0.158565	0.768107	2.54252	0.296097	0.167087	0.420729	0.97373	0.65019	1.20766	2.69733	0.81336	1.03014	0.804643	0.737469	ho
		sll1322	m	0.595305	0.684778	0.856647	0.54986	0.27911	0.198768	0.20195	0.147521	0.134841	0.585492	3.4975	0.287101	0.109632	0.36615	1.09692	0.534807	1.12062	2.55645	0.707328	1.02737	0.85026		atpI
		ssl2615	m	0.566513	0.727472	0.831033	0.629359	0.234438	0.263821	0.191514	0.215506	0.171145	0.647673	3.71943	0.280906	0.109648	0.342485	0.774485	0.510523	1.09867	1.61762	0.958013	0.99387	0.748916	0.555617	atpH
		sll1323	m	0.797103	0.854758	0.858184	0.510726	0.203946	0.22366	0.199305	0.13549	0.16932	0.639987	3.74327	0.331099	0.0692965	0.494787	0.852324	0.858283	1.05138	1.96033	0.92979	1.01036	0.968163	0.560335	atpG
		sll1324	m	0.661343	0.763273	0.809211	0.46993	0.185869	0.194003	0.184079	0.163601	0.14491	0.604076	2.85911	0.383515	0.0543133	0.568048	0.823147	0.907985	0.949183	1.77993	0.94498	1.15837	0.841085	0.705498	atpF
		sll1325	m	0.573959	0.738885	0.859531	0.565808	0.200022	0.199749	0.18323	0.233249	0.121565	0.607331	2.56491	0.606711	0.102976	0.557527	0.81124	0.849303	1.01591	2.08354	0.930872	1.06447	0.997763	0.608798	atpD
		sll1326	m	0.54612	0.694202	0.780152	0.522187	0.212986	0.187042	0.172103	NS	0.123258	0.614218	NS	NS	NS	NS	NS	NS	NS	NS	NS	NS	NS	NS	atpA
		sll1327	m	0.437096	0.754668	0.922454	0.579706	0.25153	0.196838	0.169455	0.14923	0.123593	0.629118	3.20269	0.954949	0.131564	0.510046	0.780649	0.901071	1.02878	1.63634	0.973886	1.01514	0.837982	0.580679	atpC
		slr1329	m	0.822059	0.817417	0.797614	0.879721	0.519736	0.387607	0.359727	0.348579	0.310969	0.820433		0.360839	0.192608		1.72731	0.600994	0.843083	1.4565	1.24726	1.35437	0.730015	0.711165	atpB
		slr1330	m	0.864892	0.897266	0.913349	0.798631	0.520892	0.513948	0.496744	0.310349	0.491766	0.843884		0.374946	0.285707	0.55466	1.21659	0.673188	0.794294	1.37446	1.01761	1.24634	0.825282	0.507036	atpE
	Cytochrome b6/f complex
		sll1182		0.946001	1.24187	1.42733	1.87481	2.57345	2.57402	2.61987	2.32484	2.37612	1.29824		0.891744	0.919274	1.3151	1.02823	0.907933	1.04854	0.853964	0.783778	1.27767	0.969579	2.36913	petC3
		slr1185		1.07683	1.13014	1.03846	0.991008	1.24999	1.15309	1.21264	1.40671	1.23318	1.14949		5.74533	9.23887	2.12254	1.69775	1.89632	1.02206	0.678306	0.90823	1.07054	1.44865	3.97984	petC2
		sll1316	n	1.09651	0.850561	0.81386	0.926214	0.418061	0.331073	0.255694	0.269969	0.218411	0.84521	2.20295	0.925508	0.353899	0.55447	0.884969	0.817604	0.858365	1.01468	1.05244	0.981939	1.03292	0.604577	petC1
		sll1317	n	0.869608	1.02556	0.86931	1.07443	0.666511	0.414013	0.335727	0.287203	0.314308	0.825355		1.07012	0.323059	0.59167	0.812754	0.853067	0.576097	0.789514	1.08067	0.927316	1.18627	0.705811	petA
		sml0004	o		0.969689	0.84768	0.662794	0.480228	0.573633	0.325947	0.139742	0.413349	0.730556	2.74232	1.7027	0.613627	0.464449	1.00068	0.789124	1.1029	0.994318	1.18961	1.02975	1.07542	0.27	petN
		sgl0002	o	0.901009	0.950577	0.898704	0.837849	0.549805	0.535634	0.429506	0.194501	0.476947	0.83458	2.71715	1.31716	0.458213	0.460917	0.896111	0.832112	1.19	1.09485	1.19074	0.986667	1.10329	0.379061	ho
		sll0222	o	0.933643	0.763445	0.794684	0.789061	0.467194	0.364406	0.348962	0.233019	0.497222	0.776847	2.71607	0.610751	0.346325	0.513654	0.75423	0.80305	0.890725	0.907786	1.51221	1.28945	0.822279	0.835061	phoA like
		slr0342	p	0.912618	0.941783	0.815862	1.11625	0.929899	0.713938	0.513609	0.453802	0.373978	0.833691		1.05465	0.801736	0.878087	0.859107	0.792231	0.744488	0.759874	1.08477	0.642435	1.31667	0.48	petB
		slr0343	p	0.915776	0.939591	0.728955	0.925118	0.662309	0.555288	0.4227	0.442855	0.401153	0.850472		1.05231	1.10608	1.0043	0.862494	0.987687	0.806624	0.610844	1.09395	0.681729	1.33392	0.621996	petD
	Light stress response
		ssl1633			1.3	0.72	1.18	1.18	2.29	2.18	3.78	2.08	1.37		4.2	7.72	2.9	1.47	1.99	0.7	0.49	1.1	1.41	1.96	3.85	hliC
		ssr2595	q	2.3	1.65	0.21	1	0.92	1.1	0.84	NS	0.54	1.43	NS	NS	NS	NS	NS	NS	NS	NS	NS	NS	NS	NS	hliB
		slr1544	q	2.3	1.69	0.19	1.03	0.78	1	0.82	0.88	0.54	1.32	0.470812	3.94	75.01	6.97	1.71	2.2	0.45	0.53	0.86	0.76	1.19	168.07	unk
		ssl2542		1.73	1.97	0.51	1.24	1.32	1.72	1.65		1.14	1.42	0.286818	5.63	30.04	6.28	1.83	2.44	0.43	0.38	0.88	1.21	1.58	21.12	hliA
		ssr1789		1.32	1.19	0.99	0.95	1.01	1.39	1.28	0.84	1.35	1.07		1.78	3.23	1.05	1.04	1.14	0.98	0.89	0.91	1.02	1.18	1.28	hliD
		slr1295		1	0.76	1.95	0.83	0.24	0.37	0.77	0.67	1.06	0.77	2.63428	34.45	18.62	1.22	1.41	0.55	34.57	15.64	0.24	0.23	1.58	3.16	idiA1
		slr0513		0.94	0.74	2.23	0.94	0.17	0.25	0.61	0.57	1.04	0.78		43.3	101.98	1.77	1.84	0.56	21.97	14.81	0.11	0.15	2.82	3.68	idiA2
		slr1390		1.1099	1.31645	1.39551	1.47086	2.83435	2.34595	2.21208	NS	2.23101	1.27698	NS	NS	NS	NS	NS	NS	NS	NS	NS	NS	NS	NS	ftsH
		slr0228		1.27239	1.18283	0.854651	1.1921	1.31381	1.09682	0.902614	1.09723	0.9947	1.09964		0.88296	3.88903	2.95766	0.903913	1.25735	0.566045	0.554335	0.935164	0.595569	1.19574	3.72423	ftsH
		slr1604		1.33558	1.52025	0.782594	1.20672	2.34	1.5229	1.24337	1.34685	1.29049	1.26934		0.585806	2.41658	2.74465	1.01888	1.07447	0.736044	0.674236	1.05312	0.624555	1.41431	6.49729	ftsH
		sll1967	r	1.0244	1.2542	1.25782	1.2348	1.91395	1.98104	1.92682	2.1303	1.81216	1.19831		0.810499	1.26194	1.26623	1.67306	1.12508	0.952239	0.802507	1.01076	1.19879	1.03469	2.66282	ygcA
		sll1968	r	1.08791	1.12103	1.19067	1.39393	2.60986	2.34999	1.72112	1.38831	1.60643	1.41114		0.495008	1.04761	0.921233	1.07804	0.690754	1.19802	0.964645	1.05675	1.04607	0.677824	1.73037	pmgA
		sll1969	r	1.38098	2.28003	1.58112	1.80022	3.28919	3.28992	2.4306		2.14782	1.86308		0.462359	0.401075	0.703511	1.07455	0.661288	0.962969	1.15369	0.914002	1.09657	0.776961	0.782768	ho
		ssr2016		2.8	2.38	0.29	0.97	0.9	0.9	0.84			0.82		21.4	203.45	2.49	1.25	2.51	2.34	0.41		1.06	3.13	9.62	pgr5
	Cytochrome oxidase
		sll1899		0.912173	0.718599	0.794684	1.02625	0.801527	0.785621	0.893584	0.763226	0.948487	0.97531		0.310501	0.247012	0.897014	0.947954	0.792136		1.66011	1.11967	1.04157	1.3969		ctaB
		slr2082		1.22755	0.862757	0.830263	0.99321	0.662952	0.689536	0.679249		0.616166	0.842702		0.570486	0.295358	0.701396	0.760665	0.988322	1.3102	1.23712	1.26421	1.0115	0.922776	1.24243	ctaDII
		slr1379	s	0.824307	0.968853	0.819963	1.08932	1.07225	0.772815	0.736296	0.601258	0.744904	1.26034		0.463507	0.426947	0.801709	1.20518	0.817608		1.05901	0.596193	0.818457	0.900861	0.90973	cydA
		slr1380	s	1.04185	1.06584	0.820743	1.13415	1.19155	1.07724	0.869119	0.575741	1.10586	1.11638		0.364611	0.543609	0.928057	1.34065	0.798351		1.02536	0.687196	0.777563	0.784682	1.19006	cydB
	NADH deshydrogenase
		complex I
		sll0026	t	1.04617	0.733864	0.695023	0.630038	0.394871	0.360971	0.412135	0.37668	0.51554	0.653138		0.329248	0.460125	0.528863	0.887812	0.821232	1.01696	1.30214	1.18993	0.924681	1.26021	0.811015	ndhF4
		sll0027	t	0.865752	0.81082	0.881477	0.963187	0.877431	0.768683	0.736522		0.954119	0.923943		0.285313	0.68361	0.576665	0.810175	0.79187	0.21995	1.14393	1.1547	1.0581	1.06563	1.0147	ndhD4
		sll1732	u	1.26817	1.12369	0.90576	0.81668	0.618795	2.27592	1.08474	NS	1.2001	0.396434	NS	NS	NS	NS	NS	NS	NS	NS	NS	NS	NS	NS	ndhF3
		sll1733	u	1.24625	1.08212	0.860347	0.907744	0.593171	2.27861	1.04483	NS	0.887527	0.341488	NS	NS	NS	NS	NS	NS	NS	NS	NS	NS	NS	NS	ndhD3
		sll1734	u	1.11013	1.18203	0.910387	0.88409	0.726093	1.80362	1.00834	0.858125	0.953059	0.383194		0.0892453	0.697478	0.556946	1.03582	0.951081	0.0889795	1.58391	0.854601	0.863529	2.79183	3.64855	cupA
		sll1735	u	0.56	1.14	0.95	0.74	0.61	1.27	0.778	0.844	1.022	0.455		0.18	0.513	0.665	1.05	0.908	0.109	1.38	0.839	1.058	2.447	2.816	ho
		sll0519	v	0.923703	0.900169	0.899458	0.994906	0.852695	0.941194	0.904728	0.842562	0.990233	0.828773		0.342752	0.894513	0.702371	0.99558	0.71467	0.440115	0.779025	1.24212	1.07123	1.12467	1.75879	ndhA
		sll0520	v	1.16195	0.875316	1.04332	0.920126	0.908346	0.893735	0.75679	0.855662	0.836402	0.910438		0.323549	0.404566	0.734484	0.820724	0.792126	0.466625	1.50548	1.28218	1.0229	1.19034	1.64046	ndhI
		sll0521	v	0.956861	0.888561	1.00598	1.05591	0.949997	1.01601	0.922828	0.615838	0.946392	0.879438		0.29237	0.44727	0.575512	1.10398	0.668517	0.436775	1.10745	1.06772	0.991266	1.09325	1.07747	ndhG
		sll0522	v	1.02941	0.871685	0.973432	0.985647	0.723047	0.79648	0.710175	0.736607	0.589073	0.878475		0.290496	0.360841	0.575847	0.816025	0.680646	0.409818	1.62919	1.25063	0.952446	1.27487	1.26958	ndhE
		slr1279	w	0.7461	0.886148	0.980506	1.14444	0.841997	1.02948	0.715095	0.734578	0.684736	0.896517		0.516001	0.481191	0.461927	0.933617		0.249174	1.17547	1.19244	1.13312	1.02106	0.841646	ndhC
		slr1280	w	0.910279	0.879065	0.978896	1.21866	0.971743	1.08154	0.768199	1.00242	0.705392	0.934832		0.523806	0.304036	0.716538	0.686889	0.924282	0.293386	1.00356	1.50154	1.19981	1.17087	1.65489	ndhK
		slr1281	w	1.03242	0.984446	0.890018	0.926036	0.766577	0.79768	0.674768	0.742417	0.631291	0.956788		0.770287	0.804361	0.569756	0.702059	0.688842	0.408497	1.26199	1.37542	1.16695	1.2281	1.48933	ndhJ
		sll0223		1.11134	0.735474	0.849198	0.899442	0.70532	0.813283	0.934973	0.965521	0.954254	0.778414		0.346073	0.304285	0.820492	0.802651	0.969988	0.394185	1.43471	1.46652	1.12571	1.14467	1.82629	ndhB
		slr1291		1.36709	2.95422	1.38868	2.84009	3.68973	6.98035	4.46962	5.14492	3.99991	1.13434	0.431304	0.409133	5.15196	0.685245	0.886432	0.788904	0.371314	1.46258	1.00299	1.17631	2.18269	21.2764	ndhD2
		slr2006	x	0.748659	1.31949		0.527195	0.420685	1.68683	0.46977	0.284392	0.454013	0.599682		0.374102	4.1372	0.578613	1.59864	0.728114	0.44	2.26354	0.495679	0.330824	3.01834	1.64104	ho
		slr2007	x	1.12456	1.42941	0.663274	0.732924	0.550283	1.29489	0.684828		0.818326	0.630333		0.201589	2.4425	0.59729	1.27703		0.347861	1.70341		0.601955	2.94426	1.64316	ndhD5
		slr2008	x	1.00332	1.11068	1.1761	0.97608	1.27411	1.72757	1.15317	1.17885	0.820991	0.94791		0.264963	1.43676	0.668569	0.930377	0.739618	0.36	1.32967	1.04903	0.565557	3.25709	1.10472	ho
		slr2009	x	1.14455	0.88899	1.12386	1.09527	3.01473	3.25538	3.2409		3.329	0.889235		0.15045	0.753308	0.5312	0.780697	0.759953	0.426416	2.1827	0.821341	0.758815	3.01569	2.29731	ndhD6
		slr2010	x	0.814957	1.29981	0.918317	0.86056	0.927026	1.35228	0.949507	0.791699		0.792087		0.0976301	0.614706	0.537427	0.974377	0.563087	0.483973	1.89885	0.740988	0.635397	2.1033	1.49516	ho
		ssr3409	x	1.13096	1.14308	0.862587	0.80763	0.933746	1.21784	0.978302	0.623661	0.721435	0.757827		0.635837	0.606649	0.518336	0.911918	0.707145	0.737658	2.3886	0.802626	0.770924	1.07576	1.71469	ho
		ssr3410	x	0.653224	1.31845	0.907913	0.918447	0.909268	1.3547	0.944775	0.908897	0.9128	0.75143		0.231599	0.592982	0.597563	0.791332	0.838685	0.381371	1.96588	1.05507	0.679154	3.39711	1.22359	ho
		slr2011	x	0.873504	1.20832	1.01082	0.904536	1.10688	1.129	0.977572	0.748327	1.02268	0.861638		0.233534	0.87485	0.723064	1.37253	0.790723	0.399183	1.51531	0.995938	0.80202	1.95829	1.63939	ho
		slr2012	x	0.818221	1.2169	0.993983	0.917962	0.954002	1.14219	1.11994		0.963732	0.869905		0.86577	0.962892	0.897077	0.736585	0.943018	0.415443	1.28276	0.78379	0.751043	3.01086	0.775155	ho
		slr2013	x	0.912916	1.0346	1.01377	0.951477	1.19733	1.12881	0.986026	1.67488	1.08159	0.912011		1.17795	1.04773	1.00801	0.818704	0.863811	0.378973	1.39596	0.879512	0.853157	2.25859	1.44736	ho
		slr1623		1.32	1.017	1.203	1.017	0.868	1.395	1.581	1.871	1.38			0.295	0.173	0.873	0.985	0.972		1.28	1.32	0.97	1.01	1.41	ndhM
		sll1262		1.055	0.718	0.82	0.846	0.63	0.584	0.618	0.45	0.746	0.804		0.96	0.654	0.841	1.03	1.155	0.718	1.107	1.074	0.935	1.053	0.92	ndhN
		NADH type2
		slr0851		0.989327	1.04587	0.927774	0.982823	1.25367	1.37053	1.51482	1.33305	1.66808	1.11536		0.439464	1.58625	0.950221	0.737406	0.992167	1.4011	1.18656	1.36362	0.766746	0.908829		ndbA
		slr1743		1.25059	1.59204	1.38002	1.65937	1.79378	2.83412	2.66423	3.41921	2.30269	1.62711		1.31742		1.85781	0.775935	0.885467	0.575112	0.831359	1.30852	0.970571	1.5248		ndbB
		sll1484		1.11913	0.819564	0.904467	0.866721	0.740639	0.909548	0.929179	1.60695	0.827901	0.951927		0.443663	0.691491	0.82882	0.822192	0.760378	1.31095	1.42192	0.867839	1.07698	0.928836	1.26632	ndbC
Strain and				WT : Cd										1738:Cd	WT : H2O2					WT : Fe-		WT : Fe+		WT : Zn+		Gene name
treatment				WT : SC				WT Cd						WT : Cd			WT : SC			WT : SC		WT : SC		WT : SC
Time or C				15'	30'	60'	75'	90'	180'	300'	300b'	360'	960'	180'	15'	30'	180'	300'	420'	1-0	2-0	240'	360'	30'	240'
C: METAL TRANSPORT AND BINDING
	Possible Cobalt regulon
		sll0037		0.822647	0.368159	0.524783	0.430637	0.289872	0.396438	0.33857	0.222081	0.431306	0.947076	2.25805	0.489362	0.310141	0.595116	0.923083	0.667078	1.04316	1.3878	0.371738	0.511106	0.552364	0.534323	cbiX
		sll0381	a	1.01533	0.199311	0.396671	0.180838	0.326702	0.407142	0.206373	0.0274937	0.311476	0.925591	6.60408	0.305126	0.379601	0.674167	1.27092	0.695962	1.29829	1.35864	0.118315	0.125357	0.244484	0.279546	ho
		sll0382	a	0.94063	0.156098	0.291123	0.150027	0.158759	0.199753	0.173197	0.0652459	0.221376	0.752079	6.74317	0.851837	0.48041	0.872821	0.844916	0.989777	1.60456	1.36574	0.175605	0.166333	0.36803	0.356948	ho
		sll0383	a	1.1877	0.236752	0.35661	0.290339	0.298364	0.304046	0.222894	0.266406	0.312184	0.736998		0.498205	0.408219	0.883347	0.992718	0.81914	1.27282	1.74275	0.562794	0.370958	0.686449	0.583361	cbiM
		sll0384	a	1.05876	0.415932	0.472703	0.565959	0.728198	0.680125	0.586921	0.109288	0.799066	0.835549	3.98	0.343099	0.195678	0.886715	1.04205	1.01442	1.01574	1.45946	0.199948	0.24258	0.618812	0.377358	cbiQ
		sll0385	a	1.14723	0.508498	0.65596	0.535946	0.652527	0.636316	0.569363	0.192274	0.71227	0.871405		0.309359	0.592997	1.00067	1.92632	0.720348	0.91248	1.32314	0.602356	0.599419	0.530743	0.57132	cbiO
	Ni Co Zn cluster
		slr0793	b	1.42582	2.69826	1.04967	3.92481	2.5842	3.87301	2.29208	NS	1.85872	1.16621	NS	NS	NS	NS	NS	NS	NS	NS	NS	NS	NS	NS	nrsB
		slr0794	b		2.03355	0.958462	2.41151	2.0596	1.77519	1.05908	1.6917	1.50001	1.57124		1.19229	1.19901	1.00042	0.738487	1.08531		1.57071	0.656625	1.03158	86.7237	11.9352	nrsA
		slr0795	b	1.05916	1.98533	0.983249	2.40871	1.28831	1.48909		2.26001	1.09812	1.26404		0.168671	0.193676	2.25436	0.907118	1.2089	0.851208		1.00265	1.2576	79.8347	25.6835	nrsC
		slr0796	b	0.96932	2.26937	1.91302	3.02345	5.08433	4.75448	3.7807	7.60139	2.99865	1.24314		1.92443	1.64637	1.2057	0.878169	1.43599	1.66772	0.962505	2.19044	1.38445	4.90043	2.68774	nrsD
		sll0794		1.01754	1.15575	1.0962	1.33054	1.62665	1.73458	1.55033	2.46343	1.8211	1.40607		2.6698	1.46818	1.60589	1.06013	1.86191	1.41193	0.747735	1.15035	1.1904		5.31856	corR
		slr0797		1.2436	2.32532	2.22948	1.24056	1.9061	1.49035	0.830053	0.737999	0.998738	1.09621		1.21668	3.00376		1.46009		1.9742	1.51723		1.10585		195.727	corT
		sll0793	c	1.77838	2.44281	2.47915	2.75225	2.32451	2.60744	1.88547	2.69101	2.06658	2.99351		1.13562	1.29175	1.28535	0.844388	1.12643	1.60726	1.55815	1.07118	0.845407		5.72245	ziaB
		sll0792	c	2.82357	3.16314	2.90583	3.43768	3.81838	5.13915	3.90861	4.26924	4.05561	2.59202		1.41055	1.51315	1.27236	0.912476	1.32382	1.90106	1.51278	0.615121	0.942961	4.81122	3.84217	ziaR
		slr0798		2.54891	5.06421	3.17529	4.24068	2.51563	3.30825	2.11173	3.0542	1.29353	1.85709		1.49529	1.53603	1.23342	1.1357	0.962109	12.8795	4.81751	0.566348	0.630888	49.3	4.40351	ziaA
	Znu cluster
		slr2043	d		0.590129	0.342436	0.824745	0.40807		0.651259		0.657308	1.21514		1.71005	1.10696	0.859201	1.0181	1.23152	0.4153	0.54879	1.2719	1.70135	0.22569	0.633356	znuA
		slr2044	d	1.20252	0.825315	0.780586		0.589552	0.794964	0.84486		0.722911	0.864197		1.4534	1.13845	0.690647	0.866054	0.781239	0.699576	0.791783	0.902803	1.41438	0.498709	0.630541	znuC
		slr2045	d		0.923878	0.743135	0.725361	0.951366	1.02405	1.04877		1.51286	0.883027		1.31954	1.54187	0.644859	1.0532	0.927899	0.95819	0.845633	0.873503	1.16694	0.680764	0.646672	znuB
	Ars cluster
		slr0944	e	1.13351	2.7795	2.05267	3.39223	9.26078	9.29307	8.55717	30.7757	7.67009	2.19276	0.422678	1.4779	1.39255	0.88115	0.849415	0.960912	0.759758	1.04244	1.02349	1.07235	1.19138	10.268	arsB
		slr0945	e	0.725839	8.23516	6.68399	8.65617	29.4739	31.1775	25.4187	49.0681	23.8036	4.56572	0.44		0.926375	1.4825	0.788715	1.30013	1.0108	0.974006	0.784703	0.927905		40.3739	arsH
		slr0946	e		4.48493	2.04954		16.2139	12.2951	15.0776	34.1403	10.4705	1.1994	0.192188	0.845153	1.86903	1.0906	0.662037		0.94832	0.998497	0.799034	1.00005		5.27857	arsC
	Mn transport and regulation
		sll1598	f	1.05589	0.877221	0.847597	0.867583	0.622197	0.578107	0.548923		0.469197	0.617774		2.03183	1.85638	0.417453	0.546735	0.517736	0.763316	0.20659	1.01184	0.32118	0.962738	1.84787	mntC
		sll1599	f	1.00497	0.901244	0.940179	0.972754	0.728508	0.688957	0.714444		0.749176	0.716297		3.87882	2.75988	0.377019	0.323779	0.758475	0.710524	0.183104	1.26257	0.328902		0.972138	mntA
		sll1600	f	1.05241	0.861967	0.820819	0.927508	0.772105	0.750964	0.709333		0.703434	0.772815		1.89515	1.6201	0.410525	0.378961	0.780862	1.01299	0.540411	1.36587	0.308182		1.32639	mntB
	Iron binding, transport and homeostasis
		Transport and binding
		sll1202	g		0.929929	0.854817	0.764479	0.648169		0.644605			0.782658								3.39381		0.740303			fecB
		sll1206	g	1.19186	0.753155	0.734656	0.761207	0.355157	0.334346	0.37716		0.275347	0.746413		2.48942	2.63088	0.650602	1.05988	0.663179	2.88198	3.14158	0.577703	0.791215	1.48822	0.807993	fhuA
		sll1404	g		1.07311		2.78506	0.867065	1.3337	3.94704	1.82238	5.22189	0.753901		3.3325	2.47952	1.22446	0.956836	1.1696	11.0714	6.31757	0.569672	0.645741	1.44562	1.43539	ExbB
		sll1405	g	0.911723	0.9979	1.11493	0.961144	0.882668	1.03616	1.58506	1.18275	1.76146	0.756821		2.36722	1.60357	1.17555	0.942462	1.09201	7.83398	3.77278	0.887549	0.607617	1.03733	1.03469	ExbD
		sll1406	g		0.82542		0.438917	0.829518		1.92786		2.67808	0.835102		2.19372	15.1895	2.95023	1.53557	2.03477	314.32	33.8553	0.0502187	0.103844		5.59652	fhuA
		sll1409	g		0.998554		1.40059	1.94104	1.48776	2.2057		1.33836	0.403386							15.3704	2.37616	0.227533	0.480447			fhuA
		slr1316	g							1.48256	1.22347				3.68008	2.57515	0.859243	0.681007	0.730478	3.33066	2.61182	0.837037	0.70029		1.38388	fecC
		slr1317	g	0.887957	0.985063	1.08366	0.964416	1.14711	0.918273	1.12977	1.36459	0.944377	1.00602		3.6833	1.9219	0.954452	0.840362	0.985434	2.37076	1.50883	0.869822	0.747976	1.48437	0.987229	fecD
		slr1318	g		0.774011	1.47682	0.808377	0.507495	0.754655	1.29311	1.25504	1.67975	0.970418		20.5259	8.32786	1.67783	1.06742	1.13475	11.9418	11.3885	0.464767	0.462996	1.48486	2.00415	fecE
		slr1319	g		1.63121	1.65364	1.15032	1.59087	1.66314	1.90783	1.91784	2.58929	1.24932		4.86773	3.8527	1.31513	0.706034	0.925493	10.2796	8.85718	0.350235	0.416475	1.64507	0.98908	fecB
		slr1490	g		0.882814		0.994926	1.25589		1.78755		2.60993	0.735815		1.22213	4.82138		1.24264	1.26186	7.63021	6.34316		0.707641		2.29849	fhuA
		slr1491	g	1.19885	1.02803	1.21152	1.12234	1.63987	1.92891	1.9811	1.26553	1.49889	1.02875		1.17319	1.4819	1.23071	0.717303	0.952502	2.10219	1.19409	0.8445	0.815828	0.898788	0.882105	fecB
		sll1878		1.146	0.875065	1.43628	1.00583	0.41048	0.575925	0.931898	0.915456	1.22671	0.788809		4.91715	4.5274	1.35455	1.14744	0.751675	8.29607	7.27354	0.41206	0.385621	2.40277	4.15207	futC
		slr0327		0.917446	0.947168	0.873987	1.06494	1.17732	1.5218	1.45857	1.63035	1.34451	1.0511		0.415671	0.474095	0.895175	0.820091	0.926377	1.05039	1.18306	1.18932	0.949282	1.3514	2.02346	futB
		slr1392		2.06598	1.36627	1.26637	1.17651	1.20034	0.760463	2.26817	1.94897	3.10803	0.725549		4.27601	10.8995	4.24043	1.83787	1.23155	14.4573	12.8858	0.292132	0.580084	2.32175	5.53	feoB
		slr1890		0.860425	0.920074	0.919374	0.850572	0.582336	0.503558	0.649983	0.77765	0.431739	0.85728		2.38743	2.52055	0.910784	0.712089	1.00697	1.04212	0.684013	1.06122	0.875519	0.793286	0.514367	bfr
		ssl2250		1.51672	1.39774	1.32159	1.01715	0.987191	1.27835	1.28596	1.38258	1.4064	1.03011		20.2463	40.8728	4.29637	3.05288	1.34917	15.1074	4.4676	0.333786	0.324698	0.946428	2.10953	bfd
		sll0221		0.872582	1.07687	0.998533	1.49706	1.81049	2.09514	1.69016	1.91062	1.27425	1.28034		1.11253	0.48452	1.18991	0.78314	0.752221	0.7296	0.9139	1.06654	1.15947	1.30216	1.22786	bcp
Possible metal regulators
		sll1205	g	0.527737	0.816772	0.990067	0.962137	0.361393	0.50032	0.930354	0.86496	1.1183	0.790455		3.09865	2.15595	1.03631	1.07607	0.864514	7.46701	6.04996	0.362402	0.622637	1.41081	1.1447	pchR-like
		sll1408	g	0.688527	0.644213	0.915255	0.786087	0.777171	0.607945	0.958055	0.747726	1.17866	0.963598		1.71363	1.41643	1.19522	1.15008	1.71596	18.6394	7.32792	0.259472	0.379379	1.17717	1.33334	pchR-like
		slr1489	g		0.75233	0.933465	1.15356	0.253247	0.480757	0.977755	0.935357	3.026	0.707223		21.0966	56.7694	1.87122	2.52249	2.01439	26.8936	11.9036	0.20258	0.384873	1.91862	2.48419	pchR-like
		slr1738		0.787211	0.807731	0.832323	0.790057	1.03964	3.32858	4.2352	4.78519	7.06709	1.37428		10.9214	19.5545	7.28465	4.39039	5.18778	1.01767	0.857887	1.30664	1.49977	0.73689	0.876161	perR-like
		sll1937		0.909032	0.961842	0.933629	0.798141	0.615769	0.558956	0.775257	0.698017	1.03208	0.888159		1.50729	2.58098	0.59569	2.14619	0.952935	0.82609	0.929677	2.46321	1.27979	1.16323	0.644148	zur-like
		sll0567		0.932911	1.09077	0.882609	1.12421	1.3608	1.44848	1.4739	1.3771	1.57571	1.22655		0.785834	1.24759	0.996216	1.6261	1.50042	1.33594	0.927029	1.46632	1.59076	0.568176	0.995257	fur-like
Strain and				WT : Cd										1738:Cd	WT : H2O2					WT : Fe-		WT : Fe+		WT : Zn+		Gene name
treatment				WT : SC				WT Cd						WT : Cd			WT : SC			WT : SC		WT : SC		WT : SC
Time or C				15'	30'	60'	75'	90'	180'	300'	300b'	360'	960'	180'	15'	30'	180'	300'	420'	1-0	2-0	240'	360'	30'	240'
D: REDOX AND STRESS RESPONSE
	Glutathion synthesis and utilization
		slr1171		0.849878	1.22836	1.64122	2.08043	3.56345	3.25285	3.17691	4.20043	2.40008	1.90388		0.554296	0.451424	1.57984	0.977529	0.84967	0.802127	0.81259	1.21872	1.20389	1.03664	2.16555	gpx1
		slr0381		0.938876	1.07864	1.52357	1.25627	1.92445	2.31588	2.63358	2.33331	2.62432	2.16649		0.845185	2.12422	1.5117	1.14889	0.755289	0.888804	1.04296	1.29854	1.43165	0.786783	1.53955	gloA
		sll1019		1.07542	1.02907	0.853823	0.885906	1.01825	1.13997	1.26719	1.44035	1.35905	0.892011		1.1892	1.44719	1.07978	0.84696	1.06913	1.01445	1.1182	1.03457	0.845046	0.821253	2.15524	gloB
		slr1259			1.89	1.28	1.36	2.15	1.58	3.49	3.71	2.52	2.04		5.46	9.44	1.84	0.81	0.786	1.4	0.44	1.56	1.26	0.61	0.76	gloB like
		sll0067		0.624	0.94736	0.903239	0.792484	0.694898	0.725378	0.625345	1.03226	0.575131	0.84557		3.36638	3.74958	0.864675	0.780527	0.852947	0.554767	0.454913	1.38241	1.18585	1.05862	0.564608	gst
		slr1238		1.16642	1.19609	1.0329	0.828117	1.29254	1.69366	1.73058	1.67787	2.16611	0.962971		0.777329	0.734347	1.05873	1.49407	0.962449	0.97266	0.979888	0.782473	0.970212	1.08357	2.47079	gshB
		ssr2061		1.30025	1.12605	1.26008	1.26321	1.41993	1.88976		2.21045	1.91366	1.18123		1.71885	1.15889	1.75359	0.848382	1.15231	0.842679	1.15778	1.10164	1.00844	0.846358	2.12293	grx2
		slr1846		0.837665	1.23592	0.990183	1.08145	1.90896	2.13048	2.17923	2.35404	1.46353	1.13141	0.493517	1.86931	1.59663	1.07873	1.00918	1.0615	0.734952	0.928938	0.895343	1.31794	1.79701	1.09486	YCF64
		sll0990		0.924768	1.10308	0.995818	0.981543	0.8721	0.692652	0.893811	0.747526	0.699635	0.822274		3.13522	6.35643	1.7303	1.36681	0.973604	1.08092	0.598535	1.55994	1.22529	0.703014	0.513182	adhC
		slr0591		1.16806	0.972101	1.16634	1.1168	1.20507	1.02198	1.13421	1.17209	0.996537	1.11808		0.39151	0.265998	1.13882	1.01899	0.924376	1.30617	1.13963	1.76535	1.08834	1.45302	1.63947	nrdB
		slr1164		0.789123	2.5285	1.63829	1.93727	1.78438	1.63344	2.01364	NS	1.95745	0.813557		NS	NS	NS	NS	NS	NS	NS	NS	NS	NS	NS	nrdA
	Thioredoxins
		sll0554		0.928257	1.27602	1.17615	1.04863	1.0952	1.50734	1.61126	2.02282	1.89187	1.88897		0.957913	0.855986	0.775212	0.843738	0.834296	0.292507	1.17648	0.756723	1.02444	1.10346	0.80667	ftrC
		ssr0330		0.761385	0.894115	0.791755	0.640572	0.454672	0.460963	0.539551	0.588259	0.912914	0.774678		0.567116	0.63929	0.776307	1.01106	0.953755	0.831204	1.51025	0.850151	1.13758	1.11293	0.575045	ftrV
		slr0233		1.37326	1.38351	1.22217	2.10066	2.38609	1.69208	1.72381	1.62442	1.43459	1.10988	0.48266	4.38231	7.09142	2.61394	0.938303	1.26653	1.20572	0.739261	1.0764	0.921427	1.27353	1.27026	trxM1
		sll1057			1.00144	0.808567	0.819827	0.818476	0.832876	1.06779	1.09944	1.36615	0.782704		2.49582	3.72425	1.22884	0.885887	1.1514	1.36858	0.777553	1.03709	1.07352	0.827149	0.551861	trxM2
		sll0755	a	0.95823	0.936427	1.22351	1.32918	2.35266	1.72966	1.74812	1.72827	1.84625	1.33092		0.654426	0.371479	1.14147	0.932594	0.82389	0.858609	0.959886	1.61138	1.51909	0.677927	1.06386	tpx
		sll0756	a	0.757016	1.04686	1.42935	1.40608	2.03586	1.46648	1.4416	1.59557	1.62831	1.22815		0.958392	0.34932	1.25273	0.954421	0.942573	0.793289	0.637159		1.49859	0.809988	0.89174	unk
		sll1499		1.15646	1.03208	0.974804	0.920778	0.743102	0.683913	0.739666	0.719719	0.942891	0.940899		0.38454	1.70523	0.87824	0.9473	1.06856	0.957599	0.990969	1.03033	0.906399	0.865392	0.894486	glsF
		sll1980		1.08481	0.993015	1.30219	1.2273	2.19452	2.00731	2.01644	2.30316	1.90157	1.26697		0.836694	0.54311	1.12364	0.82701	0.952639	0.778268	0.827814	1.32002	1.05439	0.985193	1.3175	trxA
		slr0600		1.0407	1.17616	1.30587	1.52759	2.27096	1.9829	1.64102	1.87733	1.25593	1.42651		1.12669	0.874081	1.83772	0.952628	1.12849	0.788059	0.827396	1.21808	1.09377	1.20391	0.758613	trxR
	Ferredoxins
		ssl0020		0.804492	0.858682	0.847947	0.758487	0.493452	0.42934	0.390648	0.280546	0.301666	0.578563		1.74305	1.48038	0.511674	1.00798	0.398076	0.377895	0.281691	0.75434	0.448788	1.13174	0.401176	fedI
		slr0144	b	0.858243	0.767109	0.845872	1.08583	0.615817	0.38131	0.327781	0.355092	0.25236	0.681811		4.26492	4.76455	0.580121	0.843347	1.4471	1.02894	0.289682	1.35734	1.01371	0.682322	0.318743	ho
		slr0145	b	NS	NS	NS	NS	NS	NS	NS	0.337351	NS	NS		14.5601	7.49804	0.454809	0.845245	1.05622	0.87923	0.298949	1.32595	1.21842	1.08241	0.186861	unk
		slr0146	b	0.697736	0.757908	0.9349	1.08136	0.732984	0.384982	0.292605	0.275822	0.213267	0.671927		15.7647	13.4745	0.391483	0.780026	0.773822	1.03363	0.382679	1.25149	1.05404	1.24372	0.183565	ho
		slr0147	b	1.0789	0.782204	0.856736	1.06433	0.785288	0.421141	0.360742	0.260726	0.284486	0.591906		7.85646	77.387	0.500593	0.978349	0.841022	0.90446	0.352916	1.10405	0.93763	0.903471	0.311319	ho
		slr0148	b	0.888592	1.02886	0.96954	0.915327	0.712961	0.422098	0.449467	0.268649	0.270985	0.643804		6.05975	9.83169	0.438142	1.06898	0.729928	0.95717	0.38107	1.20211	0.924543	0.936844	0.358254	fedV
		slr0149	b	0.916722	0.765218	0.83639	0.918056	0.651637	0.357853	0.301119	0.273028	0.229573	0.651545		8.00307	8.73809	0.404013	0.774508	0.789027	0.899529	0.371114	1.11457	0.961441	1.17742	0.39479	ho
		slr0150	b	0.852585	0.836349	0.841083	0.949504	0.66899	0.463998	0.407872	0.293199	0.290101	0.605572		5.35733	8.87059	0.40364	1.13693	0.710481	0.688286	0.265393	1.18712	0.980605	0.883953	0.357184	fedIV
		slr0151	b	1.0588	0.89339	0.834857	0.918539	0.701556	0.473858	0.463629	0.327441	0.322423	0.625197		4.10662	7.85308	0.402072	0.745055	0.696047	0.750785	0.269006	1.11836	1.12232	0.90118	0.456489	unk
		sll1382		1.05619	1.26462	1.23599	1.2268	1.87601	2.11141	2.39744	2.14584	2.50933	1.27777		0.900007	2.60518	2.20383	2.22718	1.50333	0.881808	0.631954	1.37639	1.46816	0.694487	2.41891	fedII
		slr1828		0.864014	0.809778	0.930974	0.854664	0.753752	0.925913	0.887236		1.05915	1.01132		0.372004	0.316001	0.841267	0.945557	0.935762	1.16397	1.17282	1.14225	1.14962	0.864898	0.898071	fedIII
		ssl3044		0.89	1.3383	1.17	0.821512	0.511333	0.523838	0.591296	1.15	0.546345	0.905094		2.95905	20.9832	6.14522	1.93901	3.01047	0.511842	0.436428	1.35641	1.26208	1.48299	4.82086	fed ho
		slr1643		0.891605	1.01777	0.91	0.463639	0.355	0.30521	0.27449	0.33	0.922641	0.956862		0.731551		0.743674	0.901165	0.903294	0.959373	1.1403	1.66939	1.06557	0.706365	0.558147	petH
		ssl1263	c	1.24114	0.911547	0.725557	0.938553	0.653393	0.511838	0.420231	0.503916	0.416814	0.896158		0.88266	1.21183	0.872948	0.82396	0.873923	3.12814	1.4978	0.890717	0.486598	0.93414	1.7853	ho
		sll0661	c	0.91	0.88	0.9	0.93	0.65	0.46	0.38	NS	0.41	0.9		NS	NS	NS	NS	NS	NS	NS	NS	NS	NS	NS	ycf35
		sll0662	c	1.15395	0.960987	0.862278	0.958432	0.817095	0.515248	0.492552	0.49588	0.655858	0.906412		0.486755	0.611427	1.13103	0.922754	1.09739	2.74359	1.88196	0.685686	0.566879	0.962004	1.25123	fedVII
		ssl2250		1.51672	1.39774	1.32159	1.01715	0.987191	1.27835	1.28596	1.38258	1.4064	1.03011		20.2463	40.8728	4.29637	3.05288	1.34917	15.1074	4.4676	0.333786	0.324698	0.946428	2.10953	bfd
	Iron-sulfur cluster biogenesis
		sll0088	d	NS	NS	NS	NS	NS	NS	NS	2.73	NS	NS	0.47	3.47	5.46	1.98	1.41	1.9	1.29	1	1.15	1.2	2.06	1.28	sufR
		slr0074	d	0.824783	1.92208	1.49903	1.89532	4.69429	3.2292	3.27386	6.89552	2.42365	1.00652	0.370576	0.905209	2.30861	2.23805	1.59037	1.66133	0.304437	0.639415	1.39944	1.57985	4.41051	7.31919	sufB
		slr0075	d	0.714084	2.27912	1.51415	1.78687	4.26365	3.90479	3.28155	4.9188	2.39419	0.977904	0.358909	0.75156	1.66195	2.87981	1.88903	1.98224	0.362614	0.496455	1.62727	2.08131	3.89986	6.46191	sufC
		slr0076	d	0.680608	1.94862	1.49268	1.86188	4.73157	3.45333	2.74109	4.73048	1.74305	0.853401	0.37301	0.652244	0.945329	2.06293	1.26628	1.54927	0.403568	0.533399	1.37637	1.66011	2.20822	5.4243	sufD
		slr0077	d	0.772883	1.40411	1.28309	1.45483	3.17309	2.30168	1.78617	2.42796	1.71958	0.939652	0.24989	0.480132	1.57863	1.56322	1.86053	1.19228	0.61634	0.601398	1.34284	1.67917	2.15846	5.24198	sufS
		slr1417		1.07386	1.404	1.32106	1.48118	1.83989	2.02659	1.44074	1.56551	1.32767	1.30169		2.91101	2.64546	1.61768	1.04889	1.2447	0.767175	0.882507	0.988159	0.841735	1.08384	2.13893	sufA
	Dehydrogenases/rieske/detoxification and redox functions
		sll1621		0.665	0.88	0.81	0.541	0.618	1.5	0.969	1.358	1.396	0.752	5.85377	37.7	16.33	5.972	4.43	4.86	0.69	1.497	1.186	1.889	1.717		ahpC
		sll1159		1.27557	0.361855	1.45345	3.2054	1.72004	3.57819	3.84404	5.53706	4.46552	5.27084	0.19779	7.07485	0.261177	2.36394	1.90971	3.12055	0.980001	1.14575	1.12628	1.60807	1.13692	1.17357	ahpC like
		slr1516		NS	NS	NS	NS	NS	NS	NS	2.19432	NS	NS		0.988442	0.99805	1.65716	1.00034	1.35841	0.117622	0.441179	2.11374	1.65239	1.16018	2.7295	sodB
		sll0217	e	1.27936	1.08969	0.965978	1.03855	0.805131	1.28474	2.43764	3.14277	3.00425	1.21332		1.39699	1.70424	1.14864	0.785768	1.35906		3.43955	0.650047	0.773352	1.07792	2.96993	flv4
		sll0218	e	2.44736	1.02296	0.54		1.13344	4.77823	4.44314	6.05798	3.53204	0.543533	0.35	0.443456			0.432003	0.974303	0.0315519	3.58773	0.608068	1.74013		5.84004	ho
		sll0219	e		1.0275	0.734809	1.16672	1.10577	1.84557	1.69734		1.64929	0.801601	0.342091	0.240186	1.55579	0.913537	0.772337	1.1634		3.89058	1.10106	1.12766	1.33583	6.39	flv2
		sll1521		0.902653	1.085	1.03439	0.893944	0.633001	0.721575	0.823482	0.781072	0.761899	0.885996		1.58422	2.44157	0.810705	0.866061	0.927269	0.73559	1.28704	1.03709	1.02223	0.955186	0.566852	flv1
		sll0250		0.906359	0.998626	1.05656	0.964403	0.986199	0.911412	1.00448	0.804027	1.01779	0.98686		0.374078	0.652857	0.932764	1.47672	1.20088	3.23303	3.32172	1.53177	1.26416	1.54814	1.31339	dfp
		sll0264		0.889664	1.25649	1.09372	1.19795	1.69827	1.89054	2.05318	2.2619	1.75322	1.51928		0.739446	1.49731	1.07935	1.15791	1.00815	1.40838	0.793474	0.758412	0.748912	0.925644	1.39206	vanA
		sll1849		1.07967	0.89876	1.05229	1.03946	1.25943	1.46394	1.75541	2.0684	2.10309	1.03168		1.77051	0.941357	6.9903	2.28994	3.73428	0.946071	0.723328	1.10784	1.18011		1.09582	vanA like
		sll1869		0.776742	0.808424	0.839051	0.844154	0.604701	0.511832	0.587707	0.447257	0.685705	0.824397		0.618915	0.469922	0.890952	0.922866	1.13069	1.27617	1.43811	1.00628	1.13599		1.50078	cbaB
		slr1167		0.852063	1.02961	1.17356	1.26123	1.96646	1.56564	2.23228	2.34951	2.4724	1.07197		0.820608	0.932028	1.86541	0.99732	1.31816	0.783127	0.600987	1.80575	1.13897	0.821297	0.790464	gldA
		slr1519	f	1.09151	1.20762	1.27445	1.31864	1.78903	2.05732	2.34226	2.21254	2.26188	1.25163		0.785407	1.99	1.07271	1.0436	0.929294	0.885315	0.626928	1.16788	1.49525	0.673659	2.50562	ho
		slr1520	f		1.01462	1.00651	0.953194	1.41519	1.6702	1.91879	1.98457	2.19935	1.08637		1.05818	1.36692	0.598665	1.30622	0.976736	0.924569	0.836026	0.885252	1.15879	1.0874	2.71964	fucO
		sll0330		1.01931	1.82111	1.33255	1.22014	2.24976	7.33282	9.23759	17.8546	11.9005	4.25657		9.09944	13.3028	4.64958	1.21196	0.818874	0.641079		0.904768	3.08047	1.29702	7.35965	fabG
		slr0886		0.953278	0.885361	0.91742	0.753883	0.501978	0.415564	0.4065	0.432624	0.434334	0.751736		0.991271	0.423933	0.785478	0.784968	1.38991	1.00934	1.42007	0.953387	0.985269	0.922563	0.407741	fabC
		slr1051		0.858051	0.969487	0.981724	0.79456	0.437748	0.388543	0.482745	0.384068	0.352216	0.840904	2.30857	0.501532	0.43235	0.590545	0.78364	0.763642	0.539237	0.951781	1.27653	1.02596	0.836538	0.416033	fabI
		slr1791		1.08214	0.97605	1.08252	0.76209	0.740293	0.826912	1.01886	0.924585	1.2472	1.1303		0.488913	0.360363	0.978444	1.50176	0.869659	0.910581	1.11898	1.32966	1.51306	1.0469	1.06235	cysH
		sll1058		0.957969	0.870864	0.791723	0.951452	0.400408	0.405826	0.437448	0.381066	0.424014	0.669626		2.11771	2.7379	0.743027	1.39298	0.893356	0.903463	0.604147	1.36061	1.22571	0.814392	0.378039	dapB
		sll1440		0.952937	0.873897	0.784049	0.642809	0.565437	0.543605	0.570822	0.502497	0.778226	0.834748		0.801482	0.862203	0.686251	0.694401	0.975993	1.13847	0.999472	0.935918	0.905825	1.41744	0.590883	pdxH
		slr0782		0.856083	0.859784	0.778054	0.806352	0.542088	0.496901	0.509901		0.501348	0.724201		1.41169	1.29696	0.903245	0.932505	1.08547	0.828069	0.730495	0.947375	0.922063	1.34148	0.781558	yobN
		slr1517		0.862895	0.905893	0.978004	0.825355	0.544294	0.737262	0.828648	0.797482	0.944347	0.892322		0.600917	0.296437	0.996869	1.04336	1.25841	0.901663	1.22235	1.33732	1.16825	1.44399	1.22367	leuB
		slr1556		0.861098	1.06435	1.11455	1.24544	1.31523	1.19253	1.38577	1.13135	1.53521	1.03886		1.99699	2.05985	1.31959	0.929958	1.11692	1.03387	0.804546	0.700108	0.709386	1.2628	0.900161	ldhA like
		slr2123		1.06306	0.905666	1.03589	1.2097	1.38229	1.17136	1.40867	1.50034	1.14526	0.944205		1.12072	0.647781	1.20452	0.862736	0.996775	0.967254	1.0248	1.12871	1.19165	1.11458	2.44347	serA like
		slr1755		1.09638	0.92488	0.904416	0.967829	0.824608	0.950111	0.873842	1.0528	0.86197	0.971836		0.491019	0.490288	0.780575	0.885745	0.932385	1.30534	1.03863	1.09712	1.00313	0.971751	0.638289	gpsA
		slr0682		0.994087	1.25531	1.08598	1.22671	1.6514	2.24259	2.1803	3.15911	1.75847	1.27367		1.89	1.80417	1.33365	0.795275	0.920993	0.873835	0.82998	0.934424	0.969721	1.11037	1.5441	hisD
		sll1908		0.893663	0.953765	0.830915	0.84945	0.600193	0.740047	0.816244	0.555281	0.96987	1.06885		0.45672	0.505187	0.637516	1.00397	0.786145	1.06052	1.0327	1.20121	1.53877	0.862326	0.717627	serA
		sll1085		1.19846	1.07129	0.924605	1.01996	0.873923	1.18301	1.71459	2.62917	1.47545	1.4196		0.321505	0.812435	0.783977	1.30447	0.820914	1.39164	1.01508	0.710197	1.2344	0.498551	1.66437	glpD
		sll1308			0.740946	0.602348	0.625917	0.391024	0.295963	0.411018	0.238326	0.473325	0.664105		0.878653	1.04447	0.764013	0.786681	0.967408	0.893424	1.44166	0.885873		0.95143	0.188407	dH like
		sll0815	g	0.944509	0.980444	1.05074	0.937312	0.856343	0.85928	0.855803	0.499343	0.949037	0.993628		0.479588	0.425602	0.832104	1.12409	0.927589	0.856728	1.31076	0.837031	1.07611	1.42468	1.4276	unk
		sll0816	g	1.17236	0.967405	1.03566	0.899125	0.929992	0.963832	0.97285	0.538925	1.05744	1.02955		0.389159	0.585587	0.799691	1.02323	1.03765	0.908099	1.3386	0.831668	1.21095	1.04127	1.31232	iolG
		sll0817	g	0.838779	0.914193	1.03885	1.00863	1.15937	1.10331	1.20429	0.594793	1.20203	0.987683		0.335403	0.718296	0.523016	1.10558	0.85842	0.93656	0.793727	1.01261	1.33491	0.86503	1.45296	miaA
		slr1208	g	1.21577	1.01923	0.879386	1.02778	0.618551	0.545497	0.662045	0.660842	0.559043	0.817423		1.27345	2.46114	0.840737	0.772985	1.21852	0.650456	0.65807	1.26572	0.957126	1.09816	0.478142	fabG like
		slr1209	g		1.06794										0.923072	6.33017		0.833104	1.05577	0.639132	0.721404	1.13438	1.1713	0.898289	0.325444	ho
		sll1987		1.16458	0.844372	0.87741	0.937052	0.657206	0.65614	0.744718		0.763238	0.911638		1.70229	1.14537	1.06557	0.885803	0.937583	1.31253	1.21936	1.13997	1.00236	0.673525	0.553057	katG
		sll1615		0.994575	0.968513	1.03084	0.99254	1.0855	1.04489	1.23726	1.7165	1.36737	0.801566		1.69412	2.03383	2.12795	0.940962	1.40402	0.955317	0.745345	1.00284	0.873175	1.02325	1.11388	thdF
		sll0450		1.21988	1.02838	0.87631	0.954103	0.700364	0.578586	0.745417		0.767474	1.34285		8.85229	3.5184		1.36416	0.81548	2.86284	0.534169	1.16889	1.4117	1.09701	0.370247	norB
	Hydrogenase
		sll0322		1.5471	0.891307	0.861739	0.786634	0.553102	0.587394	1.03675	0.8686	1.11026	0.716053		0.555261	0.868006	0.619351	1.29638	0.625346	0.286156	0.676658	1.38118	1.45617	0.777591	0.56604	hypF like
		slr1675		0.667799	2.54672	1.45397	1.80046	6.44865	5.14163	3.80358	10.5162	3.56099	1.35263		0.932937	6.88401	5.88891	1.79579	2.73228	0.47067	0.535623	1.4064	1.37975	1.13083	5.83822	hypA1
		sll1077	h	0.645504	2.42959	1.97633	1.06219	0.991271	0.340307	0.404627	0.261234	0.571406	1.19622	2.9411	0.216881	0.262801	0.232125	1.18698	1.80722	1.43177	1.42297	0.443933	0.543708	1.31916	0.611389	speB2
		sll1078	h	0.45	2.07	1.7	0.84	0.59	0.207	0.219	0.231	0.223	1.39	3.9	0.41	0.15	0.24	1.4	1.86	1.31	1.11	0.25	0.37	1.61	0.49	hypA2
		sll1079	h	0.613605	2.35215	2.35299	1.08292	0.898764	0.258043	0.292587	0.233868	0.279335	1.33089	1.87	0.558962	0.147467	0.345325	1.27467	1.49572	1.17813	1.18663	0.337686	0.376231	1.62304	0.546397	hypB
		sll1080	h	NS	NS	NS	NS	NS	NS	NS	0.19599	NS	NS	2.62087	1.08848	0.620835	0.324712	1.15017	1.6234	1.73288	1.36885	0.582127	0.421299	1.33017	0.487871	ssuA
		sll1081	h	0.674619	2.31313	2.06059	0.998003	1.01561	0.34778	0.448462	0.245433	0.636114	1.15851		0.59242	0.313098	0.301262	1.63681	1.83773	2.41231	0.967541	0.357213	0.406538	1.04665	0.44849	ssuC
		sll1461	i	1.19083	1.0015	1.19702	1.41718	1.82475	1.75146	1.60398	2.14993	1.49059	1.32786		0.447414	0.674032	1.01519	0.727256	0.80688	0.923345	1.00543	1.00373	1.15643	0.742644	1.49743	ho
		sll1462	i	1.06587	1.24715	1.34623	1.63294	2.82286	2.94514	2.51552	2.43243	1.83441	1.54406		0.481879	0.636234	1.3456	1.16163	0.75095	0.749004	0.763863	1.10467	1.34073	0.964468	1.6989	hypE
		slr2135	j	0.840498	0.723416	0.664705	0.646317	0.413676	0.500648	0.54944	0.377683	0.519412	0.872622	2.29864	1.37639	0.713477	0.414228	0.621043	0.44066	0.355659	0.891967	1.13332	0.727285	1.2622	0.460744	hupE
		slr2136	j	1.15	0.85	0.8	0.71	0.42	0.37	0.42	0.47	0.41	0.78		1.49	0.7	0.54	0.86	0.86	0.79	1.02	1.35	1.25	1.06	0.53	GcpE
		slr1498		0.824649	1.32208	1.46299	1.63929	2.80358	2.91104	3.06083	3.04305	2.28856	1.42701		0.675589	1.21918	1.53151	0.762141	1.00845	0.971136	0.914466	1.21798	1.05781	1.12678	1.47907	hypD
		ssl3580		0.643438	0.843795	1.04128	1.42832	1.80006		1.554	1.92893	2.94398	1.11009		0.377075	0.505165	1.18904	0.902342		1.43194	1.15799	0.989527	1.60107		3.11065	hypC
		sll1220		1.32301	0.914094	0.944366	1.17099	0.951787	0.882668	0.787101	1.0105	0.857878	1.07743		2.18832	1.08975	0.978439	0.798408	0.964268	0.906008	0.735009	1.04723	0.995186	1.21791	0.718929	hoxE
		sll1226		1.20441	0.833864	1.00141	1.18134	0.977945	0.783419	0.659769	0.871692	0.600733	1.11827		1.97741	0.571795	0.857807	0.780717	1.0764	1.14891	1.00056	0.861451	0.883698	1.59155	1.19221	hoxH
Strain and				WT : Cd										1738:Cd	WT : H2O2					WT : Fe-		WT : Fe+		WT : Zn+		Gene name
treatment				WT : SC				WT Cd						WT : Cd			WT : SC			WT : SC		WT : SC		WT : SC
Time or C				15'	30'	60'	75'	90'	180'	300'	300b'	360'	960'	180'	15'	30'	180'	300'	420'	1-0	2-0	240'	360'	30'	240'
E: CARBON ACQUISITION AND ASSIMILATION
	Carbon transport
		slr1512	a	1.11054	1.33974	0.715182	0.673641	0.451688	1.0623	0.276144	0.162543	0.875609	0.25925		0.133333	4.6834		1.19775	0.67282	0.0426754	1.57306	0.111155	1.2846	2.17935	1.84621	sbtA
		slr1513	a	1.53982	1.15918	0.751783	0.610321	0.357214	0.613832	0.242013	0.184881	0.720018	0.289957		0.354844	3.16922	0.871534	1.03658	1.27445	0.0394747	1.59914	0.222743	1.08	2.20122	1.01077	sbtB
		slr1515		0.983753	1.03724	0.872942	0.866143	1.01109	1.18502	1.42273	1.21473	1.39456	0.971921		0.474523	1.16539	0.94936	1.05552	0.979968	0.807597	0.895276	1.04313	1.16881	0.968568	1.02434	ictB
		slr1302		0.93808	0.918323	0.944773	0.763625	0.63636	0.415457	0.622282	0.56845	0.617285	0.707286		1.9595	3.0428	0.808082	1.09095	1.24132	0.84452	0.608848	1.76392	1.32887	0.57386	0.505235	cupB
		slr0040	b	1.44798	1.0838	0.913795	0.965634	0.859664	0.903265		0.542013		0.484938		1.10535	2.65505	1.27715	0.735721	1.22516	0.0176057	1.00681	0.242672	1.15851		1.55054	cmpA
		slr0041	b		1.80091		1.49218	0.665243	0.543496	0.291222	0.219989	0.358721	0.18343		0.490021	0.575634	0.400629	0.570999	0.48924	0.0228081	1.24666	0.0909412	0.522379			cmpB
		slr0042	b	1.29771	1.01098	0.971417	1.03294	1.06594	1.11162	0.957032	0.725611	1.01027	0.512913					1.12202	0.746951	0.0226995	0.979472	0.753087	1.09718			porin
		slr0043	b	1.08963	1.17991	1.01409	1.01667	0.925096	0.957659	0.696718	0.799635	0.721318	0.486204			0.623927	0.644981	0.616074	0.638617	0.037717	0.98867	0.617449	0.439254	1.39017	0.55671	cmpC
		slr0044	b	1.09738	0.909202	1.03521	0.923435	1.05614	0.892539	0.756384	0.319801	0.912916	0.762622		0.0944113	0.270883	0.399763	0.718709	0.479225	0.123646	0.956715	0.302383	0.424685	0.777049	0.883432	cmpD
	CO2 fixation
		slr0009		NS	NS	NS	NS	NS	NS	NS	0.871566	NS	NS		0.610263		0.717282	1.0054	0.920468	1.14911	1.03952	1.22397	1.25113	1.02515		rbcL
		slr0011	c	1.06743	0.904936	1.00502	1.04343	0.777364	0.586198	0.893084	1.51377	0.764427	0.449608		0.393995	0.3066	0.516827	1.01829	0.773904	0.627546	1.09334	1.33161	0.970713	0.70709	0.775721	rbcX
		slr0012	c	1.06745	0.873257	0.855242	0.779351	0.306979	0.321955	0.637113	NS	0.550005	0.445887		NS	NS	NS	NS	NS	NS	NS	NS	NS	NS	NS	rbcS
		slr1347		0.901984	0.888262	0.932817	0.764261	0.514089	0.514447	0.591868	0.621502	0.854537	1.03829		2.04325	0.959482	0.966832	1.26363	1.03017	0.839643	1.01402	1.23061	1.07721	0.958968	0.931836	cca
		sll1028	d	1.38383	0.928655	0.792697	0.807721	0.49956	0.448599	1.08378	1.06955	0.735832	0.497163		0.578475	0.784054	0.503215	0.958977	0.73687	0.709064	0.672978	1.74277	1.4743	1.16483	0.278688	ccmK2
		sll1029	d	1.31638	0.817467	0.767855	0.851032	0.40036	0.416605	1.09167	0.989569	0.749008	0.513873		0.273108	0.622393	0.367878	1.13954	0.506983	0.553456	0.723982	1.81205	1.66316	0.778836	0.368117	ccmK1
		sll1030	d	0.708257	0.980005	0.814408	0.688346	0.363184	0.353549	1.07498	0.909592	0.75173	0.508041		0.56581		0.438811	0.953896	0.729753	0.496125	0.758439	1.66626	1.536	1.04603	0.391681	ccmL
		sll1031	d	1.00942	0.860368	0.885415	0.933877	0.716151	0.784676	1.18056	0.805047	1.26548	0.879156		0.220818	0.82256	0.517149	1.77081	0.634627	0.558394	0.602555	1.73544		0.750179		ccmM
		sll1032	d	1.26191	0.934508	0.824174	0.820991	0.554604	0.508056	1.08022	0.905498	0.865486	0.596885		0.152485	0.72953	0.526282	1.12972	0.69516	0.223812	0.631335	1.46804	1.86028	0.724016	0.457527	ccmN
		slr1839		0.922986	0.879092	0.689454	0.720505	0.436516	0.359857	0.388184	0.384799	0.518163	0.787416		0.416897	0.292224	0.53813	0.798269	0.90427	0.78424	1.10928	1.17375	1.13183	1.08865	0.471813	ccmK4
		sll1525		0.869986	0.778375	0.979602	0.907084	0.606544	0.337803	0.242136	0.339715	0.261344	0.711847		0.882771		0.808006	0.735803	1.35266	0.857833	0.754812	1.76676	1.15783	0.999668		prk
		sll1342		0.899215	0.77931	0.933104	0.810498	0.607048	0.491929	0.415584	0.562413	0.503477	0.834341		1.38279	0.588336	0.573715	0.800367	0.882845	1.15245	1.49893	1.0888	0.973979	1.03835	0.879225	gap2
		slr0783	e	1.1235	0.767262	0.85638	0.706415	0.39523	0.439463	0.445237	0.495245	0.565613	0.834125		0.511223	0.351126	0.60206	0.846638	1.00911	1.23781	1.33582	0.947762	1.21701	1.04929	0.878947	tp1
		slr0784	e	0.867171	0.790002	0.870252	0.852113	0.692395	0.788797	0.591098	0.450773	0.684886	0.802654		0.36508	0.622947	0.543209	0.81799	0.806	1.14721	1.70342	0.77716		1.33408	0.995447	ho
		sll0934		0.953092	1.10154	1.12193	0.960524	2.21886	1.34983		1.37118	1.34147	1.08294		0.911281	0.877229	1.10801	1.30256	1.06396	0.718574	0.852198	1.27755	1.03309	0.781565	1.23063	ccmA
	Regulatory functions
		slr2031		0.807633	1.12264	1.05974	1.30255	2.12599	1.62076	1.26929	0.752999	1.57854	1.07905		1.07885	1.27999	0.969945	1.12776	0.939758	1.42027	1.31735	1.18508	1.01642	0.980132	0.975355	rsbU
		ssl0707		NS	NS	NS	NS	NS	NS	NS	0.3233	NS	NS		0.56881	0.375123	0.637157	0.789183	1.02022	2.77244	1.48529	0.391307	0.492001	0.67175	0.588276	P-II
		slr1529		1.53449	1.80946	1.40549	1.13681	1.46389	1.73799	1.47994	1.07586	1.7374	1.97197		0.853067	1.53253	0.72767	0.742231	0.822234	0.681834	0.920135	0.79189	0.894345	0.948013	0.666612	ntrC like
		slr1860			0.802753	0.947938	0.856148	0.793292	0.457049	0.402046	0.331228	0.316098	0.860597		1.99716	0.78906	0.877823	0.83444	1.1347	0.973775	1.90196	0.791592	0.975802	1.2467	0.736392	icfG
		sll0359		1.36646	1.174	1.16972	0.835069	0.326672	0.20852	0.211584	0.225598	0.148282	0.843712		1.7794	2.58728	0.810026	0.999124	1.23124	0.634357	0.769074	0.934923	0.773791	0.836502	0.555976	ho
		sll0822		0.96544	0.888771	0.705315	0.568279	0.263797	0.188401	0.165789	0.206267	0.179734	0.67535	2.70901	0.603587	0.214711	0.740669	1.23224	1.44438	0.842561	1.30366	0.708135	1.00852	0.765054	0.488045	ho
		sll0030		1.05556	0.94702	0.989734	0.987476	0.81141	0.9382	0.914919		0.867773	0.716331		0.839822	1.23461	1.48997	0.815237	1.15014	0.157954	1.24445	1.04543	0.880542		0.893393	cmpR
	Glycolysis
		slr0952		0.836076	1.1292	1.3653	1.54409	3.17479	2.76882	2.36568	3.24308	2.56003	1.20742		1.06257	0.58089	1.70967	0.901962	1.20892	0.632714	0.660694	1.21822	1.21382	1.06928	1.06774	fbpII
		slr2094		1.11	0.84	0.62	0.72	0.31	0.256	0.182	0.203	0.161	0.564		0.51	0.73	0.41	0.74	0.63	0.623	0.783	1.28	1.13	0.87	0.51	fbpI
		sll1196		0.663489	0.845377	0.849826	0.861107	0.607541	0.526934	0.7	0.532407	0.652152	0.987102	2.09082	3.50687	1.19104	0.759624	0.888398	1.20195	2.47279	1.03883	0.775954	0.908682	1.03532	0.285499	pfkA
		sll0745		0.779594	0.824201	1.07136	1.13129	1.22758	1.11538	1.37931		1.16749	1.07061		5.91965	2.39858	1.60679	0.931496	1.16299	0.931163	0.567119	0.92807	0.992214		0.691219	pfkA
		sll1275		1.11984	0.891644	0.806538	0.691757	0.521399	0.544771	0.55558	0.396973	0.645696	0.752387		1.31575	1.95039	0.758245	0.987293	0.950169	0.849059	0.663609	0.964143	1.10186	0.831921	0.712067	pyk2
		slr0394		0.819845	0.821139	0.766219	0.682354	0.365316	0.271577	0.289909	0.234056	0.327793	0.683778		0.266382	0.691896	0.621816	1.09705	0.732067	1.08997	1.18731	0.9781	0.797133	0.687511	0.898468	pgk
		slr0752		0.917743	0.668465	0.571399	0.455165	0.243471	0.388692	0.393389	0.327564	0.397203	0.837177		0.365885	0.193624	0.48398	0.895911	0.680575	0.971767	1.31168	1.22549	0.959501	0.751419	0.577912	eno
		slr1945		1.1291	0.704359	0.7239	0.674359	0.397257	0.338907	0.335491	0.2918	0.352532	0.659212		0.482719	1.2333	0.670331	0.888392	0.673775	1.08396	0.875602	1.35665	1.2902	0.812578	0.905991	gpmA
		slr1124		1.01873	0.761384	0.775746	0.579152	0.255875	0.256148	0.255861	0.210912	0.294371	0.628885		0.292677	0.384634	0.553288	0.790711	0.829587	0.996378	1.14074	0.869356	1.11687	1.04791	0.545744	gpmA
		slr0783		1.12	0.77	0.86	0.71	0.4	0.44	0.44	0.5	0.57	0.83		0.51	0.35	0.6	0.85	1	0.95	1.34	0.95	1.22	1.05	0.88	tpiA
		sll0018		0.91844	0.738523	0.887986	0.82018	0.532663	0.427854	0.343573	0.592274	0.344	0.735997		0.861096	0.679332	0.9707	0.955189	1.05587	0.754367	1.00315	1.26314	0.941668	0.824085	0.924709	fbaA
		slr1349		1.07043	0.874471	0.995189	0.890498	0.96395	0.813584	0.847152	0.850092	0.870359	0.975826		0.457412	0.331938	0.848361	0.957594	0.819131	1.0891	1.46587	0.987411	1.07576	0.833481	1.38254	pgi
		slr1350		1.31	1.21	1.35	2	1.8	1.21	0.76	0.93	0.55	0.78		0.34	0.15	0.966	0.903	1	0.78	1.4	1.04	0.98	1.16	1.99	desA
	Pyruvate and acetyl-CoA metabolism
		sll0920		0.978617	0.829992	0.943264	0.882811	0.667258	0.53	0.605453	0.558441	0.545636	0.821627		0.205634	0.60158	0.692417	1.0914	0.800295	1.15426	0.985701	0.956756	1.16367	0.716624	0.751762	ppc
		slr0301		0.661778	1.01384	0.936154	1.17956	1.07169	1.17313	0.895474		0.875158	1.2785		41.03	10.75	1.29432	0.761226	0.930583	1.03821	0.57629	0.965799	1.13365			ppsA
		sll1019		1.07542	1.02907	0.853823	0.885906	1.01825	1.13997	1.26719	1.44035	1.35905	0.892011		1.1892	1.44719	1.07978	0.84696	1.06913	1.01445	1.1182	1.03457	0.845046	0.821253	2.15524	gloB
		slr0091		1.01906	0.898495	1.13312	1.08845	1.11206	0.992474	1.03786	1.6827	0.933815	1.02737		0.54	0.688006		1.14496	1.10251	0.886661	0.865341	1.07121	1.21126	1.02862	2.94342	aldH
		sll0542		1.01459	0.829769	0.832972	0.948084	0.755118	0.719926	0.754351	0.548377	0.91201	0.986448		0.909153	0.703475	0.659419	1.14139	0.767515	0.940282	1.09096	0.89197	1.05906	0.736476	0.478757	acs
	Pyruvate dehydrogenase
		slr1096	f	1.20189	0.843969	0.794392	0.735508	0.317369	0.303651	0.333448	0.32175	0.294133	0.748004		0.925432	0.551107	0.640286	0.779655	0.856611	0.580898	0.847078	1.52877	1.19382	1.08196	0.429022	pdhD
		slr1097	f	0.882863	0.888577	0.731218	0.589143	0.337252	0.356713	0.364475	0.294308	0.345973	0.70218		0.854676	1.01277	0.520757	0.72164	0.755327	0.633694	0.950205	1.4577		1.0775	0.30188	ho
		slr1098	f	0.897207	1.00943	0.830163	0.833499	0.497526	0.43301	0.453505	0.250292	0.490993	0.742756		0.985973	1.74262	0.497918	0.948624	0.557267	0.794597	0.701205	1.13823	1.18838	0.753225	0.449643	ho
		slr1934		1.27805	0.936088	0.905726	0.834784	0.550593	0.439249	0.464184	0.447388	0.451314	0.952535		0.388524	0.36622	0.577275	0.960345	0.649853	0.791883	1.27995	0.986451	1.1553	0.943908	0.581724	pdhA
		sll1721		0.888008	0.948101	0.980848	0.80233	0.632077	0.496761	0.602757	0.551335	0.57992	0.877718		0.571523	0.271469	0.632961	0.913954	0.993901	0.963352	1.02048	1.45025	1.25273	1.17791	0.576773	pdhB
		sll1841		1.13945	0.907652	0.775062	0.771221	0.503266	0.572437	0.622905	0.690917	0.689722	0.804746		0.53	0.656496	0.678599	0.994233	0.837483	0.708343	1.06442	1.16989	1.35545	0.778437	0.68394	pdhC
	Pentose phosphate pathway
		sll1070		0.88505	0.883831	0.922853	0.851292	0.66412	0.41192	0.540878	0.341012	0.441497	0.782117		0.388719	0.707152	0.528369	1.32224	0.692543	0.747518	1.13129	1.4017	1.503	0.813836	0.791484	tkt
	Glycolate pathway
		sll0404		1.22275	1.04704	0.990208	1.05798	0.900069	0.927315	0.946603	0.99866	0.89137	1.06651		0.367357	1.07322	1.17377	1.06174	0.892114	1.26885	1.11502	0.975737	0.945471	0.910109	1.01802	glcD
		sll1831		1.07341	0.860648	1.00326	1.02982	0.832397	0.846846	0.96106	0.732569	1.05334	0.961778		0.295084	0.6472	0.698432	0.803934	0.846964	0.920658	1.12932	0.877261	1.05699	1.102	0.875939	glcF
	TCA cycle
		sll0823		1.09853	0.840265	0.832518	0.723783	0.56928	0.535208	0.541215	0.455571	0.712679	0.976491		0.755297	0.259711	0.920468	0.964836	1.36355	0.90772	0.870669	1.74447	1.25074	0.938015	0.850604	sdhB
		slr1289		1.07692	0.918244	0.931556	0.75174	0.568254	0.635771	0.588245	0.307106	0.653149	0.857795		0.114103	0.372722	0.738577	1.31566	0.840695	2.30576	1.74313	0.758037	0.898569	0.663807	0.824845	icd
		sll0891	g	0.716524	0.979438	1.02686	1.10561	1.35365	1.1792	1.22576	1.3802	1.33974	1.04644		2.58054	1.77464	1.23926	0.855909	1.08409	0.877117	0.696642	1.11815	1.22384	1.06928	0.798306	mdh
		sll0892	g	0.874364	1.10722	1.12125	1.09791	1.50963	1.34145	1.34951	1.46056	1.50116	0.99516		2.28807	1.30452	1.80696	0.934314	1.43665	0.690348	0.4169	1.27003	1.33248		2.63842	panD
		ssl1690	g	NS	NS	NS	NS	NS	NS	NS	1.37091	NS	NS		3.15105	2.92772	1.30314	0.888663	0.940919	1.08803	0.558496	0.955659	0.963013	1.35724	0.51	ho
	Sugars
		slr0493		0.941216	0.996933	1.26225	1.39827	2.02079	1.91227	1.78744	1.68759	1.85883	1.83086		0.764132	0.918384	1.31415	1.07558	0.672553	0.91144	0.998835	0.716887	0.991979	0.737767	1.78017	manC like
		slr1448		1.11658	1.24477	1.40658	1.28379	2.06287	1.94448	2.16291	2.79514	1.90437	1.39509		0.770036	1.21157	1.2648	0.924846	0.951576	0.879641	0.760362	0.891571	1.04232	0.8371	1.14281	kdgK
		slr0193	h	1.12543	0.880188	0.994446	1.07298	0.521153	0.388383	0.340488	0.377069	0.359366	0.8891		1.57848	1.59457	1.09028	0.925516	1.07783	0.737576	0.844958	1.35089	1.00546	0.819175	0.605688	rbp3
		slr0194	h	0.965852	0.91033	0.865859	0.788328	0.538042	0.50075	0.490892	0.202103	0.628636	0.952352		1.3895	1.40267	0.638217	0.888917	0.745472	0.734993	0.851809	1.34109	0.992408	0.764715	0.465869	rpiA
		sll1212		1.0109	0.608431	0.715759	0.571129	0.283821	0.336459	0.55192	0.352785	0.456459	0.629174		0.343312	0.228868	0.588867	0.779798	0.713727	0.593062	1.57906	0.559467	1.13223	0.944466	0.872498	gmd
		slr1166		0.795022	0.899955	0.899972	0.901728	0.860888	0.796279	0.793123	0.368004	0.829891	0.939465		0.558719	0.381323	0.652375	0.868176	0.972356	0.939462	1.32469	1.53625	1.17881	1.05212	0.643763	wcaD like
		slr1078	i	1.13822	1.20524	0.954597	1.30324	1.52927	1.86938	1.71169	2.18283	1.64858	1.19186		1.72835	2.04102	2.19407	1.34086	1.18921	0.756048	0.843307	0.873422	0.969677	0.696595	0.668935	GALE like
		slr1079	i	1.11272	1.19338	1.31778	1.76463	2.95718	2.77929	2.45845	3.23663	2.12544	1.43543		1.25402	1.36075	2.29756	1.01244	1.2241	0.913394	1.0821	1.03551	1.1799	0.783267	1.84323	unk
		ssr1768	i	0.937935	1.42158	1.32218	1.46025	2.47857	2.48364	2.34946	NS	2.31383	1.45163		NS	NS	NS	NS	NS	NS	NS	NS	NS	NS	NS	unk
		slr1081	i	1.46016	1.23607	1.37084	1.47153	1.87737	2.03197	1.82043	1.77995	1.38173	1.57001		1.69473	1.69307	2.1475	1.72269	0.990051	0.947436	0.882792	1.08515	1.34724	0.828961	0.907044	ho
		slr1082	i	1.30279	1.15398	1.35445	1.61422	3.2768	2.79869	2.66061	2.39986	2.96193	1.52663		1.59272	1.90259	2.23873	1.19916	1.2164	0.862323	0.880048	1.04279	1.05585	0.880406	1.09223	unk
		slr1083	i	1.13705	1.29296	1.33817	1.96819	2.40672	2.30828	1.81384	2.46906	1.55518	1.36433		1.51302	1.66777	2.02626	1.03264	1.09025	0.772848	0.959682	1.15402	0.96611	0.616041	1.38497	ho
		sll1558		1.05304	1.02339	1.10079	1.11913	0.998341	0.896792	0.902916	0.92545	0.847374	0.926179		1.39099	3.80572	2.48984	1.89485	1.4322	0.711348	0.754864	1.1513	1.41633	0.796791	1.21081	mpg
		slr0942		1.03815	1.05429	1.04343	1.16838	0.953961	0.815555	0.879001	0.74932	0.782533	0.86862		2.69547	2.52415	0.811592	0.800723	1.16156	0.86937	0.637046	0.920716	0.857965	1.01646	0.669222	gre3
		slr1299		0.815466	0.745049	0.858537	0.807568	0.5362	0.648286	0.696881	0.588349	0.699582	0.762659		0.340031	0.301956	0.801933	0.786063	0.990298	0.966932	1.46732	0.983272	0.863421		1.07158	ugcl
		sll1370		0.922843	0.80462	0.934959	0.790235	1.00331	1.1684	0.925694	1.03316	0.916899	0.951136		0.396712	0.447842	0.721694	1.40952	0.829008	1.13081	1.30559	1.01886	1.28402	0.77492	1.25196	rfbM
		ssl2153		NS	NS	NS	NS	NS	NS	NS	0.73469	NS	NS		0.292246	0.478123	0.728262	0.91415	0.679241	0.658873	1.14389	0.825554	1.19105	1.14932	0.922283	rpiL
	Other
		sll0726		0.8	0.75	0.71	0.75	0.39	0.41	0.4	0.36	0.41	0.75		0.68	0.28	0.61	0.81	0.74	1.12	1.12	1.35	0.92	0.99	0.66	pgm
		slr1176		0.767244	0.834368	0.972711	0.970936	0.513503	0.339333	0.277826	0.24222	0.275283	0.799384	2.34868	0.2906	0.128274	0.542009	0.579101	0.756024	0.902878	1.37436	1.19937	1.02594	1.04892	0.619145	glgC
		sll0927		0.81	0.76	0.96	0.84	0.66	0.57	0.42	0.4	0.41	0.8		0.42	0.37	0.73	0.79	0.65	0.45	0.94	1.62	1.55	1.21	2.08	metK
		sll1688		1.05	3.56	0.59	1.38	2.07	2.47	2.01	2.58	1.91	1.05		0.62	9.25	1.68	0.96	1.06	0.44	0.37	2.88	3.16	1.19	3.2	thrC
		slr0186		0.82	1.11	1.05	1.26	1.52	1.31	1.41	1.55	1.65	1.19		1.87	3.36	1.2	0.98	1.3	1	0.87	1.18	1.26	0.84	1.16	leuA
Strain and				WT : Cd										1738:Cd	WT : H2O2					WT : Fe-		WT : Fe+		WT : Zn+		Gene name
treatment				WT : SC				WT Cd						WT : Cd			WT : SC			WT : SC		WT : SC		WT : SC
Time or C				15'	30'	60'	75'	90'	180'	300'	300b'	360'	960'	180'	15'	30'	180'	300'	420'	1-0	2-0	240'	360'	30'	240'
F: NITROGEN TRANSPORT AND ASSIMILATION
	Nitrogen transport
		sll0108		0.641344	0.844427	0.851901	0.762471	0.855436	0.344195	0.18245	0.0676523	0.205351	0.917861	3.32286	0.165113	0.0887336	0.312884	0.93944	0.853678	27.0525	3.42365	0.0686785	0.172397	0.593822	0.527473	amt1
		sll1017		0.573018	1.05719	1.09478	1.06105	0.825991	0.540662	0.572017	0.13	0.563414	0.713502		0.097599	0.174136	0.568867	1.14151	1.36481	5.40165	3.67686	0.439272	0.357323	0.7356	0.705531	amt2
		sll1450	a	0.939168	1.50032	1.79464	1.10376	1.03035	0.474144	0.194887	0.0655278	0.136513	1.04261		0.0367109	0.0527932	0.285943	0.978781	0.39566	15.9792	17.0761	0.0832168	0.0826154	0.792898	1.23348	nrtA
		sll1451	a	NS	NS	NS	NS	NS	NS	NS	0.0702887	NS	NS		0.0973342	0.0576201	0.336917	0.638855	0.603357	12.749	8.86856	0.139736	0.112725	1.13766	0.832399	nrtB
		sll1452	a	0.835249	1.8891	1.63227	0.93843	0.778678	0.379166	0.0824991	0.0879845	0.0701285	1.04482		0.0692581	0.0561733	0.295672	0.570942	0.520008	4.78025	2.51008	0.095272	0.0961527	0.982832	0.609826	nrtC
		sll1453	a	0.789121	1.58453	1.63554	0.969939	0.781177	0.330917	0.105844	0.0843393	0.0846865	1.09243		0.0445479	0.0630289	0.343221	0.542946	0.524781	3.91332	2.4468	0.132503	0.137908	0.923966		nrtD
		slr0447		0.580268	0.73084	0.778672	0.622018	0.41779	0.220422	0.0726942	0.0842973	0.0568767	0.877913	2.57261	0.238466	0.0395995	0.723299	0.75194	0.858498	7.72406	7.32948	0.355636	0.555168	0.840932	0.792517	urtA
		slr1200	b	0.839199	0.977648	0.901406	0.618615	0.509748	0.218734	0.238176	0.121234	0.235037	0.648163	2.45831	0.0313764	0.0709135	0.491691	0.97868	0.898704	9.32123	6.0214	0.419322	0.408682	0.879524	1.04275	urtB
		slr1201	b	0.830438	0.994416	0.970442	0.654882	0.524916	0.410212	0.350644	0.307656	0.336859	0.773332		0.079827	0.15518	0.560202	0.889757	1.17864	7.16942	3.80263	0.351482	0.416177	0.921134	0.754603	urtC
		sll0374		0.918649	0.791304	0.920978	0.965992	0.913217	0.905291	1.06452	0.854629	1.21226	1.00865		0.603759	0.495349	0.97437	0.843878	0.908047	1.21514	1.50037	0.91045	1.13809	1.55396		urtE
		sll0764		0.840993	1.06115	1.00894	0.965567	0.982999	0.997645	1.13344	0.937187	1.26858	1.00844		0.551662	0.97652	2.46083	1.936	1.96534	2.1943	0.938792	0.798913	0.756132	0.7641	1.20843	urtD
		sll1270		1.01578	0.71234	0.697436	0.746448	0.552638	0.455303	0.319634	0.23329	0.32646	0.660153	1.98318	0.0389253	0.356092	0.474824	0.66462	0.634831	4.81647	2.59822	0.577296	0.714589	0.787596	0.755014	bgtB
	Glutamate family / Nitrogen assimilation
		slr1746		0.64	0.57	0.72	0.58	0.69	0.6	0.285	0.259	0.381	0.83		0.447	0.369	0.675	0.89	0.661	1.6	1.96	0.501	1.091	0.87	1.42	murI
		slr1898		0.845166	0.859589	0.882378	0.940047	0.750288	0.630591	0.539354	0.51739	0.501817	0.765679		0.197102	0.236592	0.652915	0.837296	0.799762	1.81202	1.37242	0.591183	0.806684	1.04624	0.981156	argB
		sll1454	a	0.710009	1.53521	1.95669	1.04735	1.09528	0.458749	0.165374	0.104151	0.155572	1.59286		0.069722	0.0927724	0.442975	0.878734	0.628925	12.7918	7.29942	0.168527	0.174838	1.24545	0.939321	narB
		slr0898	c	0.95	1.4	1.2	0.81	0.47	0.26	0.11	0.08	0.1	0.75		0.04	0.13	0.37	0.95	0.9	22.75	21.93	0.12	0.08	1.22	1.41	nirA
		slr0899	c	1	1.4	1.2	0.78	0.38	0.24	0.1	0.07	0.09	0.99		0.09	0.15	0.33	0.94	0.63	20.02	9.28	0.18	0.18	1.06	0.54	cynS
		slr0900	c	1.04	1.25	1.3	0.8	0.48	0.34	0.18	0.14	0.22	0.92		0.04	0.2	0.44	1.01	0.72	9.23	2.08	0.27	0.31	0.91	0.61	moeA
		slr0901	c	0.86	1.12	1.6	1.01	0.82	0.47	0.26	0.24	0.34	0.98		0.06	0.07	0.55	1.12	1.13	7.43	4.54	0.39	0.4		1.54	moaA
		slr0902	c	NS	NS	NS	NS	NS	NS	NS	0.33	NS	NS		0.14	0.51	0.66	1.05	0.9	2.55	2.09	0.41	0.57	0.85	1.09	moaC
		ssr1527	c	NS	NS	NS	NS	NS	NS	NS	0.18	NS	NS		0.15	0.35		1.26	0.79	4.09	3.31	6.3	0.58	0.87		moaD
		slr0903	c	0.56	1.08	1.79	0.97	1.2	0.62	0.46	0.35		1.1		0.36	0.72	0.85	0.79	0.9	2.09	1.6	0.73	0.61		1.13	moaE
		slr0288		0.615022	0.971261	1.15806	0.725838	0.464497	0.247064	0.15552	NS	0.135851	0.685632		NS	NS	NS	NS	NS	NS	NS	NS	NS	NS	NS	glnN
		slr1756		NS	NS	NS	NS	NS	NS	NS	0.148989	NS	NS	2.38759	0.0918004	0.054192	0.548431	0.854857	0.723862	15.3229	14.9155	0.38948	0.427731	1.19265	0.766619	glnA
		slr2001		1.01471	0.889853	0.702743	0.770495	0.41483	0.496736	0.568257	0.414549	0.559677	0.755908		0.4969	0.636649	0.702929	1.0223	1.02669	1.40701	1.40673	0.997111	1.03739	0.97417	1.04315	cphB
		slr2002		1.07706	1.05622	1.00045	0.905414	0.669563	0.52747	0.512172	0.29442	0.544483	0.860409		0.154421	0.512324	0.591657	1.45025	0.875156	2.37157	1.7732	0.695631	0.864639	0.693283	0.94714	cphA
		sll1515		0.819291	0.809497	1.0179	1.79613	1.9547	4.03126	6.80694	6.72821	10.6099	1.02179	0.494518	52.0834	62.5953	5.82443	1.81751	2.88043	0.126338	0.144077	4.65721	5.13349	0.523227	2.98489	gifB
		ssl1911		1.69067	1.07288	0.934132	1.78586	3.14454	5.97306	13.0739	24.7232	8.98165	1.20309	0.42838	20.0341	117.615	6.84951	3.56131	4.47201	0.0157078	0.0543728	10.0601	9.29161	0.409843	1.64817	gifA
		sll1499		1.15646	1.03208	0.974804	0.920778	0.743102	0.683913	0.739666	0.719719	0.942891	0.940899		0.38454	1.70523	0.87824	0.9473	1.06856	0.957599	0.990969	1.03033	0.906399	0.865392	0.894486	glsF
		slr2079		1.21909	1.24791	0.981107	0.9948	0.826423	1.34003	1.25775		1.31288	1.40723		0.488508	0.656936	0.658817	0.925228	0.687364	0.937743	0.974498	1.0617	1.25815	0.874839	0.958494	glsA like
		slr0585		0.785276	0.930585	1.1005	0.956072	0.852504	0.785469	0.722459	0.582972	0.679525	0.896979		0.111515	0.203614	0.594139	0.841226	0.735567	1.29188	1.52206	0.850633	1.17438	0.836083	1.21209	argG
		sll0373		1.0545	0.936259	1.06782	1.05653	1.18057	1.36977	1.36913	1.71143	1.42515	1.18641		0.504004	0.253772	0.910272	0.836297	0.847299	0.817402	1.08444	1.21768	1.10287	1.06638	1.19964	proA
		slr1133		0.963077	0.821059	0.830136	0.936535	0.602626	0.638748	0.713917		0.760416	0.843191		0.690859	0.419156	0.745872	0.898476	1.18264	1.33418	1.30703	1.05345	0.929183	1.07378	0.533519	argH
		slr1256		0.93	1.08	0.9	0.97	1.2	1.27	1.49	1.48	1.46	1.22		0.43	0.8	0.85	0.93	0.56	1.03	1.09	0.72	0.91	0.78	1.28	ureA
		slr1899		0.97	0.96	0.95	1.06	1.36	1.24	1.26	1.12	1.3	1.02		0.32	0.49	1.07	1.59	0.88	1.36	1.14	0.89	1.1	0.7	1.34	ureF
		slr0710		1.21569	0.932613	0.962036	1.07818	0.793454	0.687371	0.705024	0.862751	0.725782	0.94901		1.68788	2.55027	0.744212	0.893997	0.660735	0.578541	0.711131	1.12407	1.47866	0.551296	0.272438	gdhA
		sll0100		0.953639	1.03609	0.992003	1.12086	1.04493	1.34586	1.28559		1.229	1.16858		2.58654	2.15392	1.29141	0.742844	1.54277	0.935499	1.01523	0.913735	1.11275			hipO
		slr0387		1.05711	1.14784	1.11717	1.04161	1.17801	1.41987	1.31661		1.67956	1.25224		1.64401	2.44001	1.17557	0.73825	1.06046	0.947404	0.671402	0.883891	0.941496	0.981356		nifS
	Amino acids and amines
		sll1498		1.07032	0.934186	1.06086	0.965568	1.13106	1.10493	0.990461	1.1332	1.15516	1.23003		0.338458	0.461035	0.728896	0.955025	0.806002	1.12868	1.29162	1.08065	1.11139	0.849839	1.5746	carA
		sll0370		1.06235	0.745434	0.768606	0.810415	0.58605	0.589271	0.687311	0.470319	0.716654	0.875477		0.365425	0.695463	0.705017	0.88573	0.921313	1.30783	1.26398	0.822679	1.18358	0.820304	0.967199	carB
		sll0573		0.833866	1.0761	1.08642	1.06848	1.13035	1.29955	1.37323		1.36764	1.18135		6.69992	1.78696	1.34163	1.05737	1.27464	0.77821	0.461183	1.13681	0.950983	1.26109	0.469746	arcC
		sll0227	d	1.07038	1.08212	1.37554	1.21958	1.13097	1.17331	1.58418	1.64467	1.12209	1.27606		1.73757	0.845298	0.998439	0.737782	1.38779	0.544335	0.689232	1.78859	1.39904	0.792051	1.10034	ppiB
		sll0228	d	1.13043	1.14307	1.03598	0.904302	1.02977	1.3471	1.64938	1.58829	1.43745	1.20424		2.13949	0.774105	0.853238	0.839514	0.891602	0.602039	0.865755	1.29505	1.08701	1.11935	1.00905	speB1
		sll1077	e	0.645504	2.42959	1.97633	1.06219	0.991271	0.340307	0.404627	0.261234	0.571406	1.19622	2.9411	0.216881	0.262801	0.232125	1.18698	1.80722	1.43177	1.42297	0.443933	0.543708	1.31916	0.611389	speB2
		sll1078	e	0.45	2.07	1.7	0.84	0.59	0.207	0.219	0.231	0.223	1.39		0.41	0.15	0.24	1.4	1.86	1.31	1.11	0.25	0.37	1.61	0.49	hypA2
		sll1079	e	0.61	2.35	2.35	1.08	0.9	0.26	0.29	0.23	0.28	1.33		0.56	0.15	0.35	1.27	1.5	1.18	1.19	0.34	0.38	1.62	0.55	hypB
		slr0293		1.10819	1.13092	0.996346	1.08923	1.11895	1.40253	1.19471	1.48643	1.26943	1.13048		0.221275	1.17071	1.4874	0.941538	1.00407	0.702912	0.721928	0.91153	0.920852	0.850742	4.49725	gcvP
		slr0229		1.36945	1.15479		0.604734	1.76199	1.30558		1.32816	2.10107	1.03978		1.73621	1.9409	0.969685	0.843132	1.00392	0.773198	0.66043	1.48573	0.78669	1.29537	1.60858	mmsB
		slr1705		1.2021	1.05445	0.983801	1.29976	1.50452	1.67874	1.84799	1.86684	2.06449	1.03674		2.98284	2.88998	2.11461	1.23918	1.28834	0.743021	0.570167	1.50947	1.4636	0.695474	2.93421	aspA
		sll0422		0.883621	0.939858	0.936151	0.788197	0.543511	0.656882	0.736189		0.824458	0.847229		3.7221	2.46718	1.92626	0.966834	1.30841	0.876331	1.2444	1.02904	0.848526	1.25215	0.734731	ybiK
		slr0090		1.24028	1.00148	1.13432	1.43959	1.71861	1.64098	1.3579		1.28926	1.27443		0.195216	0.411462	1.61644	1.04823	1.55489	1.02672	1.15367	1.28702	1.03736	1.15428	3.90761	ppd
		sll0938		0.963956	1.04835	1.03514	0.728982	1.13281	1.24216	1.67562	1.67411	2.16823	1.08989		1.15292	1.39639	1.86107	1.0053	1.28092	0.846075	0.709049	1.08831	0.962921	1.43751	1.54816	MurE
		sll1234		0.865036	1.0334	1.1097	1.03372	1.39138	1.32417	1.40698	1.47272	1.05383	1.04135		0.570871	0.569998	0.892118	0.698247	0.734897	1.03976	1.19358	0.773937	0.762504	0.812486	2.94109	ahcY

## Sheet: Magali
Strain and				WT : Cd										1738:Cd	WT : H2O2					WT : Fe-		WT : Fe+		WT : Zn+		Gene name
treatment				WT : SC				WT Cd						WT : Cd			WT : SC			WT : SC		WT : SC		WT : SC
Time or C				15'	30'	60'	75'	90'	180'	300'	300b'	360'	960'	180'	15'	30'	180'	300'	420'	1-0	2-0	240'	360'	30'	240'
A: PROTEIN SYNTHESIS, FOLDING, AND TURNOVER
	Chaperones
		sll0430		0.55884	1.81378	2.03954	2.18251	6.55322	4.74506	2.94061	4.32981	1.72583	1.09666		1.37178	0.439072	1.55692	1.22145	1.47196	0.602155	0.380383	2.63995	2.41674	1.05782	1.77109	htpG
		sll1514		0.550604	3.06568	4.23641	3.41978	13.4063	14.5299	13.4726	13.485	10.3448	3.50363	0.416671	4.3611	9.12809	17.4283	9.52901	16.1358	0.647524	0.0652077	2.6582	3.08316		3.71487	hspA
		sll0170		0.595711	2.07223	2.09738	2.00768	4.97024	3.25668	2.01268	2.32004	2.64079	1.75029		2.11301	1.18373	4.26397	1.7809	2.35047		0.541464	1.56301		1.09607	2.99794	dnaK
		sll0416		0.682949	2.14575	2.01078	1.97245	3.82607	3.79495	3.19119	3.81313	2.43273	1.00338		0.77191	0.45381	0.997522	1.75953	1.33405	0.483984	0.670554	1.39993	1.67755	0.682149	2.65169	groEL2
		sll0897	a	1.06829	1.33072	1.1377	1.19044	1.97269	2.54368	2.28645	2.56557	2.49858	1.07954		0.460125	1.57243	2.27648	1.41283	1.24204	0.882072	0.967964	1.00533	1.34691	1.12151	2.26252	dnaJ
		ssl1707	a	0.893421	1.25749	1.21225	0.982484	1.80655	2.43147	2.15722	2.65612	2.34117	1.04488		0.441863	1.52695	2.02736	1.33057	1.45715	0.760003	1.11293	1.13982	1.51644	0.979638	2.36051	ho
		sll1933						1.00876		1.22013	1.85238	1.28691	1.16526		0.54882	0.32929	1.15006	0.884947	1.29214	0.83191	1.16205	1.22031	1.13901		1.46379	dnaJ
		sll1666		1.11588	1.17702	1.2599	1.54118	2.09927	2.10053	1.74969	1.81475	1.37649	1.46291		0.72952	0.786703	0.911269	0.73815	0.811943		1.19611		0.922348		1.75134	dnaJ-like
		slr0093		1.04559	2.01786	1.53353		2.70721	3.91985	2.52542	3.84134	2.95207	1.54398		1.8398	9.37306	9.14281	2.94889	6.60298	0.769214	0.506664	1.12445	1.1346		1.13816	dnaJ
		slr2075		0.737245		2.14079	1.7661	3.40018	2.78413	2.25337	2.63479	2.06409	1.08026		1.05991	0.417063	1.07949	1.28695	1.86447	0.343423	0.413311	1.32513	1.38981		1.7614	groES
		slr2076		0.597479	1.72	2.24581	1.80166	3.70106	2.98634	2.3252	2.51272	2.2393	1.4151		1.15217	0.305118	1.19862	1.02814	1.68708	0.40613	0.513273	1.5723	0.951189	1.02786	2.19734	groEL1
		sll0057		1.03166	0.950735	1.04014	1.0238	1.13449	1.23408	1.15271	1.37157	1.49764	0.986373		0.411617	0.439957	1.09338	1.10331	0.863134	0.67413	0.82325	1.34942	1.62592	0.641184	1.16306	grpE
	Degradation of proteins, peptides, and glycopeptides
		slr1204		1.12914	26.6215	18.8728	12.5836	22.6289	4.79739	7.07347	9.27218	7.70725	2.29042		2.94207	2.03335	1.36649	1.72961	7.0706		1.05405	0.512026		2.83003		htrA
		slr1641		0.449881	1.95705	1.10356	0.975193	4.75052	6.879	3.78191	6.07713	4.30068	1.2012	0.491169	2.88362	0.609447	11.4047	3.32869	4.57551	0.814787	0.590528	1.26219	1.28129	0.763602	7.86342	clpB2
		slr1751		1.68075	2.14277	1.89167	1.75694	4.24277	3.70514	3.57681	4.60843	4.65812	1.99337		1.476	1.70952	1.83111	0.614755	1.06131	0.791811	0.677695	0.98466	0.702205	0.79367		ctpC
		sll0020		0.751733	1.43291	1.35464	1.57089	3.02537	2.36897	2.62021	NS	2.33687	1.12898	NS	NS	NS	NS	NS	NS	NS	NS	NS	NS	NS	NS	clpB
		slr0257			1.33471	1.41339	1.50543	2.82042	2.12984	3.08077	2.44031	2.27833	1.31598		0.614195	1.21673	1.28019	0.968565	0.906388	0.836959	0.761897	1.08568	1.1038	0.804017	1.33434	ctpB
		sll1427		1.35205	1.65766	1.5555	1.79509	3.11992	2.67137	2.33235	3.13494	2.26168	1.60785		1.05952	0.635313	1.2244	0.770627	1.11057	0.961322	1.06338		0.736197	0.852062	1.92487	hhoB
		sll1679		1.30185	1.81392	1.75889	1.7231	3.30651	3.65138	2.57264	3.74149	1.85886	1.85128		0.421756	0.313531	0.883271	0.601395	0.798663	0.656612	1.10755	0.958945	0.72336	0.969524		hhoA
		slr0165		1.0812	1.12207	1.20271	1.55543	1.84654	1.33929	1.04808	1.02592	0.780635	0.969063		0.494378	0.491117	0.887488	0.962764	0.823056	0.621541	0.834759	1.58896	1.38355	0.977797	1.05361	clpP3
		slr0542		1.19185	0.998144	1.26679	1.14974	1.39337	1.41265	1.36789	1.51462	1.33883	0.954758		0.512357	0.486483	1.14183	1.39886	0.781159	0.726678	0.701303	1.67872	1.52856	0.737934	1.138	clpP1
		sll0535		1.03233	0.937607	0.889633	0.927036	0.959672	0.959828	0.978892	1.59488	0.8995	0.900816		0.35535	1.24841	1.20796	0.828341	1.13009	0.936181	0.888694	1.18761	1.01276	1.22894	1.69122	clpX
		sll1343		0.859207	1.11175	1.02735	1.10177	0.944366	0.901283	0.901276	0.742546	0.947768	1.01426		0.317362	0.909537	0.972104	0.896648	0.905502	1.03535	1.22388	0.975908	0.938011	0.740147	1.5431	pepN
		slr0008		1.31987	1.30973	1.08998	1.02338	1.14523	1.41354	1.0821	1.38936	1.74461	0.977558		1.07656	2.70004	2.63533	1.01457	1.44998	0.518099	0.658647	1.03205	0.790352	1.1962	1.91022	ctpA
		sll1703			1.02893	0.88759	0.854138	1.0299	1.06932	0.969186	1.6425	0.833692	0.982469		0.530346	0.546093		0.889799	1.14172	0.930655	0.949006	1.01874	0.985446		2.23502	sppA
	Protein modification and translation factors
		slr0885	b		1.20567	1.41009	1.52592	2.9941	2.8732	3.01489		2.41797	1.37263					0.788802					0.905878			ho
		sll0869	b		1.16924			1.98393	1.94049	2.67958	2.75223	1.90991	1.25372		2.70067	1.79086					1.28261		0.873161			aat
		sll0868	b	0.994614	1.19376	1.21278	1.33681	1.79255	1.53332	1.32497	1.96503		1.06192		0.914485	0.518177	1.45995	0.876605	1.26618	1.01639	1.00803	1.105	0.880896	1.09637		lipA
		sll0867	b	1.05816	1.19871	1.43618	1.4125	2.15065	1.77612	1.83139	1.71329	1.15209	1.25385		0.721285	0.815596	1.19204	0.806109	0.932227	0.953728	1.11945			1.58072		ho
		slr0974		0.985538	1.09349	1.22503	0.713327	1.63664	2.13148	1.61922	2.02192	2.91784	1.09101		0.346621	1.16963	1.58316	1.08797	1.409	1.01423	1.04903	1.11302	1.46103		0.790739	infC
		sll0145		0.909514	0.779381	0.900363	0.794695	0.483115		0.466149	0.463301	0.442881	0.715458		0.520927	0.481088	0.644305	0.875707	0.70393	1.12979	1.24675	1.39097	1.3346	0.536572	0.498537	rrf
		slr0434		1.11535	0.856657	0.877761	0.780955	0.507067	0.508148	0.456229	0.483181	0.419567	0.790381	2.10541	0.52432	0.344618	0.533353	0.8043	0.997109	1.00616	1.37594	1.371	1.33583	1.0575	0.526209	efp
		sll0546		0.936429	0.937873	0.853167	0.869003	0.720468	0.484538	0.539609	0.630627	0.670641	0.877262		0.883248	0.725392	0.703877	1.03771	1.33633	1.25298	0.793139	1.02015	1.11391			yciH
		slr1251		0.818472	0.919896	0.818902	0.63499	0.36772	0.447128	0.552532	0.548071	0.808094	0.894401		1.0993	0.262038	0.667472	1.15176		0.766179	1.48235	1.16379	1.44922	1.189	0.602063	ppiB
		sll0830		0.874853	0.937513		1.01667	0.988153	0.80567	0.902257					8.26302	2.3769		0.910563	1.01044		0.509301	0.907265	1.30298	0.998349		fus
		sll1098	c	1.05572	0.861085	0.930905	1.15461	0.860056	0.552045	0.519371	1.19762	0.379484	0.788102		0.842072	0.678896	1.18724	0.825583	1.41664	0.827336	1.04351	1.81114	0.887231	1.04497	2.23692	fus
		sll1099	c	1.00462	0.924876	1.06989	0.986383	0.856953	0.491639	0.448054	0.637132	0.415129	1.07925		0.605582	0.555279	0.923633	0.925238	1.09188		1.1135	1.79626		0.955455	1.86462	tufA
		slr1105		1.29705	1.4446	1.07173	0.951957	0.859402	1.15051	1.423	1.24608	0.966434	0.910884		1.1769	3.14991	1.43425	1.03178	1.18403	1.21355	1.11633	1.53602	1.25175	1.03594	2.22611	bipA like
		sll2001		1.20222	1.03984	1.22876	1.09768	1.00748	1.18791	1.48478	1.38926	1.25205	1.16929		0.491499	0.335944	1.02628	1.09039	0.993254		1.68968	1.25408	0.978719		1.0465	pepA
		sll0555					0.752904	0.877665	1.16805	1.72284	1.68774				0.428675	0.462132	0.653054	0.948472	0.855521	0.618397	0.899289	1.18117	1.08511	0.993712	1.16709	map
	Ribosomal proteins: synthesis and modification
		sll1096		NS	NS	NS	NS	NS	NS	NS	0.660862	NS	NS		0.752509	0.357223	0.822817	1.34268	0.993413		1.14091	1.68634		1.04317	1.14988	rps12
		sll1097		0.84923	0.951144	0.888531	0.767344	0.653176	0.565776	0.641917	0.58534	0.760521	0.937227		1.0492	0.517783	0.987411	1.4671	1.29682	0.866387	0.993714	1.82263	1.67928	1.20523		rps7
		sll1101		1.09451	0.919984	1.0528	0.900223	0.710305	0.382456	0.332543	0.435672	0.37762	0.961815	2.10133	0.330287	0.192194	0.854042	1.64932	1.07359	0.721409	1.06008	1.51369	1.53177		0.696887	rps10
		sll1244		0.887931	1.08524	0.918712	0.711064	0.554307	0.478521	0.494546	0.517574	0.345907	0.844786	2.06278	0.606888	0.399075	0.750993	1.06215	0.933182	0.601321	0.664254		1.19232	0.802978		rpl9
		sll1260		0.85494	0.905164	0.990461	0.856378	0.617422	0.472617	0.47821	0.540247	0.598837	0.997016	2.18905	0.916578	0.250408	1.10077	1.41677	1.43822	0.472682	1.23057	1.30536	1.61305	0.804722		rps2
		sll1740		0.820733	1.05374	0.991138	0.941948	0.921733	0.738283	0.989828	0.76205	1.16894	1.0528		0.806359	0.402602	0.985923	1.1825	1.17059	0.8244	0.846786	1.08632	1.05034	1.03825	0.869181	rpl19
		sll1744	d	0.973268	0.851115	0.982729	0.796563	0.668988	0.489664	0.561675	0.458814	0.739705	0.792185		1.36637	0.695664	1.38154	1.55906	1.7584	0.873897	0.817445	1.11419	1.40524		0.578612	rpl1
		sll1745	d	1.04459	0.78163	1.05917	0.971267	1.39634	0.533906	0.453764	0.506841	0.618102	0.756808	3.24166	0.649175	0.732239	0.686113	1.62299	0.993305	0.710117	1.37079	1.07703	1.41023	0.735834	0.531452	rpl10
		sll1746	d	0.994594	0.817186	0.926873	0.85214	0.713448	0.538082	0.498901	0.357801	0.565941	0.855501	2.66387	1.25747	1.09486	0.650328	1.6724	0.991629		1.32481	0.823315	1.51714	1.09277		rpl12
		sll1799	e	1.07028	0.87552	0.673278	0.631607	0.339183	0.24422	0.279939	0.243396	0.322365	0.827946	3.67695	0.762071	0.737598	0.81145	1.46096	1.66455	1.19123	0.863256	1.03414	1.39545	0.656203	0.652609	rpl3
		sll1800	e	NS	NS	NS	NS	NS	NS	NS	0.248503	NS	NS	3.64176	0.322724	0.713305	0.64532	1.66422	1.27457	0.987663	0.892564	1.07969	1.73693	0.475093	0.758563	rpl4
		sll1801	e	1.27423	0.790346	0.89522	0.657187	0.314074	0.209164	0.220609	0.222016	0.263231	0.881717	3.38798	0.734545	0.951288	0.766182	1.5061	1.43241		1.07137	1.07962	1.41864		0.803776	rpl23
		sll1802	e	1.44233	0.859736	0.929811	0.649669	0.452393	0.359483	0.344731	0.265071	0.423604	0.844022	3.00064	0.453812	0.676336	0.733001	1.35855	1.35025	0.861227	1.05557	1.00803	1.53504	0.709208		prl2
		ssl3432	e	NS	NS	NS	NS	NS	NS	NS	0.243819	NS	NS	2.85848	0.396029	1.10686	0.576772	2.37223	0.935179	0.674177	0.761734	1.04131	2.07942	0.55667	0.471106	rps19
		sll1803	e	1.18676	0.934366	0.86303	0.766201	0.465493	0.256978	0.269412	0.276505	0.315076	0.794827	3.47734	0.456268	0.875887	0.725307	1.47074	1.30432	0.795248	0.802567	1.16153	1.54842	0.702873	0.765834	rpl22
		sll1804	e	1.11201	0.842821	0.93384	0.702002	0.401169	0.250698	0.262712	0.247679	0.280057	0.789629	2.8885	0.335455	0.5568	0.614174	1.53914	1.02296	0.892343	1.32923	1.21949	1.74266	0.577018	0.756398	rps3
		sll1805	e	1.25714	0.83681	0.970125	0.683033	0.384982	0.301838	0.257377	0.294165	0.297139	0.839081	3.10014	0.462506	0.478279	0.746461	1.49579	1.21133	0.810183	0.867195	1.14591	1.54486	0.757348	0.577068	rpl16
		ssl3436	e	1.07721	0.934397	1.05465	0.733916	0.485684	0.232847	0.199154	0.207488	0.223901	0.793552	3.19067	0.508845	0.690282	0.653527	1.40924	1.11779	0.804177	0.954151	1.10463	1.57234	0.728667		rpl29
		ssl3437	e	1.13125	0.89181	1.02887	0.679454	0.356086	0.208032	0.192409	0.229142	0.207806	0.810234	3.10388	0.379337	0.637159	0.614051	1.39785	0.932906		1.11363	1.08028		0.771835	0.455749	rps17
		sll1806	e	NS	NS	NS	NS	NS	NS	NS	0.189989	NS	NS	2.75062	0.589216	0.639444	0.569185	1.52497	1.00445		1.0127	1.61407	1.72274		0.333607	rpl14
		sll1807	e	1.27233	0.830978	1.07029	0.643994	0.362408	0.233765	0.184107	NS	0.227075	0.776449	NS	NS	NS	NS	NS	NS	NS	NS	NS	NS	NS	NS	rpl24
		sll1808	e	NS	NS	NS	NS	NS	NS	NS	0.23323	NS	NS	3.41121	0.410144	0.493079	0.546873	1.40758	1.00229	0.679744	2.22749	1.25089	1.67582	0.737749		rpl5
		sll1809	e	0.968955	0.949582	1.05821	0.724251	0.481359	0.36728	0.364899	0.179531	0.413201	0.813139	3.07362	0.425355	0.626566	0.54714	1.64978	0.974425	0.603913	0.887023	0.918019	1.71453	0.74349	0.464092	rps8
		sll1810	e	0.930153	0.959473	1.04054	0.790827	0.4849	0.260749	0.239443	0.40527	0.304865	0.706	2.16497	0.67917	0.47978	0.801524	1.17607	1.36967	0.811062	0.871482	1.0634	1.45114			rpl6
		sll1811	e	NS	NS	NS	NS	NS	NS	NS	0.280927	NS	NS	2.31934	1.02855	0.623661	0.653716	1.40799	1.1124	0.89363	0.981504	1.02027	1.34593	1.13628		rpl18
		sll1812	e	NS	NS	NS	NS	NS	NS	NS	0.35901	NS	NS	2.27236	0.699766	0.466078	0.798374	1.22407	1.12888	0.768594	0.878638	1.07437	1.40985	1.24258	0.500213	rps5
		sll1813	e	NS	NS	NS	NS	NS	NS	NS	0.240767	NS	NS		0.910103	0.368652	0.650728	1.08262	1.2604	0.908248	0.897762	1.10454	1.27637	1.28583	0.843347	rpl15
		sll1816	f	NS	NS	NS	NS	NS	NS	NS	0.515918	NS	NS		1.0697	0.274728	0.991112	1.38367	1.46316	0.961925	0.917046	1.47785	1.53717	1.05891	0.812195	rps13
		sll1817	f	NS	NS	NS	NS	NS	NS	NS	0.42733	NS	NS		0.701512	0.298491	0.682629	1.58271	1.21484	0.943678	1.00077	1.52574	1.97169	0.84044	0.843541	rps11
		sll1819	f	1.14914		0.922897	0.771038	0.703066	0.63526	0.677504	0.519514	0.727664	0.997672		0.98246	0.78738	0.743278	1.2537	0.944885	0.791326	0.979811	1.31598	1.3628	1.16526		rpl17
		sll1821	f	1.01838	0.837894	1.056	0.778425	0.748135	0.511199	0.501359	0.441623	0.379029	0.846113		0.491171		0.769305	1.04532	0.959703		1.14044	1.33777	1.36736		1.18173	rpl13
		sll1822	f	1.15082	0.895036	1.00869	0.854004	0.710471	0.534923	0.537608	0.689289	0.454689	0.856309		0.575739	0.307843	0.896057	0.972074	1.0328	0.711185	0.80537	1.48701	1.4625	0.875158	1.12548	rps9
		ssl3445	f	1.16665	0.891496	0.969602	0.660228	0.484256	0.420681	0.440485	0.407164	0.333021	0.941566		0.516477	0.577625	0.699004	1.39688	0.825329	0.59908	0.853414	1.23135	1.25704	0.7202	0.813048	rpl31
		sll1824	f	0.991482	0.862177	0.885901	0.845377	0.603827	0.485012	0.480939	0.489212	0.318883	0.915661		0.839333	0.267786	0.877856	0.957129	1.14691	0.771782	0.910371	1.97313	1.27442	1.05905	1.15428	rpl25
		smr0011	g		1.04908	0.892616	0.677232	0.420399	0.561867	0.652725	0.587513	0.683012	0.889364		1.57249	1.38046	0.86552	1.7069	0.991166	0.767044	0.673633	1.17507	1.38997	0.954386	0.684531	rpl34
		slr1469	g	0.990988	0.851795	0.905851	0.763994	0.466637	0.459822	0.517984	0.569969	0.588515	0.981571		1.19866	0.768475	0.919933	1.03898	1.31006	0.707468	0.703657	1.45647	1.21271		0.725881	rnpA
		slr1470	g	0.921619	0.927231	1.00286	1.06146	0.875973	0.641856	0.543196	0.598733	0.4729	0.803464		1.38708	0.981749	1.19114	0.926767	1.28149	0.872691	0.664562	1.54687	1.14524	0.87764	0.750105	ho
		sll0767	h	0.827144	0.835563	1.0309	0.985974	0.677515	0.450607	0.597327	0.543779	0.564919	0.908189		0.656861	0.417502	0.835579	1.3256	0.950819	0.947121	1.05446	1.35568	1.07855	0.712197	0.859837	rpl20
		ssl1426	h	0.833132	0.835281	0.961355	0.812308	0.47219	0.399816	0.481005	0.533245	0.451733	1.24121	2.60111	1.04953	0.392317	0.909133	1.18821	1.15253	0.832247	0.931268	1.30659	1.16308	0.957412	0.559057	rpl35
		ssr0482		0.748038	0.888497	0.838721	0.66671	0.434861	0.563187	0.800493	0.600277	1.13513	0.92868		0.857393		0.765983	1.1578	0.875424		1.89756	0.706313	0.909115		0.919993	rps16
		ssr1398		NS	NS	NS	NS	NS	NS	NS	0.34787	NS	NS	2.54033	0.679577	0.353428	0.698427	1.17582	0.710752	0.692106	0.869105		1.29143	0.846587		rpl33
		ssr1399		NS	NS	NS	NS	NS	NS	NS	0.301248	NS	NS		1.2143	0.50546	0.756607	1.55016	0.80459	0.728347	0.628134	1.11841	1.31372	0.819121	0.372862	rps18
		ssr1604		0.930162	0.952204	0.921084	0.856117	0.481679	0.52083	0.657028	0.743923	0.675901	0.912301		0.943533	0.536746	1.04739	1.03933	1.47265	1.16227	0.842247	0.877738	1.07525	0.685829	0.628873	rpl28
		ssr1736		0.936544	0.906094	0.875747	0.723964	0.358622	0.45402	0.480057	0.503261	0.53471	0.834592	2.08711	0.864809	0.43001	0.6461	1.20926	1.14315	0.740694	1.1447		1.26047	0.57092	0.714976	rpl32
		ssr2799		NS	NS	NS	NS	NS	NS	NS	0.48731	NS	NS		1.81203	1.45542	0.946151	1.02753	0.462436		1.38953	0.867775		1.04586	0.560928	rpl27
		sll1909			0.950907	0.768726		0.507966	0.665122	0.773602	0.750437	0.826081	0.978999		0.420328	0.441862	0.632235	1.13233	0.75547	1.03127	1.02054	1.30256	1.67075	0.762804	0.931553	prmA like
		slr1356		1.13881	0.999715	0.831645	0.791416	0.65963	0.619675	0.787409	0.890023	0.990441	0.90167		0.469807	0.468419	0.685337	1.19168	1.03341	1.29986	1.24057	1.2468	1.11845	0.89964	1.58667	rps1a
		sll0754		0.761312	1.43578	1.25857	1.79117	3.55008	3.21772	2.96814	2.06604	3.2252			0.804057	0.874749	1.1298	1.43197	0.682931	0.661549	0.526967	1.25218	1.65686	0.682156	0.966124	rbfA
		slr0852	i	0.852498	2.42645	1.38265	1.28903	4.19623	4.21637	3.75965	3.86532	4.32101	1.57263		0.9749	12.4938	3.52304	1.71422	2.08057	0.940728	0.497338	1.68929	2.04276	0.945136	2.35525	ho
		slr0853	i	0.894922	1.9504		1.15384	2.7258	3.80311	3.62766	5.91549	3.97762			0.893622	4.4494	3.20528	2.10248	2.71279	0.88034	0.543488	1.22769	1.91513	1.07982	3.32467	rimI
Strain and				WT : Cd										1738:Cd	WT : H2O2					WT : Fe-		WT : Fe+		WT : Zn+		Gene name
treatment				WT : SC				WT Cd						WT : Cd			WT : SC			WT : SC		WT : SC		WT : SC
Time or C				15'	30'	60'	75'	90'	180'	300'	300b'	360'	960'	180'	15'	30'	180'	300'	420'	1-0	2-0	240'	360'	30'	240'
B: PHOTOSYNTHESIS AND RESPIRATION
	Photosystem I
		ssl0563		NS	NS	NS	NS	NS	NS	NS	0.217508	NS	NS		2.89318	1.64697	0.47113	1.0744	0.449846	1.92213	0.864134	0.816081	0.630347	1.19621	0.289187	psaC
		sll0226		1.34408	0.946813	0.930973	0.879459	0.669815	0.594353	0.707859	0.698798	0.670888	0.798304		0.493189	0.474025	0.502206	0.798574	0.797158	0.699691	1.09285	1.52608	1.39355	0.786138	0.723809	ycf4
		sll0634		0.778776	1.0285	0.810683	0.681524	0.554767	0.699159	0.750409	0.791984	0.783754	0.907936	2.19327	0.750744	0.466444	0.740399	0.951093	1.08564	0.798537	0.790674	1.17692	1.12884		0.733743	btpA
		sll0819	a	0.601222	0.658051	0.742251	0.798297	0.463734	0.357814	0.288368	0.257977	0.262052	1.06345		2.81736	0.94306	0.803149	0.855929	0.856412	2.54188	1.37959	0.649644	0.808271	1.1501	0.465768	psaF
		sml0008	a	1.04226		0.742018	0.652172	0.346916	0.455307	0.380591	0.196322	0.320676	0.974546		6.82891	2.2126	0.428286	0.857473	0.428054	2.53126	1.3786	0.483358	0.483393	1.42878	0.17925	psaJ
		slr0737		0.713071	0.653195	0.8348	0.761925	0.449025	0.225979	0.130939	0.119664	0.10051	0.602965	3.36761	1.91648	0.495241	0.612049	0.847258	0.484854	2.86807	1.20298	0.952504	0.618563	0.913954		psaD
		smr0004	b		0.676527	0.718215	0.67315	0.360104	0.259456	0.181078	0.173522	0.114959	0.69722			2.07594	0.42686	0.973644	0.362236	1.5313	0.865425	0.616904	0.569952	1.34722	0.163838	psaI
		slr1655	b	1.03523	0.604301	0.801633	0.806982	0.610096	0.46503	0.272692	0.267605	0.233922	0.756122		1.1515	0.683073	0.732855	0.716539	0.638902	1.21691	0.932858	0.885701	0.879563	1.22865	0.970354	psaL
		smr0005		0.94488	0.877751	0.823815	0.619654	0.416994	0.480841	0.344174		0.34367	0.703142			2.78469	0.576399	0.986869			0.651025	0.635632	0.686486			psaM
		ssr0390		0.959149	0.7665	0.633076	0.716929	0.464697	0.569741	0.4224	0.129227	0.359921	0.739804		0.987894	0.72014	0.383027	0.890032	0.465458	1.72961	1.17101	0.814334	0.64698	0.878638	0.32892	psaK1
		sll0629		0.880083	0.921583	1.01088	0.822577	0.853715	0.551954	0.547638	0.425811	0.525383	1.04733		0.491518	0.795635	0.653083	0.860453	0.763267	1.08328	1.05757	0.73995	0.938802	0.833642	0.67948	psaK2
		slr1834	c	0.924696	0.701885	0.765864	0.746001	0.567991	0.318263	0.18424	1.18493	0.157803	0.697359		0.929653	0.882549	1.29916	0.788713	1.27084	1.0646	1.36694	1.00392	0.886249	1.03959		psaA
		slr1835	c	1.51986	0.890156	0.769742	0.716278	0.439665	0.41286	0.264492	0.636703	0.202689	0.713611		1.37766	1.76972	0.725696	1.04408	0.747191	0.837951	1.23683	0.724432	0.956819	0.715804	1.13077	psaB
		ssr2831		0.777165	0.868398	0.684876	0.66132	0.297709	0.196055	0.166006	0.379245	0.107066	0.606004		1.21287	0.683448	0.723298	0.87207	1.20264		1.3417	0.985387	0.794186	0.767226	0.806937	psaE
		slr0171		0.918212		0.930366	0.781657	0.468762	0.42538	0.473452	0.577921	0.507059	0.835268		0.935188	0.810859	0.665946	1.07303		0.772403	1.15389	1.34789	1.08112		0.399399	ycf37
		slr2033		0.720557	0.948969	0.883732	0.893803	0.578824	0.511333	0.50873	0.417621	0.441405	0.717648		1.33602	1.61432	0.571679	1.16039	0.596464	0.610265	0.816186	1.16318	1.15664	0.935099		rubA
		ssl1417		0.875761	0.894528	0.942793	1.13059	1.35801	1.86307	1.9624	1.75695		1.29786		0.365678	0.20399		1.32798	0.573971	1.06417	1.24624	0.898459	1.42966		1.45852	ycf33
	Photosystem II
		slr2048		0.669857	1.7683	1.21823	0.887309	0.359136	0.934656	1.95254		1.2138	1.7613		0.365653	0.64225	0.602086	0.790523	0.769939	0.723591	1.48679	1.71152	1.25067	2.66725	1.278	pratA
		slr1751		1.68075	2.14277	1.89167	1.75694	4.24277	3.70514	3.57681	4.60843	4.65812	1.99337		1.476	1.70952	1.83111	0.614755	1.06131	0.791811	0.677695	0.98466	0.702205	0.79367		ctpC
		slr0257			1.33471	1.41339	1.50543	2.82042	2.12984	3.08077	2.44031	2.27833	1.31598		0.614195	1.21673	1.28019	0.968565	0.906388	0.836959	0.761897	1.08568	1.1038	0.804017	1.33434	ctpB
		slr0008		1.31987	1.30973	1.08998	1.02338	1.14523	1.41354	1.0821	1.38936	1.74461	0.977558		1.07656	2.70004	2.63533	1.01457	1.44998	0.518099	0.658647	1.03205	0.790352	1.1962	1.91022	ctpA
		sll0247	d	1.04574	1.07445	1.14275	1.17833	1.56567	1.85407	3.87093	16.0197	5.87428	0.439532		28.2687	78.1409	19.2856	12.1077	7.30375	62.5155	106.222	0.0228027	0.0891318	1.35414		isiA
		High molecular weight polypeptides of PSII
		slr1311			0.793042	1.00975	0.873121	0.503829	0.415113	0.468396	0.719651	0.383882	0.540603		1.85943	6.51964	1.04719	1.79216	0.660986	0.837892	0.661279	1.07691	0.894863	0.930766	1.8923	psbA2
		sll1867		1.15469	0.948747	0.927397	1.14723	0.94027	0.841233	0.63346	0.770834	0.569571	0.676558		2.44801	6.90075	1.417	1.44135	0.910729	0.701818	0.600554	1.37227	0.824032	1.45413	1.70556	psbA3
		slr0906		0.925048	0.688808	0.72011	0.803649	0.359976	0.291964	0.225093	0.168362	0.197426	0.800655	2.33119	1.95033	2.0867	0.83797	0.793703	0.834513	2.00964	1.01631	0.872136	0.738775	1.23127	0.451831	psbB
		sll0427		0.891415	0.837508	0.695881	0.580696	0.25866	0.210812	0.136075	0.146757	0.123843	0.77694	3.65112	0.75896	0.521921	0.463605	0.903069	0.762111	1.45221	1.04634	0.963225	0.78301	0.790331	0.449115	psbO
		sll0258		1.01712	0.893629	0.855756	0.748506	0.455954	0.306722	0.232213	0.205671	0.186263	0.730448	1.97893	2.68632	1.45851	0.556237	0.850679	0.880185	1.06652	0.804223	0.976358	0.883798	1.01345		psbV
		slr0927		0.841383	0.99739	0.907775	1.10927	0.825252	0.633854	0.486662	0.536519	0.409692	1.02162		1.35834	2.34204	1.15647	1.0567	0.92531	0.956536	0.737775	1.08171	0.919945	1.419	0.931514	psbD2
		sll0849	e	0.849139	0.955369	0.912335	0.992983	0.785541	0.580843	0.404368	0.772397	0.367977	1.02903		1.07527	1.53504	1.03747	1.19107	0.698341	0.937805	0.812666	1.2611	0.927732	1.02862	1.00544	psbD1
		sll0851	e	1.03368	0.795482	0.869086	0.888669	0.704106	0.5295	0.286602	0.938573	0.275026	0.981821		1.11426	1.57428	0.74661	1.11122	0.581342	1.05706	1.11694	1.12868	0.980381	0.626664	1.07861	psbC
		ssr3451	f	0.965064	0.913144	0.861734	0.991205	0.673836	0.454612	0.328327	0.295696	0.227327	0.869438	2.31242	1.28863	0.888222	0.686649	0.950187	0.991122	0.752203	0.672336	1.3459	0.965662	1.09373	0.374371	psbE
		smr0006	f	1.03841	1.08343	0.875839	0.867361	0.455698	0.365668	0.329421	0.370925	0.191929	0.771243	2.20916	1.33268	1.29157	0.744212	1.05476	1.00235	0.706332	0.689621	1.4625	0.877714	1.23959	0.431435	psbF
		Low molecular weight polypeptides of PSII
		smr0007	f	NS	NS	NS	NS	NS	NS	NS	0.257837	NS	NS	2.25	1.01025	1.36851	0.537709	1.04153	0.76575	0.670366	0.847871	1.24308		0.969669	0.499042	psbL
		smr0008		NS	NS	NS	NS	NS	NS	NS	0.312414	NS	NS		2.3243	2.43715	0.591656	0.958193	0.886085	0.648891	0.674989	1.13236	0.783381	1.2794	0.366647	psbJ
		sll1194			0.664109	0.856896	0.584767	0.36984		0.244154	0.183484	0.143192	0.793868		4.18964	3.88515		1.31351	0.627543	1.29369		0.946772	0.697258	0.867367	0.28446	psbU
		sll1418		1.33587	1.00122	0.969411	0.87925	0.576284	0.370094	0.503865	0.373215	0.46831	0.766036		2.24244	3.21692		1.18083	0.813428	0.788684		1.08863	1.07476	0.774792	0.358968	psbP2
		sml0002			1.01636	0.80136	0.713264	0.425115	0.679896	0.85181		0.724808	0.93339		2.68643	2.67347	0.646933	0.916766	0.608036	0.866187	0.709697	0.778675	0.89523		0.376116	psbX
		smr0001		NS	NS	NS	NS	NS	NS	NS		NS	NS		8.76711	3.58182	0.553197	0.785277	0.40907		1.02148	0.753271				psbT
		smr0009		1.00156	1.01502	1.00049	0.851357	0.658126	0.618345	0.479791	0.335403	0.593291	0.660711		1.0635	3.71331	0.816365	0.947672	0.575433	0.800234	0.816172	0.677204	0.791837	0.984854		psbN
		ssl2598		1.07182		0.892317	0.972976		1.05544	0.841659	0.42908	0.789471	1.1075		2.4411	1.69186		1.31448	0.655674	1.18763	0.829327	0.814746	0.882436	0.93767	0.518671	psbH
		sml0007		NS	NS	NS	NS	NS	NS	NS	0.379483	NS	NS		1.6677	1.65306	0.662867	0.757684	0.696559		0.819122	1.1119		1.17526		psbY
		slr2034		1.23326	0.939942	0.911567	0.939507	0.636047	0.525069	0.488412	0.560479	0.492395	0.760552		1.04866	0.795807	0.857498	0.83942	1.17834	0.897426	0.880927	1.55424	1.20073	0.931028	0.965061	ycf48
		slr1645		0.985805	1.02195	0.943157	0.844581	0.582343	0.575928	0.52486	0.441559	0.504801			1.56217	1.61289	0.699707	1.05731	0.754628	0.842688	0.725033	1.16793	1.10133	0.869052	0.708526	psbZ
		sml0001		0.621337	1.21051	0.793713	0.714113	0.452859	0.435074	0.386545		0.330545	0.8533			1.81622	0.558782	0.956006	0.500202	1.00075	0.888872	0.950148	0.816064			psbI
		sml0005		NS	NS	NS	NS	NS	NS	NS		NS	NS			2.18004	0.75958	0.765827	1.07368		0.593402	0.871099	0.836345	1.63124		psbK
		sml0003		NS	NS	NS	NS	NS	NS	NS		NS	NS		12.2685	1.63579	0.656761	0.868206	0.922008		1.02414	1.05489	1.42048			psbM
		sll1398		1.19292	0.951407	1.1215	1.04367	0.777301	0.646315	0.741683	0.722115	0.730513	0.928534		0.983154	1.08404	0.848393	0.815912	0.772207	1.42301	0.892393	1.09265	1.21252	0.622064	0.886874	psbW
		slr1739		0.940009	2.09883	2.26513	2.80008	5.24165	3.69156	4.11808	3.85002	2.8024	1.8163		5.66228	12.0285	3.72742	1.26628	1.90168		0.479219	1.82266	1.28357		1.32298	psbW like
		slr0399		1.36648	1.20278	0.979865	1.01372	1.07959	1.02055	0.856417	0.565171	0.968812	0.874488		1.25327	3.0442	1.08265	1.64672	0.819156	0.591894	0.80591	1.05766	1.09407	1.16156	2.00268	ycf39
	Phycobilisome
		ssl0452	g	1.13581	0.928992	0.90439	1.62786	3.18034	5.99149	3.63435	3.10773	3.31024	1.63651	0.434519	2.02382	10.9694	1.88088	0.728411	0.925319	1.14038	0.93947		1.01491	1.05709	3.36898	NblA
		ssl0453	g	1.18765	0.923672	0.685594	0.964311	1.55349	2.53029	1.86368	3.12459	1.48412	1.18366	0.227093	6.58687	60.1449	3.59546	1.22595	1.27026		0.641966				6.34964	NblA
		slr2067	h	0.550999	0.683037	0.792777	0.725528	0.319321	0.338924	0.111563	0.145327	0.123975	0.790001	3.51678	1.14934	0.12465	1.21579	1.13718	1.23886	1.48677	1.45823	1.21752	0.90561	1.11031	0.567819	apcA
		slr1986	h	0.473265	0.67761	0.735122	0.750293	0.365534	0.272023	0.110857	0.192155	0.111275	0.720439	4.31484	0.491831	0.187205	0.509682	1.09275	0.550672	1.65944	1.53684	0.888317	0.980899	0.782921	0.540989	apcB
		ssr3383	h		0.72897	0.705314	0.552015	0.185351	0.167589	0.106702	0.128975	0.0853977	0.756398	3.54875	1.62489	0.385098	0.609642	0.942998	0.696686	1.55911	0.867319	0.716687	0.667537	0.868126	0.472549	apcC
		sll1577	i	0.731488	0.648792	0.876271	0.805315	0.325439	0.337218	0.127357	0.139676	0.187871	0.749862	2.85318	0.99634	0.420457	0.637567	1.34504	0.603048	1.44671	1.20862	1.05163	0.871193	0.937075	0.517073	cpcB
		sll1578	i	0.996427	0.736548	0.737895	0.721589	0.257976	0.25739	0.218653	0.271113	0.178247	0.673959	2.38386	1.99816	0.657979	1.31632	0.967054	1.19059	1.72785	1.06767	1.01243	0.84556	0.997513	0.616673	cpcA
		sll1579	i	1.20687	0.634436	0.674004	0.684808	0.247688	0.208726	0.101732	0.0850375	0.0914915	0.601472	3.51528	3.41768	1.70518	0.883861	0.953003	1.17265	1.92388	0.995493	0.729729	0.754056		0.252492	cpcC2
		sll1580	i	1.13065	0.752107	0.619394	0.576184	0.196319	0.168284	0.0737779	0.0798152	0.0678529		3.81484	3.06718	2.41653	0.762737	0.978392	1.06419	2.17809	1.17284	0.729524	0.698245	1.23921	0.254334	cpcC1
		ssl3093	i	1.23535	0.836953	0.692974	0.707612	0.277534	0.233606	0.128825	0.0700172	0.153032	0.60935	3.60996	3.88749	2.26832	0.473185	0.801904	0.800379	1.44017	1.05957	0.608618	0.461124	1.21648		cpcD
		slr0335		0.574144	0.799669	0.794189	0.823065	0.328701	0.220017	0.122617	0.141564	0.105963	0.694801	2.99877	0.940351	0.28364	0.450807	0.941761	0.583521	1.49661	0.940307	1.01566	0.953784	0.735952	0.433293	apcE
		slr2051		0.685221	0.689266	0.843553	0.917482	0.514276	0.276171	0.251241	0.199921	0.242286	0.694231	3.03156	1.85971	1.36625	0.57834	0.875186	0.657401	1.45003	0.882566	0.925125	0.769697	0.866181	0.300016	cpcG1
		sll1471			0.863636	0.205127	0.18004	0.0794206	0.0598004	0.0381365	0.0137414	0.0425866	0.463891	10.0426		1.72028	0.274283	0.861189	0.776202		1.34817	0.408729	0.573353		0.136883	cpcG2
		slr1459		0.910254	0.702611	0.906846	0.733943	0.443053	0.287728	0.184475	0.11772	0.192729	0.751955	3.77364	1.17834	0.286056	0.782989	0.86996	1.00331	1.44897	0.947693	1.15561	0.871809	0.881759	0.42907	apcF
		sll1051		0.97992	0.863131	0.950618	0.743446	0.837377	1.02637	1.37267	1.05009	1.29648			0.410864	0.556304		0.780645	0.89192		1.22034	1.09047	1.00494			cpcF
	Carotenoides
		sll1468		1.17365	0.706883	0.74939	0.920554	0.52566	0.463927	0.404746	0.479859	0.426195	0.710856		0.28806	0.240755	0.732027	0.862993	0.911817	1.42026	1.48837	1.09406	1.09449			crtR
		slr1125		0.574203	0.738386	0.790082	0.755836	0.348738	0.374277	0.399315	0.288965	0.344059	0.665717		0.321266	0.296916	0.691807	0.775964	0.988536	0.945418	1.34979	1.15852	0.909174	1.22709	0.834097	alg2
		sll0254		1.0638	0.99087	0.969604	0.933113	0.627153	0.507982	0.522417	1.04266	0.521418	0.857792		1.15797	0.882306	0.927938	0.803231	0.978681	1.45491	0.981838	0.822059	0.77812	1.19831	1.48586	crtD
		slr1254	J	1.29377	1.29467	1.09904	1.16171	1.14383	1.56392	1.28461	1.4692	1.15819	1.17378		1.2494	2.4652	1.40215	0.904469	0.909899	0.635393	1.14982	1.10588	1.03543	1.26067	3.23602	crtD
		slr1255	J	0.974772	0.885197	0.863546	0.808568	0.659752	0.684939	0.782106	0.61282	0.574868	0.786866		0.31863	0.566653	0.856807	0.890693	0.898196	1.07886	1.3151	1.14029	1.09015	1.17394		crtB
		slr1293			1.24389		0.986182	0.910191	1.26163	1.55743		1.27336	1.00235		4.61919			0.795188	0.996557		0.874231	1.14352	0.793015		4.97665	crtI
		sll0033			0.799144	0.891275	0.741625	0.461255	0.537416	0.592704	0.585755	0.644045	0.84238		1.76533	1.169	0.859918	1.16928	0.790881	1.23684	1.25383	1.01706	1.24701	0.80496	1.00522	crtH
		slr1963		0.831763	1.1679	2.39271	2.32408	7.01363	3.06518	1.51142	1.7575	1.01905	1.08862		0.768069	1.13545		1.35402	0.539104	0.407056	0.271931	2.74455	2.69767	0.744353	2.08591	ocp
		sll1541		1.22859	1.93362	1.4035	1.82089	2.94686	3.58386	2.80619	2.86175	2.1674	1.53524		1.94994	5.29501	3.24726	1.2618	1.21565	0.537668	1.14401		1.42886	1.20325		lsd like
	Chlorophyll synthesis and heme assembly
		slr0749			0.639198	0.811346	0.61617	0.240637	0.168436	0.225895	0.137245	0.176669	0.576411	5.44108	3.57491	0.741415	0.752567	1.22751	0.778517	0.346898	0.197392	0.708089	0.59737	0.672022	0.0935227	chlL
		slr0750			0.653254	0.794825	0.61841	0.278387	0.231758	0.33859			0.620127	3.67878	11.9466	3.79751		1.0462	1.20485	0.35538	0.214019	0.707992	0.511943	1.0056	0.0951254	chlN
		slr0772			0.583397		0.710322	0.259336	0.168321		0.142404	0.21815		5.51179	3.17398	1.11863	0.859822	0.822393	1.02895		0.869301	1.44625	1.07646	0.851368	0.301412	chlB
		slr0056		0.952064	0.813881	0.883776	0.8218	0.906922	0.958697	0.927598	0.890836	1.04528	1.02457		0.446657	0.295078	0.665566	0.758162	0.703454	1.18824	1.62355	1.09266	1.22266	1.24922		chlG
		sll1091		0.54199	0.681283	0.817635	0.719522	0.613803	0.42032	0.25933	0.343126	0.282559	0.936044	2.81222	0.178404	0.0747916	0.610588	0.641226	1.05566	1.73703	1.5784	1.37767	0.999888	0.903054		chlP
		slr0536		1.07746	0.857626	0.867258	0.677061	0.42422	0.400013	0.386295	0.482405	0.403894	0.89776		1.16919	0.886817	0.690595	0.825391	0.819557	1.18604	1.15876	1.20883	0.830981	1.04574	0.910685	hemE
		slr0506		0.937455	0.87301	0.815693	0.825637	0.408983	0.316374	0.253649	0.21499	0.249085	0.863429	2.72939	1.45452	0.459471	0.450867	0.771427	1.11974	0.994579	0.759687	0.885612	0.99306		0.30482	por
		sll1184	k	0.775634	0.634436	0.899278	0.905477	0.487681	0.260446	0.176274	0.202926	0.15981	0.812157	3.99941	0.859176	0.132372	0.792598	0.906263	0.92068	2.01129	1.18865	1.16197	0.896356	1.11402		ho1
		sll1185	k	0.661077	0.717243	0.796756	0.871956	0.339669	0.263028	0.186139	0.129813	0.213248	0.8243	5.31698	1.33983	0.254774	0.517478	1.30814	0.842593	1.15583	0.976348	1.5318		1.03004	0.381237	hemF
		sll1875	l		1.00352	0.855757	0.888719	0.638471	0.529418	0.505216	0.365915	0.434258	0.885594		1.22865	1.10756	0.523169	0.997113	0.69548	1.02353	0.835122	0.901497	0.867909	0.88555		ho2
		sll1876	l		0.806575		0.714615			0.486178		0.423636	0.974544		1.40876			0.86517	1.1471				0.861105			hemN
		slr1808		0.807427	0.735718	0.748687	0.797445	0.328708	0.228371	0.210896	0.181372	0.249858	0.726927	2.61388	0.683296	0.316153	0.81992	0.902903	1.27497	0.668309	0.496733	1.28314	1.11738			hemA
		sll1994		1.09098	1.00151	0.84645	0.831315	0.527121	0.4447	0.449534	NS		0.813177	NS	NS	NS	NS	NS	NS	NS	NS	NS	NS	NS	NS	hemB
		sll0017		0.982603	0.970956	0.725318	0.784556	0.462441	0.418679	0.482887		0.5561	0.793674		0.806534	0.470815	0.668428	0.960494	0.988522	0.694942	0.933348	1.57505	1.46983		0.807444	hemL
	Soluble electron carriers
		slr1643		0.943482	0.882384	1.01607	0.78246	0.460516	0.357536	0.306137	0.325794	0.275091	0.921649		0.966664	0.732978	0.510991	0.742831	0.900973	1.0098	0.971536	1.65713	1.06138	0.693623	0.558046	petH
		ssl0020		0.804728	0.85497	0.854351	0.759476	0.496053	0.428084	0.391304	0.281727	0.299635	0.578505		1.75272	1.45648	0.51318	1.00465	0.405723	0.413286	0.283334	0.748312	0.45231	1.12045	0.367133	fedI
		sll1796			1.15317	2.70419	1.36665	0.196877	0.339287	0.0890794	0.078197	0.108236	1.08836	5.33434	1.14887	0.823915	0.23553	0.643962	0.414904		0.817876	0.0356503	0.0942983	1.75987		petJ
		sll0199		NS	NS	NS	NS	NS	NS	NS	2.36244	NS	NS		1.85567	1.12397	1.60154	1.29002	1.4227	1.06207	0.916931	39.5717	3.67675	0.962961	1.54769	petE
		sll0248	d							10.1534	11.9437	26.8168	0.267096		78.164	63.7293	25.4905	12.9451		127.147	145.227	0.0112236	0.0531804			isiB
		sll0249	d	0.886026	1.08503	0.990561	0.897397	0.78159	0.986367	2.20545	9.85179	3.2	0.351639			15.6948	10.3902	5.00624	5.02337	100.042	122.004	0.04631	0.161924			ho
		sll0741			1.09837	0.993171	1.40841	0.999329	0.962563	1.30687	1.23337		1.52634		5.31144	2.56516		0.954293		1.09958	0.474831	1.06604	0.926445	0.977244	0.485708	nifJ
		sll1584			1.03427	0.947182	1.03893	1.08727	0.820451	0.865126	0.730815		1.0223		0.8919	0.599129		0.880735	0.94171	0.785077	0.666897	1.26412	1.18297	0.961327	0.318099	fdsB
	ATP synthases
		sll1321	m	0.771993	0.771038	0.698807	0.597545	0.172787	0.225582	0.185433	0.237697	0.160233	0.77098	2.54252	0.29965	0.16764	0.422531	0.986201	0.654478	1.23748	2.74233	0.770799	1.01068	0.797445	0.705889	ho
		sll1322	m	0.593337	0.69353	0.732425	0.549636	0.271591	0.196998	0.201398	0.146708	0.13537	0.58558	3.4975	0.284617	0.115292	0.371735	1.09789	0.538887	1.13779	2.60489	0.671777	1.03812	0.843918	0.495592	atpI
		ssl2615	m	0.565532	0.726125	0.692688	0.629744	0.240232	0.263639	0.190905	0.207352	0.169453	0.650144	3.71943	0.282929	0.112482	0.339272	0.783445	0.515926	1.12696	1.60645	0.902817	0.973874	0.747753		atpH
		sll1323	m		0.851446	0.725274	0.510167	0.201562	0.223119	0.200072	0.138094	0.170703	0.636569	3.74327	0.332723	0.073978	0.486592	0.864355	0.84302	1.15892	1.97568	0.888697	1.02811	0.971423	0.548025	atpG
		sll1324	m	0.665563	0.764253	0.757665	0.468825	0.184919	0.195199	0.184917	0.165046	0.147147	0.601339	2.85911	0.380216	0.0611017	0.560173	0.8329	0.900047	1.01712	1.79896	0.917896	1.18252	0.845395	0.693723	atpF
		sll1325	m	0.574092	0.736752	0.741293	0.563955	0.199125	0.200006	0.181334	0.230289	0.120535	0.605432	2.56491	0.606779	0.107895	0.560621	0.812382	0.839693	1.06515	2.09769	0.887673	1.05884	0.976975		atpD
		sll1326	m	0.549234	0.694809	0.767408	0.523275	0.219772	0.188206	0.173153	NS	0.12309	0.61509	NS	NS	NS	NS	NS	NS	NS	NS	NS	NS	NS	NS	atpA
		sll1327	m	0.436061	0.75732	0.810576	0.581807	0.252343	0.196437	0.170975	0.148666	0.123378	0.62802	3.20269	0.962234	0.142884	0.505944	0.78854	0.885664	1.07142	1.635	0.944836	1.00995		0.568651	atpC
		slr1329	m	0.823136	0.813556	0.876601	0.880814	0.510555	0.392688	0.361364	0.339814	0.31044	0.819731		0.359414	0.189651		1.74184	0.600662	0.860946	1.46104	1.24022	1.3922	0.688413	0.679319	atpB
		slr1330	m	0.863549	0.890925	0.861995	0.799241	0.527448	0.512487	0.494803	0.304019	0.489395	0.84167		0.371154	0.275462	0.544752	1.21594	0.667172	0.856914	1.38367	1.02887	1.23677	0.812567	0.480894	atpE
	Cytochrome b6/f complex
		sll1182		0.947103	1.2316	1.38896	1.86744	2.57561	2.59003	2.63317	2.30519	2.40139			0.869611	0.939918	1.32509	1.02505	0.894643	1.0661	0.856		1.27041	0.95966		petC3
		slr1185		1.07419	1.12302	1.05369	0.993176	1.22991	1.16359	1.20637	1.41759	1.24708	1.1493		5.77334	7.67905	1.73889	1.70231	1.8995	0.988589	0.664272	0.957366	1.02866		3.72903	petC2
		sll1316	n	1.09907	0.855219	0.899702	0.925028	0.419433	0.333732	0.253255	0.263464	0.215	0.84387	2.20295	0.930649	0.356243	0.556096	0.900296	0.811002	0.886297	1.00597	0.993067	0.990024	1.04506		petC1
		sll1317	n	0.87027	1.02258	0.907209	1.07551	0.645986	0.415349	0.334103	0.281011	0.318671	0.825695		1.07732	0.328348	0.600106	0.821329	0.841734	0.59977	0.792036	1.02106	0.934161	1.15747		petA
		sml0004	o		0.96999	0.7538	0.662054	0.483449	0.573665	0.32866	0.149235	0.413437	0.735405	2.74232	1.73443	0.592047	0.460288	1.0082	0.792142	1.06212	0.97493	1.20929	1.02291	1.05569		petN
		sgl0002	o	0.898931	0.957434	0.758244	0.835251	0.553769	0.539703	0.427393	0.19575	0.476154	0.829634	2.71715	1.31097	0.463473	0.460344	0.897934	0.832785	1.17625	1.10488	1.20005	0.983044	1.09668		ho
		sll0222	o	0.933578	0.764795	0.715771	0.788104	0.473189	0.363473	0.348909	0.232568	0.49764	0.775203	2.71607	0.612751	0.3275	0.509925	0.752454	0.80675	0.978036	0.903121	1.52363	1.30955	0.826406		phoA like
		slr0342	p	0.904431	0.930408	0.891224	1.12175	0.890004	0.689261	0.501255	0.44785	0.373318	0.829409		1.06241	0.788426	0.871215	0.870076	0.785744	0.804	0.757328	1.03788	0.654897	1.33095		petB
		slr0343	p	0.914214	0.930043	0.788921	0.929553	0.676118	0.558817	0.424695	0.441749	0.404418	0.849506		1.05502	1.09749	0.996212	0.876336	0.979341	0.85731	0.614877	1.04704	0.688249	1.36004	0.603971	petD
	Light stress response
		ssl1633		0.812677	1.30318	0.850541	1.17691	1.1582	2.30889	2.16971	3.86473	2.06125	1.3757		4.21087	7.19864	2.92888	1.47258	1.97559	0.67523	0.474775	1.17351	1.41352		3.59454	hliC
		ssr2595	q	2.29641	1.65116	0.464329	0.994247	0.930778	1.07701	0.843559	NS	0.548413	1.42924	NS	NS	NS	NS	NS	NS	NS	NS	NS	NS	NS	NS	hliB
		slr1544	q	2.28919	1.67379	0.437379	1.02348	0.780801	0.993608	0.81064	0.861176	0.542609	1.31643	0.470812	3.93419	125.619	6.93224	1.71295	2.20678	0.460552	0.531497		0.732812	1.19075	27.3492	unk
		ssl2542		1.72228	1.98274	0.802602	1.23517	1.30306	1.72641	1.65173	2.1988	1.11882	1.41286	0.286818	5.56946	32.9538	6.43453	1.82257	2.42955		0.382341		1.16623		18.1589	hliA
		ssr1789		1.32169	1.18796	0.987818	0.950287	1.00654	1.40311	1.27824	0.857509	1.35822	1.06701		1.78777	3.02737	0.979748	1.03277	1.13218		0.903864	0.964554	1.00607			hliD
		slr1295		1.00443	0.759652	1.30316	0.834263	0.23782	0.368247	0.760508	0.666356	1.07001	0.760671	2.63428	34.4084	21.8603	1.23747	1.41327	0.551374	28.9967	15.5062	0.200026	0.236488	1.66555	3.15646	idiA1
		slr0513		0.932118	0.741133	1.4791	0.938248	0.171368	0.254216	0.614793	0.566726	1.04118	0.76256		41.4226	30.3692	1.77512	1.82756	0.558762	23.7856	14.7456	0.101825	0.156244	3.22712	3.64892	idiA2
		slr1390		1.10579	1.30708	1.36291	1.47544	2.87933	2.358	2.23999	NS	2.23943	1.26928	NS	NS	NS	NS	NS	NS	NS	NS	NS	NS	NS	NS	ftsH
		slr0228		1.26316	1.18837	0.993441	1.19505	1.3289	1.11983	0.902184	1.06064	0.992883	1.10324		0.863461	4.39846	2.99061	0.919523	1.23248	0.585007	0.554842	0.911046	0.61249	1.20874	3.5753	ftsH
		slr1604		1.33598	1.52083					1.25291	1.34697	1.29636	1.26457		0.57312	2.69598	2.71459	1.02636	1.08646	0.762012	0.671792	1.02946	0.626746	1.41798	6.12484	ftsH
		sll1967	r	1.03581	1.25607	1.23533	1.22421	1.91797	1.98948	1.95315	2.10255	1.7887			0.806333	1.25919		1.68152	1.14161	0.943049	0.808024	0.970462	1.20284	1.21933	2.58341	ygcA
		sll1968	r	1.0869	1.12584	1.37354	1.38614	2.64127	2.35255	1.71422	1.40552	1.60875	1.41643		0.491968	1.04357	0.910278	1.08637	0.690151	1.25532	0.96023	1.0695	1.06443	0.670456	1.7134	pmgA
		sll1969	r	1.39203	2.2711	1.62524	1.79342	3.32037	3.29921	2.48001	1.23432	2.17398	1.86738		0.458913	0.381034	0.688536	1.08101	0.658278	1.04276	1.1657	0.921563	1.0927	0.771084	0.793527	ho
		ssr2016		2.79831	2.37318	0.577173	0.965694			0.838515			0.831586		21.1584	427.36		1.23629		2.26537	0.405739		1.00464	3.15091	7.59816	pgr5
	Cytochrome oxidase
		sll1899		0.91574	0.720652	0.845226	1.03439	0.791953	0.784904	0.894912	0.778262	0.942985	0.973723		0.310361	0.230972	0.9088	0.95125	0.792724		1.65953		1.05201		2.16235	ctaB
		slr2082		1.22598	0.861989	0.812653	0.986413	0.657411	0.693007	0.677153	0.511553	0.61196	0.847025		0.561613	0.282671	0.701086	0.763354	0.997293	1.41457	1.25453	1.22594	1.0046	0.937071	1.25738	ctaDII
		slr1379	s	0.823	0.967203	0.874673	1.08579	1.06021	0.773182	0.72538	0.595727	0.746541	1.2578		0.476708	0.40017	0.801141	1.20459	0.821696	2.38964	1.0347	0.594732	0.804835	0.898667	0.862044	cydA
		slr1380	s	1.04401	1.07206	0.900219	1.13501	1.18462	1.08694	0.874088	0.58619	1.12512	1.10804		0.3718	0.538144	0.927453	1.33932	0.807406	2.19718	1.02588	0.670038	0.778805	0.772671	1.19321	cydB
	NADH deshydrogenase
		complex I
		sll0026	t	1.04452	0.735346	0.729694	0.627559	0.397472	0.357975	0.417679	0.37137	0.513682	0.65104		0.336626	0.432535	0.527414	0.887041	0.824658	1.03789	1.31027	1.1934	0.934141	1.29142	0.815134	ndhF4
		sll0027	t	0.864306	0.814957	0.837627	0.961914	0.884097	0.780229	0.755229	0.298736		0.924019		0.286722	0.677438	0.575227	0.808734	0.790936	0.23886	1.13615	1.16937	1.08466	1.0852		ndhD4
		sll1732	u	1.26374	1.11218	1.0052	0.818398	0.619769	2.28914	1.09403	NS	1.20614	0.396261	NS	NS	NS	NS	NS	NS	NS	NS	NS	NS	NS	NS	ndhF3
		sll1733	u	1.24817	1.08523	0.995366	0.914524	0.597751	2.30476	1.03762	NS	0.906609	0.342253	NS	NS	NS	NS	NS	NS	NS	NS	NS	NS	NS	NS	ndhD3
		sll1734	u	1.11342	1.17433	1.01506	0.887712	0.726493	1.80344	1.01686	0.860849	0.956627	0.38378		0.090003	0.702497	0.560026	1.0393	0.942338	0.0923767	1.60662	0.873135	0.872149	2.85178		cupA
		sll1735	u	0.557808	1.1351	0.929965	0.740023	0.608871	1.24499	0.772575	0.856139	1.00875			0.181549	0.506435	0.660926	1.05567	0.910768	0.109655	1.39504	0.869197	1.06122	2.4526	2.62247	ho
		sll0519	v	0.924118	0.897558	0.856038	0.999565	0.857869	0.947545	0.919698	0.82853	0.984114	0.829905		0.34187	0.879965	0.69264	0.999824	0.718562	0.447229	0.775587	1.25838	1.10461	1.12009	1.77443	ndhA
		sll0520	v	1.16151	0.875922	1.04412	0.921914	0.890971	0.894779	0.756127	0.854584	0.846554	0.913036		0.328569	0.408491	0.740144	0.824682	0.796199	0.504608	1.49058	1.24542	1.01953	1.19277		ndhI
		sll0521	v	0.955779	0.882474	0.920642	1.0594	0.933217	1.02662	0.92341	0.628629	0.951522	0.879911		0.296814	0.437443	0.576639	1.10425	0.662591	0.471831	1.12547	1.07986	1.00231	1.11495	1.02825	ndhG
		sll0522	v	1.03344	0.863525	0.932007	0.984636	0.720347	0.790887	0.706124	0.733846	0.595939	0.874781		0.297754	0.345631	0.590433	0.81361	0.681376	0.44613	1.62958	1.22648	0.9535	1.29556		ndhE
		slr1279	w	0.74594	0.881637	0.911341	1.14532	0.846934	1.0344	0.708897	0.712302	0.676604	0.897488		0.510267	0.450426	0.462777	0.936616	0.442103	0.250802	1.16413	1.21411	1.14904	1.04773	0.799705	ndhC
		slr1280	w	0.908913	0.883541	0.970258	1.22474	0.979913	1.09236	0.777381	0.990989	0.698244	0.932502		0.526139	0.314283	0.721234	0.698042	0.920456	0.302866	0.997201	1.44052	1.23844	1.18681	1.63632	ndhK
		slr1281	w	1.03551	0.990438	0.932543	0.927486	0.771524	0.801951	0.672348	0.72678	0.622293	0.958838		0.78585		0.571758	0.704051	0.693792	0.404681	1.28331	1.40492	1.16161	1.22737	1.47199	ndhJ
		sll0223		1.1076	0.745568	0.818223	0.903435	0.711696	0.814536	0.940941	0.94337	0.959242	0.776022		0.345444	0.322298	0.821567	0.815315	0.964602	0.406897	1.41437	1.41189	1.13107	1.14486	1.79461	ndhB
		slr1291		1.36241	2.94163	1.92776	2.85735	3.73712	7.00669	4.60713	5.0519	3.96297	1.13177	0.431304	0.40164	5.985	0.681116	0.888904	0.783679	0.418765	1.47309	1.00306	1.18877	2.1565	17.3444	ndhD2
		slr2006	x	0.752407	1.33303		0.521573	0.418846	1.63781	0.466492	0.283008		0.603164		0.374432	3.91455	0.527931	1.58595	0.732479	0.452397	2.29418		0.330993	3.29191	1.54125	ho
		slr2007	x	1.1478	1.43214		0.732817	0.553293	1.28878	0.677793	0.451994	0.807373	0.634204		0.19669	2.38381	0.449472	1.27271		0.346696	1.71317		0.580482	3.24347	1.55475	ndhD5
		slr2008	x	1.00477	1.11915	1.22652	0.979117	1.27177	1.71595	1.14827	1.17173	0.825169	0.946501		0.263441	1.49303	0.669857	0.930462	0.745227	0.380932	1.30993	1.0839	0.562673	3.08992	1.04694	ho
		slr2009	x	1.14289	0.891416	1.08403	1.10041	3.08074	3.28552	3.15608	0.9286	3.29576	0.884653		0.147844	0.739551	0.537139	0.78389	0.762844	0.480032	2.1651	0.853682	0.75162	3.02542		ndhD6
		slr2010	x	0.816709	1.29578	0.992038	0.85018	0.925096	1.35406	0.938903	0.791162		0.790148		0.095952	0.584939	0.537948	0.98284		0.502659	1.88823	0.757191	0.630637	2.20256	1.38621	ho
		ssr3409	x	1.1357	1.1464	0.987926	0.806902	0.944434	1.21833	0.979415	0.612661	0.7164	0.758371		0.63739	0.597124	0.530904	0.92322	0.705468	0.760996	2.42396	0.752164	0.770312	1.09169		ho
		ssr3410	x	0.65219	1.3208	0.953032	0.919413	0.912448	1.35728	0.9535	0.900443		0.747383		0.231851	0.583444	0.59634	0.789684	0.831831		1.98989	1.09768	0.671556		1.18287	ho
		slr2011	x	0.868237	1.22196	1.00124	0.907417	1.10581	1.13371	0.983886	0.764092	1.01959	0.860182		0.231248	0.89261		1.37036	0.7978	0.405797	1.52388	0.972164	0.801592	2.02311	1.5878	ho
		slr2012	x	0.820066	1.20619	0.956172	0.922413	0.95953	1.12033	1.13172		0.95804	0.869812		0.856066			0.746184	0.962281	0.403379	1.28653	0.828384	0.728858	3.04315		ho
		slr2013	x	0.913999	1.04618	1.01704	0.950491	1.20303	1.14075	0.995862	1.68339	1.0821	0.914166		1.16662	1.04973	1.00085	0.817729	0.872969	0.382252			0.842272	2.23046		ho
		slr1623			1.01729	1.09084	1.01096	0.876525	1.39403	1.55599	1.88401				0.292159	0.171373	0.895397	0.983765	0.973752	0.510138	1.2959	1.31125	0.975409	1.01978	1.35908	ndhM
		sll1262		1.05213	0.715269	0.849541	0.848353	0.627251	0.588986	0.618075	0.452187	0.740567	0.804125		0.949824	0.614171	0.864448	1.03414	1.1563	0.791441	1.11877	1.06708	0.925685	1.05525	0.884953	ndhN
		NADH type2
		slr0851		0.988584	1.04863	0.913673	0.986335	1.24403	1.35188	1.50569	1.33971	1.65865			0.439753	1.56895	0.874227	0.738996	0.982898	1.35349	1.17699	1.40206	0.757564			ndbA
		slr1743		1.25079	1.59278	1.6085	1.64457	1.78594	2.82693	2.65061	3.39554	2.28673	1.61561		1.30481	1.96049	1.87551	0.776638	0.884767	0.577568	0.829789	1.33245	0.971959	1.53905		ndbB
		sll1484		1.11974	0.821167	0.973948	0.865885	0.734376	0.906748	0.932055	1.63651	0.812486	0.945118		0.4483	0.727004	0.824516	0.820813	0.76364	1.28128	1.39783	0.869283	1.07717	0.932576		ndbC
Strain and				WT : Cd										1738:Cd	WT : H2O2					WT : Fe-		WT : Fe+		WT : Zn+		Gene name
treatment				WT : SC				WT Cd						WT : Cd			WT : SC			WT : SC		WT : SC		WT : SC
Time or C				15'	30'	60'	75'	90'	180'	300'	300b'	360'	960'	180'	15'	30'	180'	300'	420'	1-0	2-0	240'	360'	30'	240'
C: METAL TRANSPORT AND BINDING
	Possible Cobalt regulon
		sll0037		0.824481	0.372106	0.4583	0.432128	0.291657	0.395631	0.337255	0.225086	0.43153	0.948041	2.25805	0.491674	0.308794	0.598885	0.922975	0.662742	1.05657	1.39564	0.357236	0.503976	0.534866	0.499178	cbiX
		sll0381	a	1.00828	0.200385	0.302948	0.181511	0.331141	0.408934	0.2066	0.027699	0.314405	0.915064	6.60408	0.305381	0.37215	0.680083	1.28305	0.695167	1.35455	1.36161	0.0994749	0.128906	0.206965	0.256373	ho
		sll0382	a	0.941979	0.156361	0.227575	0.149978	0.158592	0.200981	0.172165	0.0671454	0.222155	0.755201	6.74317	0.848594	0.466692	0.872135	0.847904	0.992575	1.674	1.33713	0.171932	0.174946	0.356739		ho
		sll0383	a	1.19205	0.238007	0.336318	0.288859	0.293876	0.302133	0.226715	0.266314	0.312256	0.73665		0.499606	0.398406	0.874504	0.992721	0.81925		1.763	0.561561	0.373374		0.573362	cbiM
		sll0384	a	1.05776	0.415702	0.441144	0.560069	0.732369	0.679836	0.589589	0.107987	0.796659	0.837464	3.98	0.344968	0.19585	0.88551	1.03917	1.01755	1.13975	1.43491	0.197879	0.250011			cbiQ
		sll0385	a	1.15079	0.511844	0.621688	0.537838	0.653798	0.641368	0.564559	0.189317	0.700752	0.876545		0.304642	0.580237	0.853714	1.93512	0.713049	0.980456	1.32429	0.585284	0.594039	0.570236	0.575185	cbiO
	Ni Co Zn cluster
		slr0793	b	1.42629	2.68638	2.09952		2.62911	3.87849	2.29274	NS	1.8017	1.17062	NS	NS	NS	NS	NS	NS	NS	NS	NS	NS	NS	NS	nrsB
		slr0794	b		2.02625			1.85704	1.76106	1.06371	1.73374	1.48584			1.23785	1.24135		0.746067	1.10619		1.4938	0.700608	1.02453	23.1361		nrsA
		slr0795	b	1.14146	1.99154	1.43964		1.26977	1.48781	1.28382	2.32431	1.08285	1.247					0.912136	1.22567	0.809696		1.18552	1.25839	Infinity	16.312	nrsC
		slr0796	b	0.980958	2.26553	1.98328		5.16469	4.73832	3.79973	7.73813	2.9995			1.90785	1.6777	1.10691	0.887548	1.48183	1.62382	0.935427	2.3732	1.35141	5.01698	2.60625	nrsD
		sll0794		1.0306	1.15908	1.18496		1.63491	1.7414	1.53988		1.84274	1.41634				1.43606	1.06905	1.89268	1.40366	0.695853		1.16731		4.78414	corR
		slr0797		1.24217	2.31809	1.74413	1.23049	1.92359	1.49629	0.828159	0.795778	1.00909						1.46229		1.87521	1.3649		1.05174		43.3144	corT
		sll0793	c	1.8351	2.44863	2.74073	2.72123	2.3523	2.6352	1.91161	2.68261	2.03904	2.95466		1.15003	1.33302	1.1984	0.848575	1.14118		1.53827		0.816739		5.26122	ziaB
		sll0792	c	2.84479	3.16465	3.49083	3.41422	3.83483	5.20199	3.96018	4.30237	4.13953	2.57858		1.42192	1.58013	1.24304	0.925491	1.35648		1.50172		0.92689			ziaR
		slr0798		2.54303	5.10648	4.30161	4.24079	2.55431	3.31872	2.11605	3.07214	1.28525	1.85499		1.47038	1.85248		1.14633	1.02009	13.3471	4.75556		0.610692	22.7228	4.0545	ziaA
	Znu cluster
		slr2043	d		0.589132	0.441284	0.837723	0.348792		0.642836		0.625223	1.21904		1.7167	1.10333			1.25577			1.31232	1.73193	0.210837		znuA
		slr2044	d		0.824773	0.772432		0.567973	0.781831	0.847296		0.718655	0.861086		1.55399	1.14892		0.858857		0.655496	0.778894	0.915337	1.3998	0.513633		znuC
		slr2045	d		0.931968	0.831385	0.723126	0.960675	1.02602	1.06013	0.432094				1.36379	1.56684		1.04848	0.927426	0.928806	0.830068	0.872344	1.14523	0.720969	0.574119	znuB
	Ars cluster
		slr0944	e	1.14763	2.79249	2.00355	3.38738	9.36088	9.15528	8.55224	30.9154	7.61592	2.18783	0.422678	1.51016	1.38372		0.852511	0.964457		1.03898	1.06558	1.07041		8.65244	arsB
		slr0945	e		8.24084	5.48667	8.58611	29.5661	31.0691	25.7177	49.8575	24.5769	4.5577	0.44				0.797532	1.32942		0.914075		0.888712		24.2026	arsH
		slr0946	e		4.43715	1.73119		16.7248	12.3813	15.2662	33.6498	10.8566		0.192188	0.994147			0.653851			0.924774	1.01321	0.96439		5.17872	arsC
	Mn transport and regulation
		sll1598	f	1.05399	0.869443	0.862809	0.861983	0.623564	0.583304	0.547903	0.0324779	0.470761	0.615501		2.2886	1.96671	0.393848	0.547456	0.528156		0.186018	0.994064	0.324736		1.76206	mntC
		sll1599	f	1.00284	0.900265	0.902516	0.970816	0.732089	0.691157	0.715642	0.0976273	0.748939			4.0798	2.68188	0.380043	0.325705	0.757375	0.673016		1.26089	0.335271		0.89987	mntA
		sll1600	f	1.06103	0.861476	0.841118	0.926352	0.760358	0.748789	0.717022	0.271199	0.710743	0.768203		1.91485	1.65376	0.414056	0.381454	0.77843		0.518123	1.40798	0.314524		1.23654	mntB
	Iron binding, transport and homeostasis
		Transport and binding
		sll1202	g		0.93897		0.766407			0.637829			0.80316								3.06125					fecB
		sll1206	g		0.750034	0.854688	0.759366	0.351934	0.328361	0.379598		0.273547	0.749387			2.65985		1.05906	0.672063	2.7738	3.0504	0.58324	0.765791			fhuA
		sll1404	g		1.06856			0.766612	1.33909	3.89016	1.83646	5.38741	0.753956		3.35485	2.32588	1.24346	0.955359	1.17523		6.24411	0.553059	0.648272	1.48239		ExbB
		sll1405	g	0.916501	0.992353	1.00767	0.964413	0.894494	1.02195	1.59504	1.18812	1.74367	0.757432		2.34755	1.52464	1.17385	0.947996	1.11302	8.15193	3.71948	0.883166	0.601678	1.05945		ExbD
		sll1406	g		0.822201					1.93315		2.68752	0.833535			8.3767		1.53788	2.09755	74.1115	35.2865	0.0456144	0.117815			fhuA
		sll1409	g		0.997489		1.43577					1.51021														fhuA
		slr1316	g								1.20244				3.69941	2.53733		0.687031	0.732915		2.64684	0.83829	0.697206			fecC
		slr1317	g	0.882974	0.996881	1.02484	0.966571	1.15113	0.942982	1.10073	1.35054	0.9338	0.999275		3.67807	1.78079	0.954406	0.84168	0.980149	2.37425	1.51056	0.847019	0.747305	1.49144	0.927115	fecD
		slr1318	g		0.778074	1.24745	0.801639	0.510648	0.759066	1.29014	1.27991	1.67934			20.4187	7.39078	1.58253	1.07415	1.13691	12.3099	11.2388	0.482534	0.463707		1.82422	fecE
		slr1319	g		1.62974	1.33915	1.15071	1.60284	1.66358	1.917	1.91515	2.65131	1.25404		4.98331	3.52521	1.28358	0.701337	0.922889	10.342	8.74265	0.362566	0.417232			fecB
		slr1490	g		0.877592			1.03867		1.80534					1.40045	4.55141		1.19828		7.74849	6.17423					fhuA
		slr1491	g	1.21911	1.03184	1.25973	1.1289	1.60911	1.91386	1.98433	1.31024	1.49325			1.15993	1.51657		0.722473	0.956903	2.06027	1.18377	0.87835	0.788178		0.788624	fecB
		sll1878		1.1411	0.870098	1.18636	1.0122	0.414729	0.573894	0.926808	0.929345		0.790982		4.8915	4.21334	1.36361	1.14927	0.749122	8.81335	7.40038		0.385393	2.43868	3.87672	futC
		slr0327		0.919389	0.946351	0.889668	1.05778	1.16701	1.51441	1.44559	1.65573	1.35852	1.04794		0.421333	0.468303	0.88885	0.820325	0.926007	1.03745	1.16312	1.19718	0.958882	1.36914	1.97613	futB
		slr1392		2.06979	1.37302	1.0686	1.16697	1.1958	0.759966	2.29363	1.95554	3.14631	0.724789		4.25463	8.14021	3.52023	1.85617	1.234	14.5548	12.7897	0.294087	0.577887		4.83224	feoB
		slr1890		0.870984	0.913488	1.06105	0.858006	0.571598	0.505492	0.641229	0.777115	0.428305	0.853593		2.40789	2.38906	0.913468	0.716338	1.0063	1.03136	0.679092	1.06316	0.87647	0.788019	0.490504	bfr
		ssl2250			1.39846	1.25855	1.01207	0.995171	1.24808	1.28256	1.38552	1.4328	1.03267		18.561	22.5029		3.06463	1.4653	16.8849	4.50112	0.286538	0.324427	1.10798	2.0663	bfd
		sll0221		0.932285	1.07239	1.07532	1.49842	1.80432	2.05318	1.71999	1.87654	1.26439	1.27897		1.11859	0.465696		0.779769	0.741735	0.704892	0.903072		1.15182	1.29331		bcp
Possible metal regulators
		sll1205	g		0.815392	0.813664	0.955648	0.352726	0.501335	0.930583	0.86528	1.08923	0.788021		3.19623	2.13546		1.08018	0.890234	8.44832	6.18089	0.376597	0.604517		1.05293	pchR-like
		sll1408	g		0.642454	0.891045	0.78687	0.708316	0.604386	0.954376	0.810804	1.1692	0.957145		1.7149	1.47996	1.15039	1.15736	1.71118	19.5545	7.32405	0.274687	0.376887			pchR-like
		slr1489	g		0.750414		1.16092		0.469459	0.979365	0.933084		0.711537		21.146	22.0731	1.52579	2.52041		25.4667	11.9707	0.187391	0.374964			pchR-like
		slr1738		0.786718	0.804381	0.883008	0.78775	1.03187	3.35683	4.23245	4.81816	7.06344			11.0002	21.3377	7.64165	4.39776		1.00328	0.83122	1.30637	1.49189	0.709844	0.834992	perR-like
		sll1937			0.959141	0.938844		0.610285	0.560604	0.772468	0.716244	1.01697	0.897502		1.51379	2.68262		2.13559		0.817627			1.25662		0.583659	zur-like
		sll0567		0.935873	1.09102	0.97501	1.12728	1.34166	1.44872	1.46887	1.3846	1.58886	1.22394		0.782679	1.28379		1.62959	1.52293	1.41463	0.93563	1.41583	1.6134	0.567585	0.949001	fur-like
Strain and				WT : Cd										1738:Cd	WT : H2O2					WT : Fe-		WT : Fe+		WT : Zn+		Gene name
treatment				WT : SC				WT Cd						WT : Cd			WT : SC			WT : SC		WT : SC		WT : SC
Time or C				15'	30'	60'	75'	90'	180'	300'	300b'	360'	960'	180'	15'	30'	180'	300'	420'	1-0	2-0	240'	360'	30'	240'
D: REDOX AND STRESS RESPONSE
	Glutathion synthesis and utilization
		slr1171		0.845679	1.23244	1.53842	2.09061	3.60446	3.26296	3.1988	4.21721	2.41633	1.90153		0.562194	0.447719	1.56794	0.982496	0.849399	0.859468	0.805847	1.22084	1.19678	1.03372		gpx1
		slr0381		0.953017	1.08669	1.50879	1.2593	1.94366	2.32007	2.60884	2.30816	2.65267	2.17409		0.84232	2.06244	1.49264	1.15051	0.761124	0.894579	1.03052	1.29032	1.42944	0.783529	1.50047	gloA
		sll1019		1.07479	1.03102	0.851978	0.887174	1.02035	1.1455	1.27136	1.4183	1.36686	0.897549		1.1953	1.44468	1.07705	0.849587	1.06781	0.997079	1.11026	1.03784	0.841546		2.01737	gloB
		slr1259			1.89192	1.23514	1.36778	2.16743	1.58026	3.49571	3.70661	2.52287	2.03647		5.49962	9.41613	1.84973	0.81253	0.787783	1.35147	0.434405	1.59899	1.28241		0.732009	gloB like
		sll0067			0.948341	0.935937	0.791968	0.703891	0.722862	0.627125	1.05098	0.568668	0.845255		3.28772	3.6856	0.859683	0.778506		0.548529	0.445578	1.41744	1.17949		0.537205	gst
		slr1238		1.1722	1.20285	1.01939	0.826749	1.27917	1.68011	1.72852	1.6794	2.19889	0.965361		0.773378	0.730702	0.983369	1.49292	0.983886	0.965915	0.973061	0.749983	0.959457	1.15129	2.47609	gshB
		ssr2061		1.29799	1.12982	1.18986	1.25743	1.42444	1.90632	1.76137	2.19832	1.93226	1.18664		1.7001	1.11211	1.78493	0.847277	1.15512	0.827974	1.14791	1.12582	1.00728		2.15489	grx2
		slr1846		0.858898	1.24876	0.984681	1.09077	1.91469	2.12753	2.1771		1.47089	1.12939	0.493517	1.87089	1.59958	1.07609	1.01289	1.05888	0.720968	0.934195		1.32582	1.83198	1.11359	YCF64
		sll0990		0.923865	1.10518	1.03766	0.98122	0.879297	0.688262	0.898012	0.750085	0.697118	0.818262		3.17299	5.78335	1.73586	1.36843	0.974622	1.09674	0.608549	1.57332	1.23062	0.692848	0.488819	adhC
		slr0591		1.16538	0.971183	1.25416	1.11445	1.18734	1.01588	1.12375	1.18471	0.987938	1.12411		0.388333	0.250739	1.14003	1.02123	0.927991	1.45655	1.1557	1.69891	1.07893	1.47253	1.57265	nrdB
		slr1164		0.78646	2.4979	1.79498	1.94678	1.78624	1.627	2.01057	NS	1.94563	0.806016		NS	NS	NS	NS	NS	NS	NS	NS	NS	NS	NS	nrdA
	Thioredoxins
		sll0554		0.927125	1.28874	1.12185	1.05554	1.10854	1.50201	1.60428	2.01584	1.91616	1.89167		0.965935	0.883492	0.764729	0.842785	0.835825	0.299353	1.182		1.03084	1.11328	0.768247	ftrC
		ssr0330		0.773328	0.88675	0.76406	0.63807	0.456953	0.463145	0.536287	0.585768		0.778955		0.566239	0.641083	0.753869	1.00435	0.941154	0.804004	1.50539	0.901798	1.13219	1.17039	0.527175	ftrV
		slr0233			1.38424	1.32546		2.37372	1.69104	1.72465	1.62082	1.3996	1.11493	0.48266	4.42294	6.46351	2.58081	0.938932	1.26042		0.749455	1.10411	0.91436		1.22108	trxM1
		sll1057			1.00153	0.881132	0.813261	0.827643	0.838491	1.06723	1.1496	1.35759	0.787995		2.50284	3.49055	1.14872	0.896858	1.17916	1.32405	0.75621	1.12752	1.04965		0.48935	trxM2
		sll0755	a	0.957607	0.940813	1.27421	1.32539	2.35833	1.73425	1.74808	1.73837	1.8236	1.33998		0.661355	0.365683	1.13923	0.932495	0.824748	0.891788	0.974086		1.52588		1.06044	tpx
		sll0756	a	0.757244	1.04801	1.26598	1.40915	2.05425	1.46499	1.44045	1.57975		1.22656		0.974656	0.335409	1.26429	0.956645	0.938763	0.832056	0.629622	2.26437	1.50959	0.795118	0.877307	unk
		sll1499		1.15235	1.02233	1.03138	0.923948	0.742852	0.673368	0.748348		0.938117	0.946371		0.379928	1.59594	0.883811	0.951536	1.05987		0.991979		0.913302	0.860324	0.874631	glsF
		sll1980		1.08432	1.00148	1.35177	1.23137	2.22459	2.01218	1.99757	2.29995	1.89648	1.26891		0.84156	0.546454	1.12541	0.827534	0.964836	0.841356	0.834812	1.29152	1.0649	1.00426	1.30876	trxA
		slr0600		1.04531	1.17303	1.33901	1.53864	2.25874	1.97672	1.64137	1.90166	1.26379	1.41617		1.14063	0.830459	1.8639	0.952951	1.12407		0.824751	1.19188	1.09832		0.748343	trxR
	Ferredoxins
		ssl0020		0.804728	0.85497	0.854351	0.759476	0.496053	0.428084	0.391304	0.281727	0.299635	0.578505		1.75272	1.45648	0.51318	1.00465	0.405723	0.413286	0.283334	0.748312	0.45231	1.12045	0.367133	fedI
		slr0144	b	0.907199	0.760608	0.975029	1.08001		0.382414	0.333036	0.354731	0.251543	0.677504		4.27052	5.19212	0.570171	0.852183	1.47184	1.09519	0.288585	1.3554	1.03984		0.301988	ho
		slr0145	b	NS	NS	NS	NS	NS	NS	NS	0.336177	NS	NS		14.5251	7.72433	0.455784	0.848024	1.05752	0.916949	0.299142	1.33449	1.22409	1.10007	0.15367	unk
		slr0146	b	0.707216	0.757522	1.04908	1.08541	0.732361	0.38869	0.2943	0.274121	0.215946			15.6867	14.048	0.38653	0.779388	0.770444		0.379938	1.2212		1.252	0.151404	ho
		slr0147	b	1.08948	0.778383	0.990715	1.071	0.782153	0.418379	0.355403	0.263139	0.2838	0.589651		7.88505	26.0815	0.503039	0.978404	0.834964	0.984014		1.1005	0.944325	0.928059	0.285304	ho
		slr0148	b	0.888676	1.02245	1.03838	0.921656	0.700951	0.418989	0.450741	0.270854	0.272946	0.64525		6.04324	11.0615	0.43966	1.06833	0.729265	1.01384	0.379892	1.195	0.929735	0.945018	0.339942	fedV
		slr0149	b	0.919287	0.769099	0.960658	0.923208	0.638732	0.358875	0.298119	0.273349	0.227329	0.651617		8.09331	9.27101	0.41344	0.777874	0.787563	0.972417	0.370741	1.10623	0.962312	1.19695		ho
		slr0150	b		0.835123	0.889893	0.952966	0.669355	0.454849	0.403305	0.29264		0.607553		5.39968	8.98572	0.405527	1.14078	0.71777	0.747601	0.263022	1.16389	0.998067	0.901112	0.325359	fedIV
		slr0151	b	1.05857	0.893611	0.937485	0.918612	0.689697	0.47537	0.463739	0.326125	0.31928	0.627396		4.13058	8.49931	0.401304	0.745379	0.691999	0.815757	0.271238	1.1007	1.11742	0.886959	0.44575	unk
		sll1382		1.06076	1.26695	1.17151	1.22694	1.88729	2.12253	2.39153	2.16451	2.53168	1.28057		0.901656	2.51333			1.51794	0.959862	0.632814	1.36701	1.47871	0.713889	2.30404	fedII
		slr1828		0.864493	0.80231	0.880542	0.862637	0.752211	0.923127	0.89386	0.43159	1.03763	1.01146		0.376274	0.310057	0.840163	0.945035	0.929004	1.14068	1.17314	1.14762	1.15784		0.838128	fedIII
		ssl3044		0.894341	1.3409	0.984375	0.824497	0.517596	0.527153	0.588575	1.15225	0.550321	0.905058		2.94726	23.0641	6.24973	1.94339	2.98184	0.504811	0.4351	1.3989	1.27052	1.48114	4.48678	fed ho
		slr1643		0.943482	0.882384	1.01607	0.78246	0.460516	0.357536	0.306137	0.325794	0.275091	0.921649		0.966664	0.732978	0.510991	0.742831	0.900973	1.0098	0.971536	1.65713	1.06138	0.693623	0.558046	petH
		ssl1263	c		0.910007		0.933757	0.651742	0.512543	0.423907	0.499798		0.895425		0.900104	1.2414	0.876051	0.826033	0.868297	3.27373	1.50475	0.877048	0.484416	0.918545		ho
		sll0661	c	0.920096	0.893022	0.905767	0.925221	0.660035	0.462447	0.382601	NS	0.411244	0.900765		NS	NS	NS	NS	NS	NS	NS	NS	NS	NS	NS	ycf35
		sll0662	c	1.15264	0.956356	0.842857	0.960194	0.813748	0.51909	0.483868	0.489949	0.662227	0.90313		0.485938	0.60025		0.921554	1.09748	2.76649	1.87827		0.561278	0.955654	1.22042	fedVII
		ssl2250			1.39846	1.25855	1.01207	0.995171	1.24808	1.28256	1.38552	1.4328	1.03267		18.561	22.5029		3.06463	1.4653	16.8849	4.50112	0.286538	0.324427	1.10798	2.0663	bfd
	Iron-sulfur cluster biogenesis
		sll0088	d	NS	NS	NS	NS	NS	NS	NS	2.71294	NS	NS	0.47	3.55859		1.99402	1.41246	1.90715		1.02134	1.19177	1.19012			sufR
		slr0074	d	0.820994	1.8963	1.45767	1.89781	4.52398	3.16307	3.21285		2.44554	1.00535	0.370576	0.897432	2.11249	2.295	1.58842	1.66577	0.32936	0.652211	1.39321	1.58208	4.16692	6.73899	sufB
		slr0075	d	0.713557	2.28453	1.45532	1.79498	4.28922	3.90836	3.30738	4.93206	2.39492	0.972359	0.358909	0.744463	1.63772	2.9256	1.8752	1.97062	0.373486	0.496467	1.64807	2.09057	3.73017	6.01552	sufC
		slr0076	d	0.678874	1.97106	1.43404	1.86985	4.69651	3.49172	2.73596	4.6331	1.75365	0.856931	0.37301	0.639623	0.905249	2.07156	1.26521	1.55105	0.453427	0.539918	1.35185	1.68452		5.05617	sufD
		slr0077	d	0.774106	1.4096	1.30512	1.46521	3.20364	2.30735	1.79335	2.45485	1.74039	0.941758	0.24989	0.474672	1.56595		1.8641	1.21033	0.647919	0.604667	1.34758	1.69841	2.25012	4.83835	sufS
		slr1417		1.07359	1.40589		1.49333	1.86098	2.04383	1.45318	1.56676	1.31499	1.29992		2.9144	2.61877	1.63495	1.05165	1.24717	0.772378	0.889535	0.991437	0.846915		2.05347	sufA
	Dehydrogenases/rieske/detoxification and redox functions
		sll1621		0.664155	0.875511	0.80866	0.544459	0.636839	1.50744	0.9859	1.31998	1.42356	0.754846	5.85377	34.2911	20.7951	6.04446	4.51687	4.85734	0.714929	1.5041	1.17147	0.899452	0.722568		ahpC
		sll1159		1.27805	0.360003	1.33485	3.20946	1.74646	3.56793	3.83411	5.52156	4.53454	5.3209	0.19779	7.0373	0.260408	2.37157	1.88804	3.12156	0.942523	1.09178	1.20694	1.6058	1.16125	1.08678	ahpC like
		slr1516		NS	NS	NS	NS	NS	NS	NS	2.1989	NS	NS		0.993279	1.09137	1.64486	1.0131	1.35775	0.125933	0.444221	2.06267	1.70003	1.17582	2.76021	sodB
		sll0217	e	1.28492	1.09417	0.794491	1.03248	0.797319	1.28139	2.47283	3.15639	3.05029	1.21358		1.39579	1.67144	1.15442	0.793396	1.38841	0.541139	3.43496	0.643505	0.772299	1.08146	2.98312	flv4
		sll0218	e	2.47272	1.02306			0.97292	4.59051	4.44165	6.02187	3.55729	0.547413	0.35	0.442877			0.423086		0.0421104	3.62772		1.73512		5.47816	ho
		sll0219	e	2.11554	1.02653	0.818539	1.17098	1.10772	1.85834	1.70995		1.65925	0.802776	0.342091	0.235546		0.839119	0.771661	1.14658		3.95653		1.09688			flv2
		sll1521		0.919095	1.08059	1.03858	0.889048	0.626331	0.724136	0.822958	0.790766	0.773727	0.890484		1.60972	2.40795	0.790875	0.866027	0.925329	0.726936	1.28289	1.04762	1.01293	0.94728		flv1
		sll0250		0.90936	0.991055	0.994502	0.95862	0.985434	0.917613	1.00503	0.790769	1.01322	0.985519		0.364732	0.644283	0.884083	1.48086		3.48952	3.29275		1.27253		1.18213	dfp
		sll0264			1.25614	1.02943	1.19371	1.67362	1.91023	2.06038	2.27543	1.73574	1.51402		0.788082	1.54265	0.934348	1.15768	1.03225	1.37646	0.781524	0.744084	0.738485		1.30884	vanA
		sll1849		1.10479	0.896013	0.970227	1.03619	1.24674	1.46439	1.75484	2.09832	2.03509	1.05032		1.75254	0.938204	6.99222	2.29459	3.73944	0.911121	0.700575	1.18483	1.17566			vanA like
		sll1869		0.776911	0.810662	0.760602	0.836959	0.606769	0.513326	0.58524	0.445441	0.683824	0.820839		0.624302	0.442367	0.889757	0.921309	1.13282		1.43996		1.13718		1.45915	cbaB
		slr1167		0.854213	1.0219	1.10479	1.26727	2.00063	1.57756	2.26334	2.37998	2.45556	1.06806		0.821108	0.887224	1.84729	0.991213	1.33246	0.820511	0.594643	1.76982	1.14966	0.815875		gldA
		slr1519	f	1.09138	1.19324	1.0901	1.30935	1.79054	2.05998	2.35025	2.21837	2.27751	1.24304		0.792424	1.94482	1.06983	1.04533	0.933059	0.908755	0.629063	1.1609	1.50222	0.640618	2.38427	ho
		slr1520	f		1.01702	1.06856	0.952467	1.4149	1.67559	1.92615		2.24299	1.07803		1.11513	1.38032		1.30804	0.98209	0.877832		0.819332	1.14607	1.21148		fucO
		sll0330		1.01592	1.82205	1.26853	1.22627		7.34439	9.26066	18.18	11.8043	4.2706		8.95783	14.2583	4.71263	1.21304		0.633865	0.502289	0.9088	3.16942		7.01427	fabG
		slr0886		0.95048	0.876499	0.815694	0.757175	0.508707	0.416354	0.410772	0.431293		0.753953		0.979148	0.399667	0.798555	0.784279	1.39747	1.06823	1.41349	0.945663	0.992984	0.936453		fabC
		slr1051		0.859597	0.972808	0.883978	0.797054	0.442843	0.386893	0.487781	0.384063	0.350946	0.837106	2.30857	0.501051	0.410135	0.592725	0.785165	0.761395	0.575768	0.955509	1.28345	1.04445	0.848193		fabI
		slr1791		1.08991	0.972561	1.04768	0.763198	0.733561	0.833855	1.031	0.917587	1.24987	1.13463		0.481528	0.324917	0.941724	1.51383	0.8645	0.926642	1.09599	1.34394	1.52079	1.04133	1.01184	cysH
		sll1058		0.964501	0.864714	0.803123	0.951806	0.402889	0.4084	0.440819	0.379277		0.666021		2.085	2.60504		1.39561	0.897963	0.874652	0.603442	1.33767	1.22027	0.920878	0.365384	dapB
		sll1440		0.954024	0.87717	0.750134	0.646021	0.561546	0.542355	0.569269	0.510949	0.775946	0.833838		0.807164	0.835975	0.669432	0.698147	0.966148	1.09447	1.00134	0.938458	0.90729	1.41382	0.532576	pdxH
		slr0782		0.883896	0.861787	0.765358	0.798715	0.53877	0.491798	0.502697	0.841446	0.501034	0.725223		1.42269	1.30205	0.909601	0.931772		0.798896			0.91668	1.32718	0.725737	yobN
		slr1517		0.858981	0.905477	0.809782	0.830289	0.548843	0.745332	0.842207	0.790747	0.942087	0.889605		0.596334	0.28904	1.02874	1.04069	1.25525	0.892972	1.25385	1.2987	1.15001	1.45193	1.17399	leuB
		slr1556		0.859778	1.05511	1.10193		1.31288	1.1881	1.36735	1.12692		1.02854		1.96867		1.3111	0.933487	1.11689		0.79958		0.702045		0.856079	ldhA like
		slr2123		1.05974	0.908641	1.08097	1.21213	1.3777		1.41171	1.4887	1.1458	0.93827		1.12859	0.655913	1.18957	0.863426	0.993339	0.949646	1.00971	1.15611	1.19794	1.11134	2.3782	serA like
		slr1755		1.10474	0.920653	1.00503	0.959774	0.827566	0.953492	0.87547	1.06164	0.863376	0.976981		0.491133	0.49001	0.78332	0.882828	0.927768	1.27858	1.02561	1.10763	1.01419		0.596877	gpsA
		slr0682		1.10128	1.25032	1.15185	1.2349	1.67712	2.24427			1.78407	1.27115		1.98037	1.77652	1.26287	0.79825	0.919764	0.862959	0.820372	0.976383	0.935498			hisD
		sll1908		0.896972	0.945574	0.816824	0.858556	0.600635	0.734248	0.833893	0.55186	0.980592			0.450491	0.492449	0.640093	1.0019	0.791737	1.0766	1.04149	1.21263	1.55693	0.852809	0.678743	serA
		sll1085		1.19821	1.06861	0.998575	1.01434	0.867236	1.17025	1.71559	2.61876	1.484	1.41612		0.317582	0.79736		1.29119	0.837277	1.37261	0.973668		1.24219		1.59068	glpD
		sll1308			0.74338	0.713715	0.631629	0.384466	0.295493	0.414405		0.452508	0.663176		0.932326	1.04241		0.776786	0.955845			0.926003		1.01488	0.174573	dH like
		sll0815	g	0.944886	0.975953	0.990316	0.92971		0.840878	0.848015	0.503044	0.946128	0.994959		0.488655	0.402209	0.828313	1.1198			1.27979		1.07613		1.43049	unk
		sll0816	g	1.17841	0.958891	1.01031	0.904682	0.934504	0.97407	0.988295	0.537767	1.0553	1.02444		0.37957	0.5509	0.76446	1.03031	1.03623	0.884896	1.30702		1.20629	1.0322	1.21919	iolG
		sll0817	g	0.834775	0.906753	0.977241	1.00753	1.12903	1.10733	1.19923		1.19787	0.995291		0.323735	0.697959		1.11169	0.864755	0.909191	0.733047	0.962519	1.32232	0.929945		miaA
		slr1208	g		1.02126	0.943753	1.03205	0.61042	0.538219	0.663487	0.677397	0.5574	0.822732		1.28438	2.36189	0.83959	0.76996	1.22128	0.650554	0.64563	1.24846	0.968457	1.09855	0.456626	fabG like
		slr1209	g		1.07955										0.995991	5.29731		0.834682	1.12662	0.612322						ho
		sll1987		1.16382	0.843775		0.931781	0.666119	0.659747	0.754077	0.460638	0.766122	0.910719		1.73883	1.14831	1.06994	0.888087	0.942573	1.32113	1.1959	1.17261	0.997403	0.673863		katG
		sll1615			0.96211	0.99482	0.988511	1.0913	1.05188	1.21703	1.70203	1.34141	0.802632		1.67299	2.00193	2.12269	0.941577	1.3847	0.92003	0.729384	1.02381	0.871258	1.01719	1.03579	thdF
		sll0450		1.26096	1.04107	0.90468	0.951568	0.677308	0.587389	0.74714	0.460441	0.724471	1.35212		8.77596	3.50142		1.35197	0.827472	3.00276	0.52498	1.09732	1.38918	1.31437		norB
	Hydrogenase
		sll0322		1.54639	0.883799	0.911893	0.786837	0.549896	0.579392	1.05662	0.871297	1.11019	0.718821		0.559541	0.868972	0.615536	1.29511	0.625232	0.288115	0.682952	1.39128	1.46989	0.76485	0.540503	hypF like
		slr1675		0.669382	2.56983	1.55103	1.79634	6.3734	5.13819	3.79556	10.4056	3.62275	1.35064		0.916382	6.91512	5.99569	1.80762	2.76062	0.456513	0.528841	1.46204	1.3871	1.12429	5.48473	hypA1
		sll1077	h	0.644713	2.43269	1.5581	1.061		0.347673		0.262315	0.578976	1.18601	2.9411	0.216399	0.248568	0.23748	1.18296	1.81346		1.39566	0.43973	0.546662	1.31522		speB2
		sll1078	h	0.585195	2.06551	1.46384	0.838741	0.602134	0.207393	0.219113	0.234765	0.22138	1.40002	3.9	0.410767	0.135274	0.240194	1.40783	1.87521				0.359771		0.456254	hypA2
		sll1079	h	0.613067	2.36242	1.84544	1.08095	0.908658	0.258302	0.290402	0.233596	0.28174	1.33667	1.87	0.551988	0.109743	0.348454	1.27877			1.17221		0.383578		0.525917	hypB
		sll1080	h	NS	NS	NS	NS	NS	NS	NS	0.198686	NS	NS	2.62087	1.09619		0.328696	1.14961	1.60987	1.71927	1.34739	0.612414	0.419982	1.34185	0.466882	ssuA
		sll1081	h	0.676822	2.29813	1.48332		1.03002	0.347642	0.454015	0.24471	0.63794	1.15597		0.616099	0.28118	0.29806	1.64275	1.81414	2.37676		0.359894	0.394716	1.04266	0.412804	ssuC
		sll1461	i	1.1916	1.00139	1.28539	1.41383	1.85122	1.74893	1.60079	2.17636	1.47627	1.33379		0.443972	0.671619	1.0059	0.732012	0.805774	1.01474	0.993587		1.16144	0.752795		ho
		sll1462	i	1.08288	1.23947	1.31615	1.63678	2.83045	2.92941	2.48968	2.41404	1.83896	1.53529		0.481721	0.613295	1.25548	1.16496	0.746066	0.740846	0.755412	1.08223	1.3529	0.997226	1.71707	hypE
		slr2135	j	0.841727	0.719972	0.720768	0.646014	0.42018	0.496845	0.547544	0.37531	0.522257	0.871995	2.29864	1.36952	0.707256	0.417115	0.618904	0.440687	0.355328	0.895367	1.10777	0.734371	1.25037		hupE
		slr2136	j	1.1485	0.838602	0.872524	0.710577	0.425995	0.371808	0.418512	0.474506	0.416051	0.777264		1.49202	0.66449	0.523337	0.862722	0.860517	0.820963	1.00319	1.35353	1.28225	1.05953	0.498232	GcpE
		slr1498		0.826691	1.32404	1.31609	1.62671	2.81237	2.92892	3.02253	3.02931	2.28337	1.42681		0.684356	1.22457	1.3863		1.01017	0.969468	0.906566	1.27857		1.13311	1.45724	hypD
		ssl3580		0.660778	0.838598	0.996961	1.42071	1.50694		1.56518		2.77799	1.10594		0.370891	0.48386		0.910183					1.58575			hypC
		sll1220		1.32832	0.917112		1.17657	0.946232	0.868163	0.786821	0.998722	0.856481	1.07717		2.20476	1.11815	0.972387	0.7912	0.956489	0.871966	0.7261		0.994409		0.673846	hoxE
		sll1226		1.22031	0.82874	1.05952	1.17047	0.973552	0.776308	0.660841	0.873923	0.598322	1.11247		1.97406	0.547881	0.86192	0.780651	1.0735	1.12345	0.981682		0.87739		1.15888	hoxH
Strain and				WT : Cd										1738:Cd	WT : H2O2					WT : Fe-		WT : Fe+		WT : Zn+		Gene name
treatment				WT : SC				WT Cd						WT : Cd			WT : SC			WT : SC		WT : SC		WT : SC
Time or C				15'	30'	60'	75'	90'	180'	300'	300b'	360'	960'	180'	15'	30'	180'	300'	420'	1-0	2-0	240'	360'	30'	240'
E: CARBON ACQUISITION AND ASSIMILATION
	Carbon transport
		slr1512	a	1.1085	1.34266	0.812458	0.678223	0.455698	1.05142	0.274324	0.162327	0.874153	0.256803		0.133233	4.55281	0.491374	1.2028	0.674779	0.0360672	1.61073	0.0916989	1.30328	2.32538	1.84222	sbtA
		slr1513	a	1.54132	1.15414	0.824654	0.605324	0.360472	0.618042	0.242834	0.182898	0.720893	0.287974		0.356369	2.94084	0.872332	1.03168	1.28001	0.0417928	1.61723	0.226329	1.07637	2.17695	0.978098	sbtB
		slr1515		0.988253	1.03288	1.01502	0.868903	1.01322	1.19007	1.41206	1.24089	1.40383	0.966691		0.476349	1.13648	0.943529	1.0644	0.984155	0.810084	0.900362	1.00747	1.17756	0.947616	0.95446	ictB
		slr1302		0.948093	0.921563	0.902396	0.76545	0.637537	0.41577	0.622857	0.565824	0.625675	0.708837		1.96409	3.02962	0.825978	1.08711	1.24596	0.849421	0.614139	1.76655	1.32892		0.486116	cupB
		slr0040	b	1.45176	1.08871	0.995908	0.968299	0.859992	0.909322	0.904965	0.567074	1.04065	0.482785		1.12264	2.60218		0.73641		0.0152616	1.03775	0.262287	1.15828			cmpA
		slr0041	b		1.82621					0.29283	0.248754	0.34556			0.581496	0.576909		0.572934	0.486502	0.0198458	1.28572	0.0902126	0.495741			cmpB
		slr0042	b	1.29634	1.01229	1.03975	1.02722	1.0671	1.11121	0.953689	0.734962	1.01833	0.512134			2.36524		1.10975	0.831003	0.0170793	0.9904	0.689914	1.07005		1.71659	porin
		slr0043	b	1.10036	1.17746	1.01628	1.02009	0.927251	0.96062	0.699998	0.834027	0.737512	0.482764			0.615843		0.61806	0.634437	0.0376797	1.00291	0.635998				cmpC
		slr0044	b	1.09829	0.902463	1.03371	0.92579	1.04676	0.898886	0.755928	0.318879	0.922375	0.756242		0.0934044	0.264771	0.402284	0.719496	0.480643	0.119296	0.978153	0.300464	0.425362	0.76257	0.829401	cmpD
	CO2 fixation
		slr0009		NS	NS	NS	NS	NS	NS	NS	0.858734	NS	NS		0.603695	0.4932	0.728577	0.996346	0.907621	0.395887	1.05432	1.17368	1.22948	1.08019	0.461645	rbcL
		slr0011	c	1.06006	0.869102	0.977429	1.04678	0.723515	0.557681	0.863806	1.56465	0.748206	0.440938		0.393599	0.345119	0.525085	0.997359	0.765772	0.628734	1.12314	1.29463	0.950049	0.707939	0.811826	rbcX
		slr0012	c	1.07265	0.87884	0.893669	0.78244	0.31191	0.329345	0.642214	NS	0.560288	0.444552		NS	NS	NS	NS	NS	NS	NS	NS	NS	NS	NS	rbcS
		slr1347		0.918075	0.894008	0.923827	0.761696	0.512355	0.519751		0.621553	0.837304	1.04036		2.05256	0.920787	0.967289	1.26053	1.02386	0.882831	1.01467	1.25592	1.09741	0.969072		cca
		sll1028	d	1.37977	0.922669	0.816204	0.811589	0.494523	0.461204	1.07719	1.04927	0.741085	0.497046		0.584406	0.812957	0.496212	0.968438	0.735816	0.211499	0.677253	1.67267	1.50804		0.24325	ccmK2
		sll1029	d	1.31426	0.825838	0.794331	0.854537	0.409245	0.423997	1.08764	0.955291	0.758548	0.515531		0.274074	0.611673	0.367755	1.1529	0.506206	0.294228	0.728685	1.77462	1.69037	0.765559	0.346129	ccmK1
		sll1030	d		0.982974	0.863461	0.684879	0.363759	0.35264	1.07985	0.912126	0.740312	0.509575		0.56016	0.514365	0.449913	0.957244	0.727142	0.239025	0.767691	1.64302	1.52561	1.05843	0.350759	ccmL
		sll1031	d	1.0071	0.862654	0.90012	0.936598	0.729596	0.79411	1.16759	0.813665	1.27686	0.876853		0.221951	0.82997	0.524608	1.77489	0.638419	0.1856	0.606089	1.6909	1.95355	0.73519	0.501352	ccmM
		sll1032	d	1.26699	0.933835	0.803792	0.825036	0.553478	0.509256	1.07993	0.900206	0.86432	0.590967		0.148452	0.716226	0.522206	1.12983	0.689517	0.237074	0.624809	1.5023	1.87316	0.727428	0.436473	ccmN
		slr1839		0.922909	0.875298	0.703383	0.721024	0.437737	0.359101	0.382831	0.381422	0.521846	0.780878		0.412556	0.287509	0.534649	0.797124	0.897276	0.743154	1.11984	1.19925	1.13494	1.09475		ccmK4
		sll1525		0.87282	0.779164	0.980328	0.910546	0.597623	0.339113	0.245889	0.331653	0.264064	0.711891		0.867851	0.504296	0.81252	0.729887	1.33337	0.673382	0.761742	1.62581	1.13738		0.43788	prk
		sll1342		0.898552	0.780093	0.947228	0.814048	0.615087	0.50037	0.414938	0.543802	0.499694	0.835417		1.36925	0.582376	0.576218	0.815624	0.87798	1.04398	1.50016	1.05844	0.984733	1.0245	0.867229	gap2
		slr0783	e	1.12751	0.771223	0.817754	0.708913	0.388695	0.439524	0.444774	0.496723	0.562496	0.835227		0.515236	0.328334	0.60833	0.84911	1.00863	1.01143	1.33167	0.942472	1.21361	1.06561		tp1
		slr0784	e	0.867429	0.780987	0.837099	0.850191	0.689813	0.791261	0.588667	0.461665	0.687757	0.801221		0.361055	0.622858	0.543116	0.816274	0.806242		1.6928	0.780785		1.34434	1.02143	ho
		sll0934		0.949933	1.0982	1.17738		2.16355	1.35544	1.88871	1.36136	1.32117	1.07818		0.918187	0.837583	1.1293	1.31875	1.06345	1.13828	0.840025	1.28824	1.05203	0.767918	1.20587	ccmA
	Regulatory functions
		slr2031		0.805207	1.1249	1.20598	1.30546	2.15187	1.61752	1.29344	0.748875	1.60909	1.08183		1.08084	1.25583	0.971384		0.943346		1.28319	1.22386	1.01059		0.990708	rsbU
		ssl0707		NS	NS	NS	NS	NS	NS	NS	0.326657	NS	NS		0.558629	0.357065	0.642549	0.787721	1.02466	2.74053	1.477	0.377932	0.496223	0.672882	0.555622	P-II
		slr1529		1.53652	1.81963	1.29301	1.14329	1.47778	1.73324	1.46852	1.07354	1.74849	1.96916		0.848202		0.707502	0.742318	0.822674	0.666037	0.907425	0.811449	0.891787	0.943		ntrC like
		slr1860			0.798635	0.845195	0.862353	0.786182	0.458777	0.401727	0.340063	0.314487			2.14278	0.84763		0.839444	1.12975		1.88468	0.851166		1.24911	0.690746	icfG
		sll0359		1.37389	1.17433	1.30533	0.841548	0.328325	0.208417	0.21171	0.22611	0.149183	0.839823		1.77825	2.55395	0.816167	0.994811	1.23854	0.67544	0.777069	0.917331	0.765793	0.83604	0.56073	ho
		sll0822		0.967496	0.884649	0.774288	0.569488	0.263694	0.186835	0.164476	0.205357	0.178024	0.673806	2.70901	0.599529	0.20303	0.746101	1.22998	1.46071	0.898087	1.29267	0.706078	1.00328		0.458263	ho
		sll0030		1.06201	0.945365	0.988907	0.992343	0.813911	0.942593	0.919547		0.880486			0.855937	1.24222		0.805372		0.160919	1.23726	1.08011	0.863349			cmpR
	Glycolysis
		slr0952		0.838174	1.12846	1.37279	1.54864	3.16353	2.74377		3.29648	2.53786	1.20653		1.06299	0.554202	1.736	0.900247	1.21282	0.641138	0.648258	1.24229	1.2174	1.05188	1.00874	fbpII
		slr2094		1.11023	0.837624	0.751746	0.729832	0.311896	0.257413	0.180413	0.202522	0.161056	0.563085		0.505911	0.716115	0.423859	0.752031	0.628379	0.65071	0.794432	1.26106	1.14749	0.854757	0.486869	fbpI
		sll1196			0.844989	0.784332	0.863646	0.601965	0.517306	0.711945	0.534697	0.654432	0.985589	2.09082	3.4693	1.21618	0.752127	0.888341	1.20512	2.42314	1.01875	0.803729	0.899639	1.05309	0.26536	pfkA
		sll0745			0.826065	1.0383	1.12014	1.22189	1.11718	1.38444		1.14909	1.07013		5.97308	2.46577	1.40001	0.942572		0.891708	0.553481	1.03472	0.979137			pfkA
		sll1275		1.1237	0.894685	0.805745	0.693345	0.523113	0.545984	0.554216	0.396377	0.641474	0.749302		1.29901	1.85942	0.675815	0.993907	0.943397	0.842834	0.675771	0.957761	1.1028	0.827735	0.701759	pyk2
		slr0394		0.819665	0.823354	0.806278	0.684532	0.358404		0.28855	0.23157	0.325438	0.684493		0.267349	0.695231	0.635054	1.11019	0.733059	1.1292	1.19269	0.963051	0.810772	0.673394	0.909246	pgk
		slr0752		0.919148	0.671006	0.597023	0.458738	0.246839	0.387363	0.396595	0.330922	0.397908	0.834163		0.367972	0.189529	0.490646	0.894969	0.681438	1.02646	1.32272	1.20595	0.967194	0.746984	0.558074	eno
		slr1945		1.12825	0.711079	0.78476	0.6727	0.402953	0.338828	0.333618	0.294499	0.349265	0.662217		0.489389	1.20511	0.655941	0.890215	0.675913	1.10259	0.87843	1.37271	1.32506	0.793936	0.865374	gpmA
		slr1124		1.0218	0.764495	0.8286	0.582055	0.257808	0.257084	0.254771	0.209198				0.292073	0.35442	0.55707	0.794058	0.828504	1.02982	1.13947	0.879651	1.10633	1.0562		gpmA
		slr0783		1.12751	0.771223	0.817754	0.708913	0.388695	0.439524	0.444774	0.496723	0.562496	0.835227		0.515236	0.328334	0.60833	0.84911	1.00863	1.01143	1.33167	0.942472	1.21361	1.06561		tpiA
		sll0018		0.913942	0.730472	0.996986	0.823048	0.520861	0.419553	0.339156	0.594223	0.340069	0.728034		0.842666	0.763579	0.987756	0.934535	1.04345	0.761573	0.996248	1.23218	0.921398		0.905383	fbaA
		slr1349		1.06899	0.87803	1.00433	0.895081	0.987731	0.813307	0.841568	0.856659	0.859076	0.980279		0.452406	0.3208	0.842359	0.956248	0.821169	1.12893	1.48061	0.992332	1.08669		1.33263	pgi
		slr1350		1.29812	1.16995	1.33548	2.01853	1.73624	1.17045	0.742548	0.942183	0.558472	0.774539		0.337963	0.167044	0.978253	0.913796	0.983799	0.795126	1.4063	0.981741	0.957461		1.9641	desA
	Pyruvate and acetyl-CoA metabolism
		sll0920		0.978271	0.82885	1.02173	0.885378	0.665614	0.541609	0.596248	0.570308	0.548291	0.825245		0.202887	0.591449	0.694124	1.09762	0.807024	1.24498	0.987988	0.953203	1.16199	0.701932		ppc
		slr0301			1.01583	1.07576	1.17876	1.0675	1.14515	0.892728		0.875834	1.27345		39.66	6.43588		0.754618		0.996996	0.568731		1.10031			ppsA
		sll1019		1.07479	1.03102	0.851978	0.887174	1.02035	1.1455	1.27136	1.4183	1.36686	0.897549		1.1953	1.44468	1.07705	0.849587	1.06781	0.997079	1.11026	1.03784	0.841546		2.01737	gloB
		slr0091		1.01893	0.899646	1.06049	1.08539	1.10064	0.994206	1.02994	1.696	0.93325	1.02899		0.529657	0.813894		1.14927		0.83639			1.20076	1.19017	2.81365	aldH
		sll0542		1.01862	0.835351	0.873869	0.948721	0.746423	0.713115	0.752889	0.550598	0.90175	0.985635		0.91047	0.692322	0.658612	1.14405	0.771954	0.983771	1.08117	0.904653	1.0645	0.74509	0.457068	acs
	Pyruvate dehydrogenase
		slr1096	f	1.19996	0.840884	0.824282	0.734738	0.314635	0.304122	0.333064	0.319528	0.293929	0.746311		0.921738	0.548145	0.643933	0.779324	0.856138	0.655751	0.836125	1.4866	1.19146	1.08868	0.406509	pdhD
		slr1097	f		0.881442	0.751325	0.584826	0.336245	0.355467	0.367505	0.29218	0.347089	0.704789		0.865996	0.99896		0.719964	0.747687		0.943762	1.5016		1.08608	0.284551	ho
		slr1098	f	0.93621	1.00889	0.808737	0.832124	0.499824	0.429859	0.459652	0.249537	0.491094	0.740338		0.977712	1.79437	0.496687	0.955788		0.809981	0.691104	1.1463	1.18553	0.738863	0.425976	ho
		slr1934		1.28252	0.936944	0.985442	0.835134	0.538665	0.439736	0.462759	0.446489	0.453522	0.954699		0.392183	0.350828	0.57549	0.960971	0.64594	0.812743	1.29985	0.999599	1.16452	0.93607	0.575401	pdhA
		sll1721		0.888259	0.947455	0.897859	0.801993	0.624296	0.494359	0.611939	0.564187	0.582721	0.873755		0.567796	0.26457	0.647066	0.913283	0.990681	1.03349	1.03049	1.42337	1.24006	1.18109	0.545434	pdhB
		sll1841		1.14138	0.904629	0.90577	0.775523	0.49631	0.573382	0.614701	0.690628	0.697386	0.804125		0.521812	0.634612	0.679243	0.998604	0.833676	0.772637	1.06475	1.18613	1.34621	0.765878	0.688678	pdhC
	Pentose phosphate pathway
		sll1070		0.880229	0.881863	0.91144	0.852555	0.648558	0.413248	0.528563	0.335152	0.447687	0.781818		0.386619	0.711631	0.540907	1.3385	0.691968	0.764982	1.13636	1.39539	1.50166	0.781486	0.786091	tkt
	Glycolate pathway
		sll0404		1.22156	1.0464	1.07321	1.05535	0.897639	0.923439	0.949363	0.993124	0.89152	1.06285		0.370285	1.10738	1.16727	1.06063	0.894175	1.30746	1.12182	0.994947	0.938962	0.91695	0.981023	glcD
		sll1831		1.07426	0.86346	0.965076	1.02343	0.833192	0.853539	0.953322	0.74975	1.03495	0.960202		0.299439	0.655297		0.798784	0.853736	0.922569	1.12509	0.945568	1.02078	1.10232		glcF
	TCA cycle
		sll0823		1.10243	0.83953	0.817617	0.717657	0.57164	0.539756	0.542679	0.451215	0.702472	0.975509		0.757361	0.262584	0.918916	0.975624	1.34243	0.950595	0.869975	1.67159	1.25843	0.950078	0.832755	sdhB
		slr1289		1.07344	0.917225	0.920439	0.758626	0.557036	0.638941	0.583607	0.312065	0.642533	0.862415		0.112697	0.337709	0.730795	1.31869	0.834924	2.55253	1.75314	0.75788	0.921413	0.661852	0.795505	icd
		sll0891	g	0.715829	0.97721	0.968162	1.11357	1.32506	1.19032	1.21681	1.3848	1.34053	1.0495		2.62808	1.73546	1.22879	0.859875	1.08297	0.879763	0.690512	1.11743	1.22512	1.09052		mdh
		sll0892	g		1.11405	1.07969	1.09006		1.34106	1.34829	1.50194	1.49108	1.00023		2.31149	1.32122	1.73775	0.945487	1.42235	0.665818	0.41636	1.36414	1.29284			panD
		ssl1690	g	NS	NS	NS	NS	NS	NS	NS	1.35414	NS	NS		3.22324	2.75255	1.29839	0.889624	0.943921	1.06817	0.568514	0.974298	0.956341			ho
	Sugars
		slr0493		0.94108	0.991607	1.37618	1.39568	2.01462	1.9116	1.80729	1.69248	1.88205	1.83008		0.771599	0.888476	1.27806	1.07431	0.674749	0.913541	0.989945	0.70269	0.982706	0.720319	1.80279	manC like
		slr1448		1.12042	1.25102	1.36535	1.2808	2.05881	1.97227	2.15601		1.90363	1.39273		0.783319	1.22999	1.14662	0.932288	0.946404	0.871646	0.765974	0.921775	1.04303	0.856994	1.05756	kdgK
		slr0193	h	1.1206	0.883697	1.03029	1.078	0.525872	0.389717	0.340417	0.376528	0.358318	0.885489		1.55213	1.64264	1.06523	0.93413	1.07211	0.813449	0.855601	1.31314	1.01129	0.826896	0.598684	rbp3
		slr0194	h	0.966581	0.899739	0.830308	0.792703	0.539041	0.498409	0.49738	0.204735	0.641538	0.94874		1.36629	1.34588	0.642258	0.886888	0.742924	0.796126	0.849995	1.34874	1.00967	0.75545	0.455778	rpiA
		sll1212		1.01281	0.606812	0.756155	0.572418	0.278747	0.336141	0.556996	0.356336	0.455105			0.351032	0.223764	0.582448	0.783086	0.711186	0.66846	1.60968	0.541141	1.12904	0.952488	0.839328	gmd
		slr1166		0.794689	0.901413	0.845044	0.905893	0.857094	0.790431	0.783033	0.367146	0.824896	0.9374		0.543415	0.350608	0.656047		0.968492		1.31136	1.55746	1.18273		0.631341	wcaD like
		slr1078	i	1.16161	1.19674	1.06636	1.29544	1.53193	1.879	1.71473	2.19568	1.64748	1.19696		1.76663	2.00003	2.17491	1.34076	1.18793	0.745138	0.831879	0.908685	0.959278	0.67599	0.625852	GALE like
		slr1079	i	1.1146	1.19998	1.38839	1.77272	2.97512	2.77958	2.415	3.19402	2.14668	1.43732		1.25579	1.34622	2.29334	1.02738	1.22805		1.07884	1.01454	1.18434	0.788621	1.80541	unk
		ssr1768	i	0.969026	1.41913	1.27086	1.45348		2.50588	2.32248	NS	2.33141			NS	NS	NS	NS	NS	NS	NS	NS	NS	NS	NS	unk
		slr1081	i		1.23513	1.27466	1.4714	1.89661	2.02956	1.84484	1.78621	1.39177	1.57028		1.70775	1.7191	2.1663	1.72053	0.992877	0.95667	0.88217	1.10396	1.35287	0.824987	0.851436	ho
		slr1082	i	1.29552	1.15678	1.4407	1.622	3.28256	2.77416	2.59094	2.42433	2.9116	1.50504		1.60206	1.75104	2.30394	1.19625	1.21335	0.874851	0.899626	1.021	1.07509	0.884493		unk
		slr1083	i	1.14027	1.29738	1.42218		2.40973	2.3161	1.84626	2.50571	1.5555	1.35905		1.5023	1.62671	2.05676	1.02852	1.07946	0.794308	0.949906	1.17488	0.991714		1.34353	ho
		sll1558		1.05329	1.01498	0.976616	1.12231	0.985797	0.892937	0.896311	0.907755	0.849383	0.930415		1.37998	3.62245	2.47944	1.88546	1.43743	0.731362	0.757005	1.12338	1.42414	0.781108	1.1966	mpg
		slr0942		1.03594	1.04732	1.05113	1.16935	0.963986	0.813998	0.876654	0.756326	0.786288	0.864042		2.71791	2.37537	0.825904	0.798904	1.16605	0.905025	0.621599	0.921951	0.865759	1.01698	0.662354	gre3
		slr1299		0.812636	0.74504	0.745373	0.808697	0.537506	0.653108	0.6946	0.585794	0.69199	0.758457		0.342644	0.281495	0.808127	0.789061	0.994087	0.954352	1.45534		0.868434		1.05224	ugcl
		sll1370		0.925648	0.80225	0.888201	0.787791	0.997543	1.14324	0.927313	1.02264	0.914456	0.945626		0.376956	0.437283		1.41521	0.833143	1.10543	1.28201	0.985916	1.28172	0.922865	1.17022	rfbM
		ssl2153		NS	NS	NS	NS	NS	NS	NS	0.749396	NS	NS		0.296425	0.445569		0.917188	0.689234	0.639244	1.12974	0.879398	1.19251	1.23998		rpiL
	Other
		sll0726		0.796239	0.745151	0.734754	0.752902	0.387163	0.409731	0.398396	0.360221	0.413002	0.749306		0.686575	0.27434	0.622857	0.805529	0.743985	1.11898	1.11357	1.3408	0.928011	0.977851		pgm
		slr1176		0.766282	0.839342	0.971709	0.973071	0.521577	0.341422	0.278532	0.243058	0.276514	0.79763	2.34868	0.291595	0.129888	0.544673	0.587643	0.746124	0.928264	1.37608	1.16557	1.03518		0.602024	glgC
		sll0927		0.812055	0.760285	0.896127	0.840409	0.67301	0.564944	0.421144	0.399416	0.409725	0.798887		0.423065	0.362051	0.73433	0.800474	0.658821	0.480227	0.946358	1.61062	1.58578	1.22102	2.04615	metK
		sll1688		1.03886	3.5978	0.610539	1.38819	2.07526	2.53833	2.00505	2.53031	1.93869	1.05155		0.617762	9.78969	1.70053	0.97053	1.05686	0.474013	0.372056	2.91056	3.19733	1.2161	3.17341	thrC
		slr0186		0.821557	1.10292	1.185	1.26356	1.51407	1.32615	1.41459	1.52691	1.64677	1.19372		1.83735	3.30692	1.2144	0.978615	1.01623	1.03914	0.869306	1.19534	1.24628	0.835083	1.17574	leuA
Strain and				WT : Cd										1738:Cd	WT : H2O2					WT : Fe-		WT : Fe+		WT : Zn+		Gene name
treatment				WT : SC				WT Cd						WT : Cd			WT : SC			WT : SC		WT : SC		WT : SC
Time or C				15'	30'	60'	75'	90'	180'	300'	300b'	360'	960'	180'	15'	30'	180'	300'	420'	1-0	2-0	240'	360'	30'	240'
F: NITROGEN TRANSPORT AND ASSIMILATION
	Nitrogen transport
		sll0108		0.635969	0.814793	0.817674	0.764371	0.798714	0.333269	0.17931	0.067999	0.207125	0.907318	3.32286	0.162873	0.0859664	0.314944	0.93979	0.855911	29.3632	3.43522		0.174329	0.562207		amt1
		sll1017		0.569906	1.06423	1.04657	1.06636	0.827043	0.538025	0.574095	0.125108	0.574598	0.709858		0.0984828	0.169581	0.575983	1.14587	1.37455	5.37711	3.63738	0.424078	0.361023	0.718403	0.647594	amt2
		sll1450	a	0.931779	1.44566	1.60598	1.10563	1.00586	0.480504	0.192065	0.0656276	0.138229	1.01903		0.0359503	0.0570462	0.28847	0.991169	0.395278	15.8082	16.9679	0.0590691	0.0862121	0.786578	1.18761	nrtA
		sll1451	a	NS	NS	NS	NS	NS	NS	NS	0.0704	NS	NS		0.0983049	0.0706975	0.336677	0.647193	0.596787	13.2081	8.84639	0.115572	0.113622	1.15141	0.847187	nrtB
		sll1452	a		1.90067	1.45308	0.935939	0.765398	0.377693	0.0831988	0.0891311	0.0702737	1.04693		0.0693054	0.064337	0.294935	0.57595	0.517492	4.98041	2.54329	0.085791	0.0968172	0.988262	0.602925	nrtC
		sll1453	a	0.795343	1.591	1.41378	0.962495	0.779308	0.333438	0.105257	0.0850582	0.0840442	1.08856		0.0450526	0.0682316	0.345745	0.549728	0.517133	4.13433	2.48823	0.117887	0.141377	0.944423		nrtD
		slr0447		0.577181	0.712261	0.648492	0.624143	0.401754	0.219594	0.0739045	0.0820362	0.0577589	0.871643	2.57261	0.240852	0.0499209	0.733663	0.744768	0.846512	8.37372	7.32123	0.323283	0.546345	0.852454	0.802567	urtA
		slr1200	b	0.832575	0.984993	0.814527	0.617509	0.503761		0.236443	0.120134	0.234541	0.646425	2.45831	0.0313435	0.0757231		0.977415	0.902372	8.83536	6.03005	0.401683	0.418962	0.867888	0.98894	urtB
		slr1201	b	0.830519	1.00056	0.789642	0.652109	0.523488	0.405858	0.351097	0.307598	0.336939	0.773036		0.0798452	0.143287	0.560956	0.891484	1.17834	6.95521	3.71504	0.355536	0.416764		0.697993	urtC
		sll0374		0.919074	0.789583	0.935866	0.968121	0.91664	0.90752	1.06182	0.854629	1.22413	1.0052		0.605983	0.498737	0.959146	0.845862	0.908505		1.49106		1.13514		1.95206	urtE
		sll0764		0.842116	1.06613	1.00362	0.964755	0.992574	0.996404	1.12418	0.933854		1.00562		0.545067	0.983636	2.4981	1.94336		2.29672	0.954043	0.804813	0.752161	0.743177	1.18334	urtD
		sll1270		1.01547	0.714725	0.708746	0.750143	0.549376	0.451174	0.315593	0.231517		0.653781	1.98318	0.0382	0.35233	0.472648	0.661372	0.630855		2.5923	0.57974		0.790225	0.746766	bgtB
	Glutamate family / Nitrogen assimilation
		slr1746		0.636177	0.566613	0.584247	0.583252	0.698828	0.594052	0.283348	0.257716	0.380793			0.44709	0.349968	0.665741	0.894854	0.660077	2.61484	1.99764	0.494329	1.09692	0.885839	1.36673	murI
		slr1898		0.844131	0.861553	0.919662	0.931669	0.741956	0.632622	0.536869	0.518447	0.50057	0.761202		0.193042	0.229882	0.655673	0.843182	0.806244	1.74524	1.37859	0.610209	0.806515	1.04738	0.890307	argB
		sll1454	a	0.706912	1.52191	1.42847	1.04278	1.10192	0.449182	0.167612	0.105715		1.60075		0.0686168	0.0866797	0.441367	0.878784	0.628888	12.7853	7.3123	0.17574	0.183343	1.22754	0.874118	narB
		slr0898	c	0.940808	1.41115	1.14407	0.814335	0.466129	0.260469	0.112062	0.0779988	0.0990924	0.7499		0.0392014	0.117231	0.37021	0.944829	0.907061	22	22.102	0.118437	0.0890977	1.25974		nirA
		slr0899	c	1.00699	1.3959	1.22931	0.777215	0.381841	0.237009	0.103803	0.0667684	0.0943728	0.984094		0.087664	0.134379	0.335832	0.941041	0.629262		9.35115	0.183354	0.186021		0.463065	cynS
		slr0900	c	1.03379	1.25463	1.12362	0.799401		0.335532	0.180196	0.135856	0.220027	0.916984		0.0416963	0.178465	0.409009	1.01273	0.715685	9.16422	2.05581		0.317624	0.908375		moeA
		slr0901	c	0.860518	1.11961	1.19607	1.01503	0.816187	0.465752	0.261119	0.239934	0.332545	0.981559		0.0585022	0.057628	0.554673	1.12968	1.13894	7.87767	4.47269	0.455464	0.400874			moaA
		slr0902	c	NS	NS	NS	NS	NS	NS	NS	0.330199	NS	NS		0.13493	0.49958	0.59297	1.05539	0.901582	2.54947	2.09445	0.423079	0.548138	0.908478	1.00196	moaC
		ssr1527	c	NS	NS	NS	NS	NS	NS	NS		NS	NS			0.39597		1.26436					0.55092			moaD
		slr0903	c	0.573457	1.07585	1.40218	0.979441	1.16926		0.461779			1.09583		0.351599	0.711657		0.795012	0.890328	2.04613	1.58325					moaE
		slr0288		0.61573	0.967764	1.17972	0.729916	0.463854	0.249016	0.157017	NS	0.136432	0.683428		NS	NS	NS	NS	NS	NS	NS	NS	NS	NS	NS	glnN
		slr1756		NS	NS	NS	NS	NS	NS	NS	0.146322	NS	NS	2.38759	0.0912338	0.0601979	0.55141	0.855611	0.712858	16.1768	15.0274	0.361568	0.431566	1.20699	0.738865	glnA
		slr2001		1.05582	0.889916	0.726192	0.777546	0.414106	0.500638	0.57042	0.420822	0.557403	0.761162		0.50433	0.671914	0.702514	1.02043	1.0244	1.38781	1.40694	0.995932	1.03643	0.999174		cphB
		slr2002		1.0839	1.05898	0.983736	0.898851	0.675852	0.532963	0.517966	0.296717	0.539308			0.153278	0.480458		1.45219	0.873151	2.59212	1.78886	0.691913	0.861833	0.694655	0.911076	cphA
		sll1515		0.818183	0.816562	1.09121	1.80066	1.96277	4.06425	6.79085	6.82392	10.6282	1.02679	0.494518	51.9318	104.77	5.88108	1.8268	2.88113	0.133115	0.14487	4.53576	5.31972	0.503572	3.00778	gifB
		ssl1911			1.0734	1.11444	1.78484	3.16249	6.01569	13.1592	25.5276	9.0236	1.19378	0.42838	19.7647	174.597	7.0447	3.58208	4.4512	0.0176896	0.0545852	9.75943	10.0064	0.369383	1.58824	gifA
		sll1499		1.15235	1.02233	1.03138	0.923948	0.742852	0.673368	0.748348		0.938117	0.946371		0.379928	1.59594	0.883811	0.951536	1.05987		0.991979		0.913302	0.860324	0.874631	glsF
		slr2079		1.21721	1.25033	0.994725	0.997529	0.842082	1.31819	1.25671		1.29246	1.40768		0.499757	0.638762	0.625775	0.932698	0.692805	0.932143	0.962502	1.06462	1.26456	0.866905	0.900902	glsA like
		slr0585		0.78181	0.937886	1.01878	0.958586	0.858868	0.78801	0.716346	0.587262	0.67452	0.899475		0.108647	0.194611	0.583182	0.843138	0.739685	1.40485	1.51907	0.864723	1.18589	0.837377	1.15878	argG
		sll0373		1.05746	0.93272	1.12676	1.05181	1.17371	1.36304	1.37326	1.73894	1.4532	1.18135		0.509416	0.253314	0.917494	0.836791	0.850342	0.847803	1.0735	1.223	1.11973	1.06818		proA
		slr1133		0.969861	0.826788	0.831115	0.945103	0.608036	0.638669	0.716237	0.397933	0.772569	0.843382		0.694555	0.40752	0.732251	0.899408	1.17958	1.31418	1.32081	1.05904	0.920735	1.07958		argH
		slr1256		1.07598	1.0788	0.973729	0.975964	1.19365	1.2864	1.48687	1.48191	1.4397	1.21784		0.444453	0.816572	0.734648	0.928417	0.573905	1.01684	1.06632	0.681716	0.903175		1.20269	ureA
		slr1899		0.972682	0.959829	1.01714	1.04776	1.34185	1.25256	1.24997	1.11896	1.31195	1.02563		0.304417	0.489622		1.6019	0.882318	1.35879	1.12038	0.821969	1.10803	0.788602	1.32398	ureF
		slr0710		1.22173	0.934925	1.07377	1.07969	0.77834	0.688124	0.710385	0.866017	0.713958	0.948457		1.744	2.50341	0.661815	0.88775	0.664622	0.561471	0.711302	1.16574	1.45153		0.24698	gdhA
		sll0100		0.954349	1.03966	1.01103		1.03627	1.35336	1.30816	2.68777	1.24238	1.16419		2.71206			0.746486					1.10581		2.20391	hipO
		slr0387		1.10636	1.14961	1.14623	1.03434	1.16538	1.42089	1.30631	3.33738	1.67514	1.25374		1.64652	2.4388	1.17756	0.743458	1.05926	0.924048	0.652972	0.912188	0.938451	0.977953		nifS
	Amino acids and amines
		sll1498		1.06478	0.925585	1.03405	0.964209	1.13253	1.09257	0.997657	1.15126	1.13779	1.23357		0.336765	0.451075	0.717683	0.95398	0.811534	1.24012	1.30263	1.07268	1.12148	0.837495	1.52516	carA
		sll0370		1.06104	0.739783	0.826813	0.806968	0.589758	0.587448	0.689408	0.470115	0.718353	0.874778		0.3605	0.669742	0.704065	0.883323	0.922837	1.32357	1.23258		1.19192	0.820908	0.951763	carB
		sll0573		0.835404	1.08026	1.03964	1.05678	1.14126	1.30613	1.37565	2.12675		1.17419		6.6986	1.64918	1.33791	1.0524	1.26861	0.769524	0.46868	1.1345	0.944778	1.25724	0.468685	arcC
		sll0227	d	1.0635	1.07432	1.02421	1.2265	1.14438	1.16839	1.60244	1.63876	1.13898	1.26912		1.75275	0.828395	1.0049	0.73719	1.4074	0.617989	0.697707	1.77409	1.40486		1.122	ppiB
		sll0228	d	1.12739	1.13968	1.02182	0.906457	1.02587	1.32356	1.63812	1.58974	1.4318	1.20698		2.12521	0.75264	0.85375	0.837792	0.886729	0.592183	0.874612	1.31522	1.09457	1.13478	0.99871	speB1
		sll1077	e	0.644713	2.43269	1.5581	1.061		0.347673		0.262315	0.578976	1.18601	2.9411	0.216399	0.248568	0.23748	1.18296	1.81346		1.39566	0.43973	0.546662	1.31522		speB2
		sll1078	e	0.585195	2.06551	1.46384	0.838741	0.602134	0.207393	0.219113	0.234765	0.22138	1.40002		0.410767	0.135274	0.240194	1.40783	1.87521				0.359771		0.456254	hypA2
		sll1079	e	0.613067	2.36242	1.84544	1.08095	0.908658	0.258302	0.290402	0.233596	0.28174	1.33667		0.551988	0.109743	0.348454	1.27877			1.17221		0.383578		0.525917	hypB
		slr0293		1.1058	1.13274	0.990291	1.08544	1.11475	1.40905	1.20288	1.49215	1.26004	1.12026		0.219379	1.08891	1.47652	0.941506	1.0042	0.732045	0.720283	0.911516	0.932999		4.07058	gcvP
		slr0229			1.14926						1.3552		1.04446		1.74028	1.90302	0.963211	0.848661	1.00658	0.745835	0.651273	1.54032	0.785761	1.38182		mmsB
		slr1705		1.20424	1.05661	1.09159	1.29238	1.49037	1.68331	1.85852	1.86001	2.07156	1.03415		3.02001	2.86143	2.17521	1.23848	1.29701	0.794925	0.57327	1.48242	1.46739	0.691385	2.90865	aspA
		sll0422		0.883422	0.943888	0.807703	0.791388	0.543136	0.661323		0.442245	0.81735	0.850799		3.7575	2.41627	1.91798	0.967557	1.30942	0.859872	1.23254	1.00255	0.856737	1.26908	0.708994	ybiK
		slr0090		1.25744	1.00493	1.16826	1.43253	1.70968	1.62702	1.36911	3.62633	1.29555	1.27741		0.196438	0.391985	1.60682	1.04763	1.53574	1.0108	1.13285	1.39303	1.0365		3.41003	ppd
		sll0938		1.00035	1.04783	0.94436	0.728317	1.1321	1.24398	1.64508	1.71976	2.18191	1.09257		1.15884	1.44401	1.85805	1.01395	1.27701	0.817157	0.70936	1.08331	0.966653	1.45814	1.34709	MurE
		sll1234		0.858948	1.04412	1.05196	1.03655	1.40607	1.33514	1.38934	1.44229	1.05816	1.03713		0.57744	0.574894	0.887085	0.706492	0.739397	1.0744	1.19326	0.758577	0.756176	0.81894		ahcY

## Sheet: filtrage moins strict - Magali
				Supplemental Table 4: Relevant list of stress-responsive genes
Strain and				WT : Cd										1738:Cd	WT : H2O2					WT : Fe-		WT : Fe+		WT : Zn+		Gene name
treatment				WT : SC				WT Cd						WT : Cd			WT : SC			WT : SC		WT : SC		WT : SC
Time or C				15'	30'	60'	75'	90'	180'	300'	300b'	360'	960'	180'	15'	30'	180'	300'	420'	1-0	2-0	240'	360'	30'	240'
A: PROTEIN SYNTHESIS, FOLDING, AND TURNOVER
	Chaperones
		sll0430		0.55884	1.81378	2.03954	2.18251	6.55322	4.74506	2.94061	4.32981	1.72583	1.09666		1.37213	0.439747	1.55656	1.22144	1.47217	0.576502	0.380233	2.66913	2.41372	1.05282	1.82067	htpG
		sll1514		0.550604	3.06568	4.23641	3.41978	13.4063	14.5299	13.4726	13.485	10.3448	3.50363	0.416671	4.35611	9.16086	17.4526	9.52283	16.1368	0.646565	0.0651681	2.56395	3.0812	1.77788	3.95354	hspA
		sll0170		0.595711	2.07223	2.09738	2.00768	4.97024	3.25668	2.01268	2.32004	2.64079	1.75029		2.11215	1.18678	4.25969	1.78101	2.35199	0.638168	0.541439	1.58002	1.67391	1.09398	2.96303	dnaK
		sll0416		0.682949	2.14575	2.01078	1.97245	3.82607	3.79495	3.19119	3.81313	2.43273	1.00338		0.770699	0.455432	0.997161	1.75962	1.33391	0.462071	0.670257	1.40117	1.67461	0.687542	2.61098	groEL2
		sll0897	a	1.06829	1.33072	1.1377	1.19044	1.97269	2.54368	2.28645	2.56557	2.49858	1.07954		0.460072	1.57518	2.27717	1.41305	1.24242	0.861033	0.967822	1.01372	1.34297	1.11059	2.37139	dnaJ
		ssl1707	a	0.893421	1.25749	1.21225	0.982484	1.80655	2.43147	2.15722	2.65612	2.34117	1.04488		0.440139	1.52938	2.03236	1.32868	1.45602	0.746764	1.11247	1.12379	1.51418	0.979708	2.43554	ho
		sll1933						1.00876		1.22013	1.85238	1.28691	1.16526		0.548266	0.32953	1.15176	0.884441	1.29198	0.813423	1.16356	1.20768	1.1321	0.62902	1.43898	dnaJ
		sll1666		1.11588	1.17702	1.2599	1.54118	2.09927	2.10053	1.74969	1.81475	1.37649	1.46291		0.729623	0.787628	0.910842	0.736722	0.812218	1.06495	1.19621		0.919904		1.81681	dnaJ-like
		slr0093		1.04559	2.01786	1.53353		2.70721	3.91985	2.52542	3.84134	2.95207	1.54398		1.83998	9.37728	9.15313	2.94833	6.60555	0.75809	0.506668	1.11878	1.13587	1.01485	1.1781	dnaJ
		slr2075		0.737245		2.14079	1.7661	3.40018	2.78413	2.25337	2.63479	2.06409	1.08026		1.0591	0.416954	1.07828	1.28697	1.86302	0.325907	0.413289	1.33532	1.38885		1.84336	groES
		slr2076		0.597479	1.72	2.24581	1.80166	3.70106	2.98634	2.3252	2.51272	2.2393	1.4151		1.15209	0.30659	1.19482	1.02795	1.68492	0.402689	0.513377	1.57136	0.951377	1.02038	2.12916	groEL1
		sll0057		1.03166	0.950735	1.04014	1.0238	1.13449	1.23408	1.15271	1.37157	1.49764	0.986373		0.411279	0.440877	1.093	1.10333	0.86334	0.637361	0.823111	1.36243	1.61431	0.634476	1.19571	grpE
	Degradation of proteins, peptides, and glycopeptides
		slr1204		1.12914	26.6215	18.8728	12.5836	22.6289	4.79739	7.07347	9.27218	7.70725	2.29042		2.93124	2.03456	1.37132	1.72667	7.06822	0.669789	1.05448	0.509828	0.746498	2.85757	0.946835	htrA
		slr1641		0.449881	1.95705	1.10356	0.975193	4.75052	6.879	3.78191	6.07713	4.30068	1.2012	0.492134	2.88219	0.609738	11.3969	3.32863	4.57799	0.791304	0.590444	1.26125	1.27657	0.763618	8.18099	clpB2
		slr1751		1.68075	2.14277	1.89167	1.75694	4.24277	3.70514	3.57681	4.60843	4.65812	1.99337		1.47521	1.70979	1.82894	0.614795	1.06033	0.756798	0.677839	0.992514	0.702174	0.793198		ctpC
		sll0020		0.751733	1.43291	1.35464	1.57089	3.02537	2.36897	2.62021	NS	2.33687	1.12898	NS	NS	NS	NS	NS	NS	NS	NS	NS	NS	NS	NS	clpB
		slr0257			1.33471	1.41339	1.50543	2.82042	2.12984	3.08077	2.44031	2.27833	1.31598		0.613827	1.22126	1.28136	0.968531	0.906215	0.793999	0.761781	1.07853	1.0958	0.79911	1.36016	ctpB
		sll1427		1.35205	1.65766	1.5555	1.79509	3.11992	2.67137	2.33235	3.13494	2.26168	1.60785		1.05916	0.636171	1.22744	0.770665	1.11104	0.920112	1.09235	0.861475	0.731165	0.845578	1.95974	hhoB
		sll1679		1.30185	1.81392	1.75889	1.7231	3.30651	3.65138	2.57264	3.74149	1.85886	1.85128		0.421453	0.314467	0.884181	0.601458	0.798593	0.635435	1.1082	0.966541	0.723017	0.966962	1.39014	hhoA
		slr0165		1.0812	1.12207	1.20271	1.55543	1.84654	1.33929	1.04808	1.02592	0.780635	0.969063		0.493992	0.493497	0.887674	0.962772	0.822928	0.606572	0.834622	1.60051	1.38099	0.980606	1.05442	clpP3
		slr0542		1.19185	0.998144	1.26679	1.14974	1.39337	1.41265	1.36789	1.51462	1.33883	0.954758		0.511796	0.488451	1.14171	1.3989	0.781339	0.701293	0.701615	1.68419	1.51942	0.736212	1.14593	clpP1
		sll0535		1.03233	0.937607	0.889633	0.927036	0.959672	0.959828	0.978892	1.59488	0.8995	0.900816		0.35515	1.25117	1.20705	0.82839	1.13008	0.91551	0.888698	1.18967	1.00577	1.21607	1.77262	clpX
		sll1343		0.859207	1.11175	1.02735	1.10177	0.944366	0.901283	0.901276	0.742546	0.947768	1.01426		0.315998	0.908224	0.977748	0.896783	0.905124	1.00849	1.22345	0.974192	0.937283	0.737967	1.59695	pepN
		slr0008		1.31987	1.30973	1.08998	1.02338	1.14523	1.41354	1.0821	1.38936	1.74461	0.977558		1.07661	2.70608	2.63945	1.01452	1.451	0.491262	0.658852	1.04419	0.787252	1.18856	1.97145	ctpA
		sll1703			1.02893	0.88759	0.854138	1.0299	1.06932	0.969186	1.6425	0.833692	0.982469		0.528782	0.547644		0.889528	1.14123	0.938414	0.955891	0.990215	0.991239	1.13576	2.51774	sppA
	Protein modification and translation factors
		slr0885	b		1.20567	1.41009	1.52592	2.9941	2.8732	3.01489		2.41797	1.37263		10.2332		2.4968	0.792358	1.57717	0.961741			0.962085		0.85269	ho
		sll0869	b		1.16924			1.98393	1.94049	2.67958	2.75223	1.90991	1.25372		2.69309	1.78242					1.28218	0.209873	0.889569		1.97809	aat
		sll0868	b	0.994614	1.19376	1.21278	1.33681	1.79255	1.53332	1.32497	1.96503		1.06192		0.913875	0.518242	1.46357	0.876418	1.26631	1.01648	1.00792	1.07628	0.879968	1.10717		lipA
		sll0867	b	1.05816	1.19871	1.43618	1.4125	2.15065	1.77612	1.83139	1.71329	1.15209	1.25385		0.721274	0.817267	1.19331	0.80613	0.93156	0.931333	1.11927	2.38029	1.10708	1.56709	0.597685	ho
		slr0974		0.985538	1.09349	1.22503	0.713327	1.63664	2.13148	1.61922	2.02192	2.91784	1.09101		0.34641	1.17498	1.58779	1.08799	1.41037	0.990332	1.04876	1.11402	1.44978		0.829165	infC
		sll0145		0.909514	0.779381	0.900363	0.794695	0.483115		0.466149	0.463301	0.442881	0.715458		0.520647	0.482309	0.644941	0.875675	0.703951	1.09183	1.24668	1.39148	1.33076	0.537366	0.514117	rrf
		slr0434		1.11535	0.856657	0.877761	0.780955	0.507067	0.508148	0.456229	0.483181	0.419567	0.790381	2.10392	0.524454	0.345062	0.533179	0.804314	0.997266	0.983042	1.37538	1.38568	1.32646	1.04556	0.55072	efp
		sll0546		0.936429	0.937873	0.853167	0.869003	0.720468	0.484538	0.539609	0.630627	0.670641	0.877262		0.882402	0.728895	0.703245	1.03784	1.33644	1.23453	0.793362	1.01485	1.11093	0.525249	1.0065	yciH
		slr1251		0.818472	0.919896	0.818902	0.63499	0.36772	0.447128	0.552532	0.548071	0.808094	0.894401		1.09877	0.26245	0.673499	1.14997		0.764654	1.48152	1.13692	1.44731	1.19056	0.630432	ppiB
		sll0830		0.874853	0.937513		1.01667	0.988153	0.80567	0.902257					7.90702	2.32544		0.910524	0.978521		0.51283	0.891986	1.3419	0.85355		fus
		sll1098	c	1.05572	0.861085	0.930905	1.15461	0.860056	0.552045	0.519371	1.19762	0.379484	0.788102		0.841923	0.682721	1.18342	0.825369	1.41484	0.84664	1.04467	1.80569	0.887408	1.03738	2.1331	fus
		sll1099	c	1.00462	0.924876	1.06989	0.986383	0.856953	0.491639	0.448054	0.637132	0.415129	1.07925		0.605405	0.557508	0.92175	0.925052	1.09064	0.756682	1.11452	1.79879	1.05026	0.948987	1.7852	tufA
		slr1105		1.29705	1.4446	1.07173	0.951957	0.859402	1.15051	1.423	1.24608	0.966434	0.910884		1.17677	3.15294	1.43293	1.03176	1.18457	1.16095	1.11687	1.55392	1.24456	1.04246	2.24365	bipA like
		sll2001		1.20222	1.03984	1.22876	1.09768	1.00748	1.18791	1.48478	1.38926	1.25205	1.16929		0.491613	0.338229	1.03304	1.09044	0.993457	0.802892	1.69006	1.25509	0.977686		1.09652	pepA
		sll0555					0.752904	0.877665	1.16805	1.72284	1.68774				0.42848	0.464118	0.652542	0.94847	0.855591	0.586858	0.899418	1.18709	1.08142	0.99118	1.2094	map
	Ribosomal proteins: synthesis and modification
		sll1096		NS	NS	NS	NS	NS	NS	NS	0.660862	NS	NS		0.752048	0.358057	0.826502	1.34261	0.994194	0.790718	1.14047	1.70422	2.07109	1.04397	1.14983	rps12
		sll1097		0.84923	0.951144	0.888531	0.767344	0.653176	0.565776	0.641917	0.58534	0.760521	0.937227		1.04874	0.518999	0.99193	1.46717	1.29698	0.837339	0.993713	1.84458	1.66738	1.19603	0.977741	rps7
		sll1101		1.09451	0.919984	1.0528	0.900223	0.710305	0.382456	0.332543	0.435672	0.37762	0.961815	2.11488	0.330264	0.192382	0.855057	1.64924	1.07347	0.698618	1.05998	1.52934	1.53085	0.903222	0.728145	rps10
		sll1244		0.887931	1.08524	0.918712	0.711064	0.554307	0.478521	0.494546	0.517574	0.345907	0.844786	2.06532	0.606202	0.399864	0.751731	1.06231	0.932858	0.584144	0.664676	1.49679	1.19306	0.795286	0.361513	rpl9
		sll1260		0.85494	0.905164	0.990461	0.856378	0.617422	0.472617	0.47821	0.540247	0.598837	0.997016	2.21807	0.916579	0.250418	1.10001	1.41685	1.43919	0.464877	1.23092	1.31473	1.61272	0.801054	0.462287	rps2
		sll1740		0.820733	1.05374	0.991138	0.941948	0.921733	0.738283	0.989828	0.76205	1.16894	1.0528		0.806194	0.403348	0.986211	1.18247	1.17088	0.781662	0.846777	1.09938	1.04587	1.03738	0.892456	rpl19
		sll1744	d	0.973268	0.851115	0.982729	0.796563	0.668988	0.489664	0.561675	0.458814	0.739705	0.792185		1.36672	0.698979	1.37906	1.55905	1.75668	0.865908	0.817451	1.11905	1.40509	0.65134	0.599408	rpl1
		sll1745	d	1.04459	0.78163	1.05917	0.971267	1.39634	0.533906	0.453764	0.506841	0.618102	0.756808	3.22808	0.649226	0.735453	0.68646	1.62294	0.992745	0.719126	1.37061	1.08105	1.41026	0.734177	0.5191	rpl10
		sll1746	d	0.994594	0.817186	0.926873	0.85214	0.713448	0.538082	0.498901	0.357801	0.565941	0.855501	2.71325	1.25722	1.09739	0.651007	1.67231	0.992106	0.565576	1.32508	0.829972	1.5173	1.08977		rpl12
		sll1799	e	1.07028	0.87552	0.673278	0.631607	0.339183	0.24422	0.279939	0.243396	0.322365	0.827946	3.66324	0.761983	0.738599	0.812579	1.46107	1.66505	1.12953	0.86326	1.04665	1.39362	0.656747	0.654561	rpl3
		sll1800	e	NS	NS	NS	NS	NS	NS	NS	0.248503	NS	NS	3.73105	0.322726	0.715149	0.64733	1.66438	1.27491	0.973768	0.892248	1.08499	1.73539	0.476019	0.745951	rpl4
		sll1801	e	1.27423	0.790346	0.89522	0.657187	0.314074	0.209164	0.220609	0.222016	0.263231	0.881717	3.3901	0.734655	0.950897	0.765521	1.50605	1.43356	0.980376	1.07171	1.09059	1.40829	0.647615	0.809791	rpl23
		sll1802	e	1.44233	0.859736	0.929811	0.649669	0.452393	0.359483	0.344731	0.265071	0.423604	0.844022	3.03733	0.453812	0.677935	0.732377	1.35865	1.35009	0.827122	1.05565	1.01895	1.53459	0.710125	0.454156	prl2
		ssl3432	e	NS	NS	NS	NS	NS	NS	NS	0.243819	NS	NS	2.85543	0.39558	1.11222	0.577226	2.3723	0.93527	0.640062	0.761532	1.05812	2.07284	0.553826	0.483768	rps19
		sll1803	e	1.18676	0.934366	0.86303	0.766201	0.465493	0.256978	0.269412	0.276505	0.315076	0.794827	3.49203	0.456255	0.877287	0.726164	1.47084	1.30459	0.754357	0.802546	1.17504	1.54812	0.704731	0.75786	rpl22
		sll1804	e	1.11201	0.842821	0.93384	0.702002	0.401169	0.250698	0.262712	0.247679	0.280057	0.789629	2.93791	0.335435	0.557014	0.613712	1.53925	1.0237	0.881168	1.32994	1.22752	1.73912	0.573825	0.747752	rps3
		sll1805	e	1.25714	0.83681	0.970125	0.683033	0.384982	0.301838	0.257377	0.294165	0.297139	0.839081	3.14903	0.462444	0.479153	0.745193	1.49597	1.21044	0.778031	0.867272	1.15527	1.54487	0.756508	0.56987	rpl16
		ssl3436	e	1.07721	0.934397	1.05465	0.733916	0.485684	0.232847	0.199154	0.207488	0.223901	0.793552	3.20056	0.5085	0.691559	0.653454	1.4092	1.118	0.786257	0.954147	1.12021	1.56114	0.727462	0.280959	rpl29
		ssl3437	e	1.13125	0.89181	1.02887	0.679454	0.356086	0.208032	0.192409	0.229142	0.207806	0.810234	3.13293	0.379029	0.638814	0.614108	1.39777	0.933028		1.11319	1.09173	1.49547	0.772467	0.455354	rps17
		sll1806	e	NS	NS	NS	NS	NS	NS	NS	0.189989	NS	NS	2.76402	0.588901	0.640296	0.570884	1.52493	1.0045	0.696742	1.01246	1.63331	1.71034		0.341757	rpl14
		sll1807	e	1.27233	0.830978	1.07029	0.643994	0.362408	0.233765	0.184107	NS	0.227075	0.776449	NS	NS	NS	NS	NS	NS	NS	NS	NS	NS	NS	NS	rpl24
		sll1808	e	NS	NS	NS	NS	NS	NS	NS	0.23323	NS	NS	2.76402	0.41002	0.493589	0.547881	1.40772	1.0024	0.672509	2.22737	1.26216	1.67482	0.73639	0.371366	rpl5
		sll1809	e	0.968955	0.949582	1.05821	0.724251	0.481359	0.36728	0.364899	0.179531	0.413201	0.813139	3.07653	0.42491	0.629027	0.547897	1.64968	0.974306	0.572214	0.886741	0.915345	1.70566	0.741731	0.468853	rps8
		sll1810	e	0.930153	0.959473	1.04054	0.790827	0.4849	0.260749	0.239443	0.40527	0.304865	0.706	2.17968	0.679177	0.479618	0.800374	1.17622	1.36851	0.779467	0.871426	1.07339	1.45076	0.836819	1.31667	rpl6
		sll1811	e	NS	NS	NS	NS	NS	NS	NS	0.280927	NS	NS	2.32688	1.02833	0.623915	0.654564	1.4079	1.11325	0.862768	0.98106	1.03214	1.34054	1.12597	0.310706	rpl18
		sll1812	e	NS	NS	NS	NS	NS	NS	NS	0.35901	NS	NS	2.30529	0.699577	0.46642	0.796834	1.22411	1.12797	0.729346	0.878634	1.08353	1.41008	1.23836	0.499688	rps5
		sll1813	e	NS	NS	NS	NS	NS	NS	NS	0.240767	NS	NS		0.910191	0.368434	0.650214	1.08267	1.26042	0.872973	0.8977	1.11729	1.27617	1.28249	0.876964	rpl15
		sll1816	f	NS	NS	NS	NS	NS	NS	NS	0.515918	NS	NS		1.06975	0.275077	0.989533	1.38374	1.46258	0.913439	0.917056	1.49199	1.53512	1.05422	0.822114	rps13
		sll1817	f	NS	NS	NS	NS	NS	NS	NS	0.42733	NS	NS		0.701034	0.299127	0.684549	1.58254	1.21471	0.905607	1.00082	1.53362	1.95962	0.842058	0.867454	rps11
		sll1819	f	1.14914		0.922897	0.771038	0.703066	0.63526	0.677504	0.519514	0.727664	0.997672		0.982153	0.792702	0.742785	1.25381	0.945064	0.773078	0.979927	1.33216	1.36384	1.15613	0.524289	rpl17
		sll1821	f	1.01838	0.837894	1.056	0.778425	0.748135	0.511199	0.501359	0.441623	0.379029	0.846113		0.491177	0.323855	0.770204	1.0454	0.959999	0.965001	1.14047	1.34864	1.36552	0.887277	1.18127	rpl13
		sll1822	f	1.15082	0.895036	1.00869	0.854004	0.710471	0.534923	0.537608	0.689289	0.454689	0.856309		0.575761	0.308557	0.896229	0.972125	1.03186	0.709497	0.80532	1.49487	1.46264	0.870103	1.15098	rps9
		ssl3445	f	1.16665	0.891496	0.969602	0.660228	0.484256	0.420681	0.440485	0.407164	0.333021	0.941566		0.516411	0.578481	0.699496	1.39686	0.825228	0.574631	0.85343	1.23006	1.25225	0.7213	0.830642	rpl31
		sll1824	f	0.991482	0.862177	0.885901	0.845377	0.603827	0.485012	0.480939	0.489212	0.318883	0.915661		0.839453	0.267842	0.878201	0.957261	1.14612	0.762505	0.910722	1.98837	1.27424	1.05298	1.14302	rpl25
		smr0011	g		1.04908	0.892616	0.677232	0.420399	0.561867	0.652725	0.587513	0.683012	0.889364		1.57162	1.37836	0.867012	1.70383	0.987176	0.762442	0.67371	1.17501	1.39713	0.852944	0.706861	rpl34
		slr1469	g	0.990988	0.851795	0.905851	0.763994	0.466637	0.459822	0.517984	0.569969	0.588515	0.981571		1.19858	0.768052	0.921392	1.03899	1.31045	0.675172	0.703662	1.47277	1.21022	0.922501	0.742579	rnpA
		slr1470	g	0.921619	0.927231	1.00286	1.06146	0.875973	0.641856	0.543196	0.598733	0.4729	0.803464		1.38753	0.984256	1.19143	0.926891	1.28058	0.863281	0.66458	1.55744	1.14509	0.875089	0.771382	ho
		sll0767	h	0.827144	0.835563	1.0309	0.985974	0.677515	0.450607	0.597327	0.543779	0.564919	0.908189		0.65705	0.41836	0.835792	1.32562	0.951413	0.954338	1.05421	1.36223	1.07574	0.710095	0.846555	rpl20
		ssl1426	h	0.833132	0.835281	0.961355	0.812308	0.47219	0.399816	0.481005	0.533245	0.451733	1.24121	2.60402	1.04939	0.392887	0.908365	1.18814	1.15316	0.791825	0.931319	1.32025	1.15907	0.951127	0.566994	rpl35
		ssr0482		0.748038	0.888497	0.838721	0.66671	0.434861	0.563187	0.800493	0.600277	1.13513	0.92868		0.857389	0.412835	0.76608	1.15777	0.875366	1.78786	1.8972	0.714784	0.903609	0.943016	0.957033	rps16
		ssr1398		NS	NS	NS	NS	NS	NS	NS	0.34787	NS	NS	2.55058	0.67961	0.354292	0.698294	1.17586	0.710963	0.676212	0.86919	4.31771	1.2884	0.837414	0.227928	rpl33
		ssr1399		NS	NS	NS	NS	NS	NS	NS	0.301248	NS	NS		1.21098	0.503743	0.766611	1.54868	0.804084	0.723797	0.628208	1.0996	1.31644	0.778495	0.390477	rps18
		ssr1604		0.930162	0.952204	0.921084	0.856117	0.481679	0.52083	0.657028	0.743923	0.675901	0.912301		0.942834	0.536938	1.04716	1.0393	1.47291	1.13142	0.842168	0.888485	1.07225	0.684041	0.64148	rpl28
		ssr1736		0.936544	0.906094	0.875747	0.723964	0.358622	0.45402	0.480057	0.503261	0.53471	0.834592	2.08071	0.864928	0.433029	0.649494	1.2095	1.14295	0.723719	1.14492	1.89754	1.25958	0.573346	0.746596	rpl32
		ssr2799		NS	NS	NS	NS	NS	NS	NS	0.48731	NS	NS		1.81176	1.45974	0.948511	1.02757	0.462597	1.16686	1.38977	0.878526	0.689962	1.03923	0.585472	rpl27
		sll1909			0.950907	0.768726		0.507966	0.665122	0.773602	0.750437	0.826081	0.978999		0.420411	0.442265	0.636913	1.13206	0.755367	1.00262	1.02075	1.31672	1.66502	0.756707	0.970587	prmA like
		slr1356		1.13881	0.999715	0.831645	0.791416	0.65963	0.619675	0.787409	0.890023	0.990441	0.90167		0.469701	0.468539	0.68738	1.19171	1.03393	1.29237	1.24025	1.25607	1.11759	0.897849	1.58573	rps1a
		sll0754		0.761312	1.43578	1.25857	1.79117	3.55008	3.21772	2.96814	2.06604	3.2252			0.803661	0.872753	1.13167	1.43208	0.682797	0.624669	0.527011	1.26754	1.65108	0.662824	0.99308	rbfA
		slr0852	i	0.852498	2.42645	1.38265	1.28903	4.19623	4.21637	3.75965	3.86532	4.32101	1.57263		0.973942	12.5433	3.53034	1.71422	2.07877	0.929667	0.497219	1.67201	2.0548	0.948501	2.44777	ho
		slr0853	i	0.894922	1.9504		1.15384	2.7258	3.80311	3.62766	5.91549	3.97762			0.891391	4.43615	4.81221	2.10191	2.66601	0.88933	0.543663	1.14159	1.97116	0.979244	3.47842	rimI
Strain and				WT : Cd										1738:Cd	WT : H2O2					WT : Fe-		WT : Fe+		WT : Zn+		Gene name
treatment				WT : SC				WT Cd						WT : Cd			WT : SC			WT : SC		WT : SC		WT : SC
Time or C				15'	30'	60'	75'	90'	180'	300'	300b'	360'	960'	180'	15'	30'	180'	300'	420'	1-0	2-0	240'	360'	30'	240'
B: PHOTOSYNTHESIS AND RESPIRATION
	Photosystem I
		ssl0563		NS	NS	NS	NS	NS	NS	NS	0.217508	NS	NS		2.89101	1.6503	0.470687	1.0744	0.450229	1.86429	0.864386	0.825532	0.627863	1.18663	0.301954	psaC
		sll0226		1.34408	0.946813	0.930973	0.879459	0.669815	0.594353	0.707859	0.698798	0.670888	0.798304		0.493287	0.475981	0.502417	0.798567	0.797028	0.683166	1.09265	1.53678	1.39161	0.789586	0.738416	ycf4
		sll0634		0.778776	1.0285	0.810683	0.681524	0.554767	0.699159	0.750409	0.791984	0.783754	0.907936	2.15169	0.750312	0.469406	0.741464	0.951124	1.08581	0.788326	0.790922	1.18307	1.12009	1.04688	0.760931	btpA
		sll0819	a	0.601222	0.658051	0.742251	0.798297	0.463734	0.357814	0.288368	0.257977	0.262052	1.06345		2.81746	0.945893	0.800774	0.855834	0.85542	2.53339	1.37939	0.64828	0.808441	1.14158	0.454714	psaF
		sml0008	a	1.04226		0.742018	0.652172	0.346916	0.455307	0.380591	0.196322	0.320676	0.974546		6.82219	2.22289	0.428012	0.857612	0.428085	2.47523	1.37841	0.48865	0.479841	1.42728	0.187848	psaJ
		slr0737		0.713071	0.653195	0.8348	0.761925	0.449025	0.225979	0.130939	0.119664	0.10051	0.602965	3.41207	1.91492	0.49691	0.611244	0.847378	0.484515	2.73498	1.20287	0.957114	0.616056	0.911338	0.193057	psaD
		smr0004	b		0.676527	0.718215	0.67315	0.360104	0.259456	0.181078	0.173522	0.114959	0.69722			2.06982	0.426668	0.972386	0.362246	1.52378	0.865555	0.611452	0.569803	1.20595	0.172798	psaI
		slr1655	b	1.03523	0.604301	0.801633	0.806982	0.610096	0.46503	0.272692	0.267605	0.233922	0.756122		1.15162	0.682723	0.730909	0.716504	0.638163	1.2162	0.933128	0.885635	0.879768	1.22496	0.992385	psaL
		smr0005		0.94488	0.877751	0.823815	0.619654	0.416994	0.480841	0.344174		0.34367	0.703142			2.78132	0.57945	0.986725			0.654292	0.608819	0.692636	0.859068		psaM
		ssr0390		0.959149	0.7665	0.633076	0.716929	0.464697	0.569741	0.4224	0.129227	0.359921	0.739804		0.988444	0.722143	0.383419	0.890012	0.46546	1.66839	1.17066	0.818929	0.646409	0.869775	0.342686	psaK1
		sll0629		0.880083	0.921583	1.01088	0.822577	0.853715	0.551954	0.547638	0.425811	0.525383	1.04733		0.48555	0.795111	0.658924	0.860264	0.76335	1.06562	1.05771	0.735959	0.937975	0.833601	0.710406	psaK2
		slr1834	c	0.924696	0.701885	0.765864	0.746001	0.567991	0.318263	0.18424	1.18493	0.157803	0.697359		0.929531	0.887968	1.29445	0.788497	1.26926	1.09799	1.36731	1.00042	0.886425	1.03193	1.27018	psaA
		slr1835	c	1.51986	0.890156	0.769742	0.716278	0.439665	0.41286	0.264492	0.636703	0.202689	0.713611		1.37826	1.77953	0.723524	1.04388	0.746501	0.864472	1.23815	0.724766	0.957011	0.712734	1.08956	psaB
		ssr2831		0.777165	0.868398	0.684876	0.66132	0.297709	0.196055	0.166006	0.379245	0.107066	0.606004		1.21192	0.683951	0.7223	0.8721	1.20165	1.48118	1.34144	0.989456	0.793973	0.764626	0.791114	psaE
		slr0171		0.918212		0.930366	0.781657	0.468762	0.42538	0.473452	0.577921	0.507059	0.835268		0.934695	0.811575	0.666644	1.07253		0.754138	1.15367	1.33897	1.07336	1.46013	0.41318	ycf37
		slr2033		0.720557	0.948969	0.883732	0.893803	0.578824	0.511333	0.50873	0.417621	0.441405	0.717648		1.33465	1.61195	0.572722	1.15804	0.595747	0.595996	0.816434	1.1725	1.15784	0.92547		rubA
		ssl1417		0.875761	0.894528	0.942793	1.13059	1.35801	1.86307	1.9624	1.75695		1.29786		0.362194	0.202894	0.653085	1.32538	0.572278	1.04018	1.25902	0.907828	1.42796		1.5367	ycf33
	Photosystem II
		slr2048		0.669857	1.7683	1.21823	0.887309	0.359136	0.934656	1.95254		1.2138	1.7613		0.365217	0.644061	0.603948	0.790623	0.769618	0.711276	1.48699	1.70655	1.24137	2.63549	1.32177	pratA
		slr1751		1.68075	2.14277	1.89167	1.75694	4.24277	3.70514	3.57681	4.60843	4.65812	1.99337		1.47521	1.70979	1.82894	0.614795	1.06033	0.756798	0.677839	0.992514	0.702174	0.793198		ctpC
		slr0257			1.33471	1.41339	1.50543	2.82042	2.12984	3.08077	2.44031	2.27833	1.31598		0.613827	1.22126	1.28136	0.968531	0.906215	0.793999	0.761781	1.07853	1.0958	0.79911	1.36016	ctpB
		slr0008		1.31987	1.30973	1.08998	1.02338	1.14523	1.41354	1.0821	1.38936	1.74461	0.977558		1.07661	2.70608	2.63945	1.01452	1.451	0.491262	0.658852	1.04419	0.787252	1.18856	1.97145	ctpA
		sll0247	d	1.04574	1.07445	1.14275	1.17833	1.56567	1.85407	3.87093	16.0197	5.87428	0.439532		28.2866	78.2401	19.2953	12.084	7.3076	59.349	106.246	0.022902	0.0890848	1.27418		isiA
		High molecular weight polypeptides of PSII
		slr1311			0.793042	1.00975	0.873121	0.503829	0.415113	0.468396	0.719651	0.383882	0.540603		1.85882	6.54153	1.04687	1.79217	0.661313	0.858304	0.661472	1.08082	0.894995	0.936556	1.8337	psbA2
		sll1867		1.15469	0.948747	0.927397	1.14723	0.94027	0.841233	0.63346	0.770834	0.569571	0.676558		2.44849	6.92579	1.41305	1.44141	0.909694	0.708594	0.600595	1.37097	0.824255	1.44756	1.6721	psbA3
		slr0906		0.925048	0.688808	0.72011	0.803649	0.359976	0.291964	0.225093	0.168362	0.197426	0.800655	2.37417	1.95085	2.09388	0.835845	0.793687	0.833653	2.00883	1.0164	0.873663	0.738861	1.22538	0.443803	psbB
		sll0427		0.891415	0.837508	0.695881	0.580696	0.25866	0.210812	0.136075	0.146757	0.123843	0.77694	3.70932	0.759131	0.523127	0.4637	0.903071	0.762848	1.45826	1.04652	0.968288	0.782893	0.791805	0.438825	psbO
		sll0258		1.01712	0.893629	0.855756	0.748506	0.455954	0.306722	0.232213	0.205671	0.186263	0.730448	1.97144	2.68342	1.46022	0.556468	0.850658	0.880502	1.0408	0.804562	0.985526	0.877674	1.00589	0.204611	psbV
		slr0927		0.841383	0.99739	0.907775	1.10927	0.825252	0.633854	0.486662	0.536519	0.409692	1.02162		1.35863	2.35286	1.15327	1.05674	0.924273	0.96327	0.737859	1.07993	0.920131	1.41479	0.912061	psbD2
		sll0849	e	0.849139	0.955369	0.912335	0.992983	0.785541	0.580843	0.404368	0.772397	0.367977	1.02903		1.07536	1.54291	1.03466	1.19094	0.697729	0.964038	0.813043	1.25826	0.927694	1.02173	0.971645	psbD1
		sll0851	e	1.03368	0.795482	0.869086	0.888669	0.704106	0.5295	0.286602	0.938573	0.275026	0.981821		1.11477	1.58228	0.745658	1.11103	0.580978	1.08885	1.11769	1.12834	0.980571	0.626447	1.03948	psbC
		ssr3451	f	0.965064	0.913144	0.861734	0.991205	0.673836	0.454612	0.328327	0.295696	0.227327	0.869438	2.32616	1.28778	0.887693	0.685971	0.950219	0.990411	0.716723	0.67233	1.3544	0.964864	1.09142	0.386517	psbE
		smr0006	f	1.03841	1.08343	0.875839	0.867361	0.455698	0.365668	0.329421	0.370925	0.191929	0.771243	2.24925	1.33278	1.29341	0.743026	1.05486	1.00155	0.672548	0.689577	1.47071	0.877933	1.23859	0.446072	psbF
		Low molecular weight polypeptides of PSII
		smr0007	f	NS	NS	NS	NS	NS	NS	NS	0.257837	NS	NS	2.29486	1.01103	1.37009	0.537857	1.04165	0.766073	0.640616	0.847918	1.25607	0.699194	0.971695	0.506255	psbL
		smr0008		NS	NS	NS	NS	NS	NS	NS	0.312414	NS	NS		2.32198	2.4413	0.592753	0.958294	0.886261	0.646553	0.674844	1.14583	0.777476	1.27622	0.382019	psbJ
		sll1194			0.664109	0.856896	0.584767	0.36984		0.244154	0.183484	0.143192	0.793868		4.18479	3.88401	0.266213	1.31361	0.627162	1.2621		0.958243	0.692199	0.821431	0.29502	psbU
		sll1418		1.33587	1.00122	0.969411	0.87925	0.576284	0.370094	0.503865	0.373215	0.46831	0.766036		2.23962	3.21577		1.18099	0.813685	0.754439		1.09623	1.06676	0.768478	0.374762	psbP2
		sml0002			1.01636	0.80136	0.713264	0.425115	0.679896	0.85181		0.724808	0.93339		2.66247	2.66603	0.655809	0.916442	0.607748	0.864417	0.710063	0.750722	0.906386		0.396013	psbX
		smr0001		NS	NS	NS	NS	NS	NS	NS		NS	NS		8.72871	3.57369	0.554593	0.785163	0.408862	1.83258	1.0219	0.72505	1.09383	1.78256	2.8347	psbT
		smr0009		1.00156	1.01502	1.00049	0.851357	0.658126	0.618345	0.479791	0.335403	0.593291	0.660711		1.05905	3.72238	0.825407	0.947563	0.575254	0.798999	0.815918	0.663878	0.793754	0.969758		psbN
		ssl2598		1.07182		0.892317	0.972976		1.05544	0.841659	0.42908	0.789471	1.1075		2.42425	1.69671	0.697761	1.31184	0.655075	1.15898	0.829424	0.822419	0.880469	0.909539	0.536428	psbH
		sml0007		NS	NS	NS	NS	NS	NS	NS	0.379483	NS	NS		1.66399	1.65554	0.665644	0.75765	0.696632		0.819039	1.07652	0.371739	1.16184		psbY
		slr2034		1.23326	0.939942	0.911567	0.939507	0.636047	0.525069	0.488412	0.560479	0.492395	0.760552		1.04865	0.795989	0.857919	0.839499	1.17784	0.870118	0.880813	1.5691	1.19908	0.922173	0.967777	ycf48
		slr1645		0.985805	1.02195	0.943157	0.844581	0.582343	0.575928	0.52486	0.441559	0.504801			1.56095	1.61627	0.699842	1.05732	0.754844	0.816178	0.72506	1.16527	1.09549	0.868644	0.72466	psbZ
		sml0001		0.621337	1.21051	0.793713	0.714113	0.452859	0.435074	0.386545		0.330545	0.8533			1.81939	0.560847	0.955714	0.500256	1.00116	0.889031	0.926078	0.814178	1.60362		psbI
		sml0005		NS	NS	NS	NS	NS	NS	NS		NS	NS			2.16902	0.763079	0.765667	1.07338		0.6137	0.837734	0.844173	1.53507	0.633546	psbK
		sml0003		NS	NS	NS	NS	NS	NS	NS		NS	NS		12.2309	1.62667	0.660554	0.867985	0.921161		1.02411	1.01934	1.45637			psbM
		sll1398		1.19292	0.951407	1.1215	1.04367	0.777301	0.646315	0.741683	0.722115	0.730513	0.928534		0.98344	1.08499	0.849042	0.815966	0.772409	1.38868	0.892529	1.09302	1.20808	0.616847	0.925551	psbW
		slr1739		0.940009	2.09883	2.26513	2.80008	5.24165	3.69156	4.11808	3.85002	2.8024	1.8163		5.66057	12.0548	3.72871	1.26471	1.90166		0.479271	1.77865	1.28335		1.38592	psbW like
		slr0399		1.36648	1.20278	0.979865	1.01372	1.07959	1.02055	0.856417	0.565171	0.968812	0.874488		1.2529	3.05751	1.08218	1.64673	0.819369	0.566092	0.805954	1.06942	1.08948	1.15174	2.09533	ycf39
	Phycobilisome
		ssl0452	g	1.13581	0.928992	0.90439	1.62786	3.18034	5.99149	3.63435	3.10773	3.31024	1.63651	0.441499	2.02406	10.9984	1.87984	0.728422	0.925932	1.08009	0.939359		1.01263	1.0467	3.41961	NblA
		ssl0453	g	1.18765	0.923672	0.685594	0.964311	1.55349	2.53029	1.86368	3.12459	1.48412	1.18366	0.22758	6.58468	60.227	3.59879	1.22406	1.27078	1.15293	0.642244			1.70366	6.62394	NblA
		slr2067	h	0.550999	0.683037	0.792777	0.725528	0.319321	0.338924	0.111563	0.145327	0.123975	0.790001	4.30267	1.1442	0.125007	1.21148	1.13701	1.23733	1.51444	1.45889	1.21145	0.905791	1.10205	0.551738	apcA
		slr1986	h	0.473265	0.67761	0.735122	0.750293	0.365534	0.272023	0.110857	0.192155	0.111275	0.720439	4.30267	0.491664	0.1875	0.508885	1.09271	0.550281	1.68758	1.53728	0.889486	0.981003	0.782111	0.526491	apcB
		ssr3383	h		0.72897	0.705314	0.552015	0.185351	0.167589	0.106702	0.128975	0.0853977	0.756398	3.54872	1.62267	0.385611	0.609526	0.943007	0.697129	1.52316	0.86684	0.723941	0.662858	0.860607	0.496174	apcC
		sll1577	i	0.731488	0.648792	0.876271	0.805315	0.325439	0.337218	0.127357	0.139676	0.187871	0.749862	2.80832	0.996746	0.421774	0.635787	1.34488	0.60258	1.48202	1.20884	1.05029	0.871356	0.937197	0.502836	cpcB
		sll1578	i	0.996427	0.736548	0.737895	0.721589	0.257976	0.25739	0.218653	0.271113	0.178247	0.673959	2.34094	1.99826	0.660398	1.31156	0.966853	1.18909	1.76377	1.06783	1.00843	0.845753	0.991226	0.629203	cpcA
		sll1579	i	1.20687	0.634436	0.674004	0.684808	0.247688	0.208726	0.101732	0.0850375	0.0914915	0.601472	3.55428	3.41771	1.70971	0.881012	0.952898	1.17114	1.91404	0.995345	0.728136	0.754255	1.03465	0.25912	cpcC2
		sll1580	i	1.13065	0.752107	0.619394	0.576184	0.196319	0.168284	0.0737779	0.0798152	0.0678529		3.87765	3.06777	2.42473	0.760436	0.978303	1.06289	2.17755	1.17297	0.727986	0.698454	1.23576	0.250626	cpcC1
		ssl3093	i	1.23535	0.836953	0.692974	0.707612	0.277534	0.233606	0.128825	0.0700172	0.153032	0.60935	3.59959	3.88687	2.27315	0.472561	0.801948	0.799776	1.38886	1.05902	0.612372	0.461218	1.21909	0.0873719	cpcD
		slr0335		0.574144	0.799669	0.794189	0.823065	0.328701	0.220017	0.122617	0.141564	0.105963	0.694801	3.05021	0.939313	0.28502	0.450973	0.941735	0.583941	1.49815	0.94014	1.02061	0.953748	0.736256	0.423591	apcE
		slr2051		0.685221	0.689266	0.843553	0.917482	0.514276	0.276171	0.251241	0.199921	0.242286	0.694231	3.03156	1.85905	1.36822	0.577367	0.875055	0.65681	1.45309	0.882522	0.927716	0.769517	0.864405	0.30179	cpcG1
		sll1471			0.863636	0.205127	0.18004	0.0794206	0.0598004	0.0381365	0.0137414	0.0425866	0.463891	9.93201		1.71453	0.274236	0.861265	0.776363	1.18772	1.34844	0.412135	0.573021	0.680275	0.142473	cpcG2
		slr1459		0.910254	0.702611	0.906846	0.733943	0.443053	0.287728	0.184475	0.11772	0.192729	0.751955	3.76395	1.17761	0.28588	0.781872	0.870064	1.00249	1.40312	0.947832	1.15926	0.871677	0.877676	0.42184	apcF
		sll1051		0.97992	0.863131	0.950618	0.743446	0.837377	1.02637	1.37267	1.05009	1.29648			0.410666	0.557207		0.780561	0.892448	1.54467	1.22012	1.10199	0.998056	1.5433	0.788845	cpcF
	Carotenoides
		sll1468		1.17365	0.706883	0.74939	0.920554	0.52566	0.463927	0.404746	0.479859	0.426195	0.710856		0.287952	0.241109	0.730828	0.863036	0.911413	1.34929	1.48862	1.10599	1.09414	1.14277	1.53432	crtR
		slr1125		0.574203	0.738386	0.790082	0.755836	0.348738	0.374277	0.399315	0.288965	0.344059	0.665717		0.321349	0.29721	0.69227	0.774692	0.988975	0.945807	1.35017	1.16168	0.907176	1.22387	0.872068	alg2
		sll0254		1.0638	0.99087	0.969604	0.933113	0.627153	0.507982	0.522417	1.04266	0.521418	0.857792		1.15758	0.882635	0.93085	0.801697	0.97881	1.45421	0.981538	0.822515	0.779165	1.1903	1.55385	crtD
		slr1254	J	1.29377	1.29467	1.09904	1.16171	1.14383	1.56392	1.28461	1.4692	1.15819	1.17378		1.24908	2.47114	1.40258	0.904506	0.909956	0.61811	1.14913	1.10547	1.02856	1.24672	3.36047	crtD
		slr1255	J	0.974772	0.885197	0.863546	0.808568	0.659752	0.684939	0.782106	0.61282	0.574868	0.786866		0.318422	0.568508	0.856111	0.890721	0.898438	1.03923	1.31505	1.14525	1.08211	1.16362	1.40831	crtB
		slr1293			1.24389		0.986182	0.910191	1.26163	1.55743		1.27336	1.00235		4.59981		0.886175	0.795004	0.992521	0.474948	0.874928	1.08961	0.814386	2.1109	5.24182	crtI
		sll0033			0.799144	0.891275	0.741625	0.461255	0.537416	0.592704	0.585755	0.644045	0.84238		1.76568	1.16518	0.915347	1.16804	0.790259	1.2338	1.25356	1.00512	1.25269	0.797977	1.05002	crtH
		slr1963		0.831763	1.1679	2.39271	2.32408	7.01363	3.06518	1.51142	1.7575	1.01905	1.08862		0.768456	1.13997	0.50108	1.35404	0.538885	0.411298	0.271975	2.74915	2.69671	0.752955	2.03116	ocp
		sll1541		1.22859	1.93362	1.4035	1.82089	2.94686	3.58386	2.80619	2.86175	2.1674	1.53524		1.94916	5.32079	3.24897	1.25969	1.21544	0.520385	1.14646	1.31039	1.44725	1.21066	4.32506	lsd like
	Chlorophyll synthesis and heme assembly
		slr0749			0.639198	0.811346	0.61617	0.240637	0.168436	0.225895	0.137245	0.176669	0.576411	5.47854	3.57532	0.73879	0.778484	1.22521	0.777733	0.338697	0.197427	0.709585	0.596271	0.664517	0.0941429	chlL
		slr0750			0.653254	0.794825	0.61841	0.278387	0.231758	0.33859			0.620127	3.22717	11.8956	3.78288		1.04618	1.19725	0.353953	0.214107	0.685254	0.516531	1.00378	0.0991871	chlN
		slr0772			0.583397		0.710322	0.259336	0.168321		0.142404	0.21815		5.51459	3.17089	1.12077	0.860554	0.822407	1.02905	1.85435	0.869182	1.45636	1.06875	0.851275	0.300784	chlB
		slr0056		0.952064	0.813881	0.883776	0.8218	0.906922	0.958697	0.927598	0.890836	1.04528	1.02457		0.446732	0.295549	0.665411	0.758273	0.703269	1.15646	1.62393	1.0975	1.21421	1.24843		chlG
		sll1091		0.54199	0.681283	0.817635	0.719522	0.613803	0.42032	0.25933	0.343126	0.282559	0.936044	2.81816	0.17832	0.0751731	0.611034	0.641173	1.05489	1.76522	1.57793	1.38231	0.999873	0.899278	0.780336	chlP
		slr0536		1.07746	0.857626	0.867258	0.677061	0.42422	0.400013	0.386295	0.482405	0.403894	0.89776		1.16834	0.890655	0.691627	0.825435	0.819999	1.12908	1.15839	1.22564	0.829188	1.04926	0.9332	hemE
		slr0506		0.937455	0.87301	0.815693	0.825637	0.408983	0.316374	0.253649	0.21499	0.249085	0.863429	2.70253	1.45385	0.461404	0.453629	0.771439	1.11993	0.973496	0.760012	0.896434	0.985855	1.00251	0.316853	por
		sll1184	k	0.775634	0.634436	0.899278	0.905477	0.487681	0.260446	0.176274	0.202926	0.15981	0.812157	4.05398	0.85934	0.133222	0.791304	0.906184	0.919821	1.99419	1.1885	1.1653	0.896576	1.11118	0.26639	ho1
		sll1185	k	0.661077	0.717243	0.796756	0.871956	0.339669	0.263028	0.186139	0.129813	0.213248	0.8243	5.32485	1.33809	0.255562	0.517291	1.30815	0.842757	1.09183	0.976063	1.54863	1.12358	1.0332	0.3927	hemF
		sll1875	l		1.00352	0.855757	0.888719	0.638471	0.529418	0.505216	0.365915	0.434258	0.885594		0.817939	1.1036	0.587695	0.996587	0.695824	1.01858	0.835938	0.900847	0.870485	0.807018		ho2
		sll1876	l		0.806575		0.714615			0.486178		0.423636	0.974544		1.37895	0.831349		0.865024	1.14567				0.880244			hemN
		slr1808		0.807427	0.735718	0.748687	0.797445	0.328708	0.228371	0.210896	0.181372	0.249858	0.726927	2.62091	0.683596	0.316569	0.818845	0.902925	1.27509	0.649868	0.496593	1.29692	1.11722	1.045		hemA
		sll1994		1.09098	1.00151	0.84645	0.831315	0.527121	0.4447	0.449534	NS		0.813177	NS	NS	NS	NS	NS	NS	NS	NS	NS	NS	NS	NS	hemB
		sll0017		0.982603	0.970956	0.725318	0.784556	0.462441	0.418679	0.482887		0.5561	0.793674		0.806288	0.470956	0.668361	0.960504	0.989178	0.65735	0.933439	1.59371	1.46147	1.28213	0.831904	hemL
	Soluble electron carriers
		slr1643		0.943482	0.882384	1.01607	0.78246	0.460516	0.357536	0.306137	0.325794	0.275091	0.921649		0.966238	0.73465	0.512495	0.742808	0.900982	0.958925	0.972125	1.6749	1.05801	0.689658	0.566778	petH
		ssl0020		0.804728	0.85497	0.854351	0.759476	0.496053	0.428084	0.391304	0.281727	0.299635	0.578505		1.75209	1.45563	0.513269	1.00461	0.406069	0.391421	0.283359	0.756352	0.451699	1.11377	0.381844	fedI
		sll1796			1.15317	2.70419	1.36665	0.196877	0.339287	0.0890794	0.078197	0.108236	1.08836	5.37033	1.1476	0.824238	0.235983	0.643855	0.415229	0.781072	0.817769	0.0360509	0.0936499	1.76237	0.145551	petJ
		sll0199		NS	NS	NS	NS	NS	NS	NS	2.36244	NS	NS		1.85503	1.12325	1.60002	1.28982	1.4232	1.01102	0.916839	39.6674	3.66012	0.958834	1.60312	petE
		sll0248	d							10.1534	11.9437	26.8168	0.267096		70.9396	63.3491	28.4134	12.9484		122.254	145.203	0.0111004	0.0548254	1.8273		isiB
		sll0249	d	0.886026	1.08503	0.990561	0.897397	0.78159	0.986367	2.20545	9.85179	3.2	0.351639			15.6796	10.4054	5.00529	5.01628	94.6603	122.055	0.0462209	0.162975	2.1875		ho
		sll0741			1.09837	0.993171	1.40841	0.999329	0.962563	1.30687	1.23337		1.52634		5.28532	2.54945		0.953967		1.09826	0.48413	1.06171	0.933253	0.927504	0.508932	nifJ
		sll1584			1.03427	0.947182	1.03893	1.08727	0.820451	0.865126	0.730815		1.0223		0.889334	0.595839	0.710552	0.880633	0.93413	0.776559	0.667011	1.22671	1.18141	0.942624	0.332323	fdsB
	ATP synthases
		sll1321	m	0.771993	0.771038	0.698807	0.597545	0.172787	0.225582	0.185433	0.237697	0.160233	0.77098	2.54714	0.299757	0.167778	0.422285	0.98627	0.654864	1.25161	2.7429	0.775188	1.0109	0.79488	0.69536	ho
		sll1322	m	0.593337	0.69353	0.732425	0.549636	0.271591	0.196998	0.201398	0.146708	0.13537	0.58558	3.55036	0.284207	0.115597	0.372247	1.09788	0.539327	1.13873	2.60547	0.675663	1.03795	0.848689	0.489417	atpI
		ssl2615	m	0.565532	0.726125	0.692688	0.629744	0.240232	0.263639	0.190905	0.207352	0.169453	0.650144	3.77024	0.282773	0.11255	0.339218	0.783479	0.516042	1.13483	1.60619	0.907694	0.974146	0.740537		atpH
		sll1323	m		0.851446	0.725274	0.510167	0.201562	0.223119	0.200072	0.138094	0.170703	0.636569	3.70943	0.332498	0.074171	0.486104	0.864478	0.84234	1.10368	1.97554	0.894408	1.02751	0.967314	0.550445	atpG
		sll1324	m	0.665563	0.764253	0.757665	0.468825	0.184919	0.195199	0.184917	0.165046	0.147147	0.601339	2.86813	0.380057	0.0612086	0.559719	0.832961	0.89929	0.976256	1.79917	0.924082	1.18192	0.841673	0.71287	atpF
		sll1325	m	0.574092	0.736752	0.741293	0.563955	0.199125	0.200006	0.181334	0.230289	0.120535	0.605432	2.62747	0.606684	0.107913	0.560972	0.812376	0.838978	1.03866	2.09756	0.892501	1.05885	0.974681	0.412061	atpD
		sll1326	m	0.549234	0.694809	0.767408	0.523275	0.219772	0.188206	0.173153	NS	0.12309	0.61509	NS	NS	NS	NS	NS	NS	NS	NS	NS	NS	NS	NS	atpA
		sll1327	m	0.436061	0.75732	0.810576	0.581807	0.252343	0.196437	0.170975	0.148666	0.123378	0.62802	3.19521	0.961804	0.142886	0.50583	0.788597	0.884778	1.0473	1.635	0.951257	1.00994	0.863954	0.557174	atpC
		slr1329	m	0.823136	0.813556	0.876601	0.880814	0.510555	0.392688	0.361364	0.339814	0.31044	0.819731		0.359324	0.19063	0.451807	1.74195	0.600711	0.865408	1.46105	1.24168	1.39171	0.696761	0.665493	atpB
		slr1330	m	0.863549	0.890925	0.861995	0.799241	0.527448	0.512487	0.494803	0.304019	0.489395	0.84167		0.371012	0.2758	0.544593	1.21578	0.667044	0.817482	1.3838	1.02337	1.23224	0.815009	0.496592	atpE
	Cytochrome b6/f complex
		sll1182		0.947103	1.2316	1.38896	1.86744	2.57561	2.59003	2.63317	2.30519	2.40139			0.868613	0.944213	1.3287	1.02298	0.893989	1.03732	0.856501		1.26913	0.962236		petC3
		slr1185		1.07419	1.12302	1.05369	0.993176	1.22991	1.16359	1.20637	1.41759	1.24708	1.1493		5.77809	7.68338	1.96599	1.70191	1.89594	0.985595	0.667075	0.940822	1.06236		3.91647	petC2
		sll1316	n	1.09907	0.855219	0.899702	0.925028	0.419433	0.333732	0.253255	0.263464	0.215	0.84387	2.22849	0.930488	0.357163	0.556394	0.900398	0.810447	0.867955	1.0056	0.997758	0.989922	1.04362	0.200686	petC1
		sll1317	n	0.87027	1.02258	0.907209	1.07551	0.645986	0.415349	0.334103	0.281011	0.318671	0.825695		1.07726	0.328811	0.600811	0.821383	0.84114	0.585245	0.79189	1.02572	0.933972	1.15605	0.333657	petA
		sml0004	o		0.96999	0.7538	0.662054	0.483449	0.573665	0.32866	0.149235	0.413437	0.735405	2.48325	1.72717	0.593527	0.460043	1.00689	0.791794	1.06132	0.974551	1.21045	1.02318	1.05925		petN
		sgl0002	o	0.898931	0.957434	0.758244	0.835251	0.553769	0.539703	0.427393	0.19575	0.476154	0.829634	2.59805	1.31032	0.466728	0.460707	0.898025	0.83293	1.16094	1.10485	1.20843	0.980093	1.09464	0.295292	ho
		sll0222	o	0.933578	0.764795	0.715771	0.788104	0.473189	0.363473	0.348909	0.232568	0.49764	0.775203	2.69055	0.612566	0.328291	0.509999	0.752428	0.806998	0.923384	0.903082	1.53402	1.30001	0.825054	0.666506	phoA like
		slr0342	p	0.904431	0.930408	0.891224	1.12175	0.890004	0.689261	0.501255	0.44785	0.373318	0.829409		1.06235	0.788731	0.871	0.870177	0.785207	0.774565	0.757301	1.04411	0.654732	1.33422	0.429013	petB
		slr0343	p	0.914214	0.930043	0.788921	0.929553	0.676118	0.558817	0.424695	0.441749	0.404418	0.849506		1.05484	1.09773	0.995796	0.876398	0.97853	0.824361	0.614836	1.05324	0.688266	1.35996	0.606568	petD
	Light stress response
		ssl1633		0.812677	1.30318	0.850541	1.17691	1.1582	2.30889	2.16971	3.86473	2.06125	1.3757		4.21041	7.21232	2.93207	1.47172	1.97495	0.674518	0.474849	1.1373	1.41108		3.89807	hliC
		ssr2595	q	2.29641	1.65116	0.464329	0.994247	0.930778	1.07701	0.843559	NS	0.548413	1.42924	NS	NS	NS	NS	NS	NS	NS	NS	NS	NS	NS	NS	hliB
		slr1544	q	2.28919	1.67379	0.437379	1.02348	0.780801	0.993608	0.81064	0.861176	0.542609	1.31643	0.462908	3.93432	125.716	6.94299	1.70947	2.20594	0.440854	0.531629	1.78319	0.739565	1.18747	28.3105	unk
		ssl2542		1.72228	1.98274	0.802602	1.23517	1.30306	1.72641	1.65173	2.1988	1.11882	1.41286	0.282598	5.56538	32.9827	6.45548	1.82139	2.42948	0.515311	0.38224		1.17699	1.42645	18.9819	hliA
		ssr1789		1.32169	1.18796	0.987818	0.950287	1.00654	1.40311	1.27824	0.857509	1.35822	1.06701		1.78671	3.03599	0.997545	1.03204	1.13192	2.02759	0.903863	0.936776	1.00972	1.53839	1.08335	hliD
		slr1295		1.00443	0.759652	1.30316	0.834263	0.23782	0.368247	0.760508	0.666356	1.07001	0.760671	2.61244	34.3562	21.8789	1.2411	1.41328	0.55145	27.9159	15.4993	0.200694	0.235921	1.65355	3.22455	idiA1
		slr0513		0.932118	0.741133	1.4791	0.938248	0.171368	0.254216	0.614793	0.566726	1.04118	0.76256		41.3036	30.4549	1.77865	1.82755	0.558498	23.242	14.742	0.101639	0.156513	3.17102	3.78101	idiA2
		slr1390		1.10579	1.30708	1.36291	1.47544	2.87933	2.358	2.23999	NS	2.23943	1.26928	NS	NS	NS	NS	NS	NS	NS	NS	NS	NS	NS	NS	ftsH
		slr0228		1.26316	1.18837	0.993441	1.19505	1.3289	1.11983	0.902184	1.06064	0.992883	1.10324		0.863407	4.41757	2.98702	0.919622	1.23151	0.58103	0.554804	0.918889	0.612352	1.20534	3.53537	ftsH
		slr1604		1.33598	1.52083					1.25291	1.34697	1.29636	1.26457		0.572985	2.70297	2.71084	1.02646	1.08667	0.750351	0.671775	1.04175	0.626037	1.4201	6.01982	ftsH
		sll1967	r	1.03581	1.25607	1.23533	1.22421	1.91797	1.98948	1.95315	2.10255	1.7887			0.805461	1.25637	1.2091	1.67818	1.1412	0.920549	0.808195	0.971542	1.2026	1.04996	2.69237	ygcA
		sll1968	r	1.0869	1.12584	1.37354	1.38614	2.64127	2.35255	1.71422	1.40552	1.60875	1.41643		0.491425	1.04739	0.910421	1.08653	0.69016	1.19597	0.960075	1.06359	1.05692	0.665362	1.7861	pmgA
		sll1969	r	1.39203	2.2711	1.62524	1.79342	3.32037	3.29921	2.48001	1.23432	2.17398	1.86738		0.458596	0.381626	0.68842	1.08099	0.65796	0.994092	1.16621	0.923069	1.08874	0.768434	0.808942	ho
		ssr2016		2.79831	2.37318	0.577173	0.965694			0.838515			0.831586		21.1384	428.245		1.24		2.26586	0.405672		1.05358	3.12978	8.26481	pgr5
	Cytochrome oxidase
		sll1899		0.91574	0.720652	0.845226	1.03439	0.791953	0.784904	0.894912	0.778262	0.942985	0.973723		0.310011	0.231582	0.912357	0.951077	0.792724	2.25747	1.65925	1.10251	1.04465		2.24511	ctaB
		slr2082		1.22598	0.861989	0.812653	0.986413	0.657411	0.693007	0.677153	0.511553	0.61196	0.847025		0.561025	0.283753	0.701023	0.763343	0.99762	1.35262	1.25409	1.24031	1.0001	0.929878	1.30196	ctaDII
		slr1379	s	0.823	0.967203	0.874673	1.08579	1.06021	0.773182	0.72538	0.595727	0.746541	1.2578		0.474426	0.400743	0.803035	1.20213	0.822074	2.3327	1.03511	0.601632	0.807626	0.888916	0.902947	cydA
		slr1380	s	1.04401	1.07206	0.900219	1.13501	1.18462	1.08694	0.874088	0.58619	1.12512	1.10804		0.37192	0.53965	0.928106	1.3394	0.807782	2.07555	1.02606	0.675711	0.773608	0.766392	1.238	cydB
	NADH deshydrogenase
		complex I
		sll0026	t	1.04452	0.735346	0.729694	0.627559	0.397472	0.357975	0.417679	0.37137	0.513682	0.65104		0.336674	0.43472	0.526851	0.88715	0.824987	1.00388	1.3105	1.20583	0.927493	1.28667	0.842999	ndhF4
		sll0027	t	0.864306	0.814957	0.837627	0.961914	0.884097	0.780229	0.755229	0.298736		0.924019		0.286107	0.680076	0.575633	0.808724	0.791	0.227737	1.13573	1.17318	1.07691	1.08415	0.621282	ndhD4
		sll1732	u	1.26374	1.11218	1.0052	0.818398	0.619769	2.28914	1.09403	NS	1.20614	0.396261	NS	NS	NS	NS	NS	NS	NS	NS	NS	NS	NS	NS	ndhF3
		sll1733	u	1.24817	1.08523	0.995366	0.914524	0.597751	2.30476	1.03762	NS	0.906609	0.342253	NS	NS	NS	NS	NS	NS	NS	NS	NS	NS	NS	NS	ndhD3
		sll1734	u	1.11342	1.17433	1.01506	0.887712	0.726493	1.80344	1.01686	0.860849	0.956627	0.38378		0.0900129	0.70511	0.559942	1.03895	0.941505	0.0890924	1.60734	0.870215	0.866107	2.83933	2.84588	cupA
		sll1735	u	0.557808	1.1351	0.929965	0.740023	0.608871	1.24499	0.772575	0.856139	1.00875			0.181391	0.506896	0.663192	1.05434	0.911317	0.10698	1.39503	0.849008	1.06105	2.42967	2.7419	ho
		sll0519	v	0.924118	0.897558	0.856038	0.999565	0.857869	0.947545	0.919698	0.82853	0.984114	0.829905		0.341653	0.882279	0.693777	0.999788	0.71856	0.447273	0.776171	1.25721	1.10413	1.12833	1.76154	ndhA
		sll0520	v	1.16151	0.875922	1.04412	0.921914	0.890971	0.894779	0.756127	0.854584	0.846554	0.913036		0.328405	0.409611	0.742038	0.824673	0.796397	0.485669	1.49018	1.25973	1.01628	1.18543	1.35263	ndhI
		sll0521	v	0.955779	0.882474	0.920642	1.0594	0.933217	1.02662	0.92341	0.628629	0.951522	0.879911		0.297022	0.437112	0.576406	1.10426	0.662258	0.446678	1.12557	1.09084	0.996142	1.1043	1.07501	ndhG
		sll0522	v	1.03344	0.863525	0.932007	0.984636	0.720347	0.790887	0.706124	0.733846	0.595939	0.874781		0.297571	0.346295	0.594325	0.813643	0.681351	0.422955	1.62946	1.24077	0.947748	1.28173	0.569769	ndhE
		slr1279	w	0.74594	0.881637	0.911341	1.14532	0.846934	1.0344	0.708897	0.712302	0.676604	0.897488		0.509837	0.450963	0.463328	0.936645	0.442117	0.248624	1.16388	1.21488	1.14831	1.0422	0.83636	ndhC
		slr1280	w	0.908913	0.883541	0.970258	1.22474	0.979913	1.09236	0.777381	0.990989	0.698244	0.932502		0.526255	0.31418	0.721472	0.698115	0.919856	0.301413	0.997169	1.45137	1.23821	1.18316	1.62236	ndhK
		slr1281	w	1.03551	0.990438	0.932543	0.927486	0.771524	0.801951	0.672348	0.72678	0.622293	0.958838		0.785528		0.572556	0.70414	0.693928	0.39519	1.28363	1.40853	1.16034	1.22124	1.52457	ndhJ
		sll0223		1.1076	0.745568	0.818223	0.903435	0.711696	0.814536	0.940941	0.94337	0.959242	0.776022		0.345431	0.322627	0.822268	0.8154	0.963942	0.405212	1.41437	1.42196	1.13086	1.14122	1.7726	ndhB
		slr1291		1.36241	2.94163	1.92776	2.85735	3.73712	7.00669	4.60713	5.0519	3.96297	1.13177	0.432221	0.401597	6.00191	0.681963	0.888853	0.783461	0.395963	1.47297	1.00625	1.17999	2.16846	17.8674	ndhD2
		slr2006	x	0.752407	1.33303		0.521573	0.418846	1.63781	0.466492	0.283008		0.603164		0.374209	3.89623	0.545597	1.5856	0.732249	0.437915	2.29447		0.331386	3.27548	1.61934	ho
		slr2007	x	1.1478	1.43214		0.732817	0.553293	1.28878	0.677793	0.451994	0.807373	0.634204		0.196654	2.37491	0.570065	1.27267		0.338464	1.71396		0.584955	3.21868	1.62864	ndhD5
		slr2008	x	1.00477	1.11915	1.22652	0.979117	1.27177	1.71595	1.14827	1.17173	0.825169	0.946501		0.26329	1.50113	0.670644	0.928683	0.74545	0.364206	1.3097	1.06364	0.560354	3.05788	1.08764	ho
		slr2009	x	1.14289	0.891416	1.08403	1.10041	3.08074	3.28552	3.15608	0.9286	3.29576	0.884653		0.147624	0.742363	0.537412	0.783272	0.762956	0.455545	2.16498	0.844283	0.749741	3.03371		ndhD6
		slr2010	x	0.816709	1.29578	0.992038	0.85018	0.925096	1.35406	0.938903	0.791162		0.790148		0.0956762	0.585215	0.539199	0.980996		0.484242	1.88812	0.752928	0.629225	2.18932	1.44884	ho
		ssr3409	x	1.1357	1.1464	0.987926	0.806902	0.944434	1.21833	0.979415	0.612661	0.7164	0.758371		0.637371	0.597535	0.531281	0.923312	0.705189	0.757103	2.42458	0.757575	0.768626	1.08688	1.37651	ho
		ssr3410	x	0.65219	1.3208	0.953032	0.919413	0.912448	1.35728	0.9535	0.900443		0.747383		0.231923	0.58437	0.596598	0.78931	0.831461		1.99019	1.07104	0.672159	1.56656	1.22332	ho
		slr2011	x	0.868237	1.22196	1.00124	0.907417	1.10581	1.13371	0.983886	0.764092	1.01959	0.860182		0.231203	0.891381	0.77066	1.37047	0.798206	0.39864	1.52343	0.986401	0.796047	2.02416	1.66396	ho
		slr2012	x	0.820066	1.20619	0.956172	0.922413	0.95953	1.12033	1.13172		0.95804	0.869812		0.852865			0.746019	0.961761	0.403191	1.28658	0.81453	0.73877	3.03764	0.866369	ho
		slr2013	x	0.913999	1.04618	1.01704	0.950491	1.20303	1.14075	0.995862	1.68339	1.0821	0.914166		1.16532	1.05175	1.00401	0.816109	0.873036	0.375081	1.20938	0.873815	0.842407	2.20437	1.04841	ho
		slr1623			1.01729	1.09084	1.01096	0.876525	1.39403	1.55599	1.88401				0.291885	0.171837	0.901333	0.983764	0.974014	0.484883	1.29601	1.3254	0.972859	1.00833	1.42569	ndhM
		sll1262		1.05213	0.715269	0.849541	0.848353	0.627251	0.588986	0.618075	0.452187	0.740567	0.804125		0.948892	0.615534	0.869471	1.03415	1.15641	0.751153	1.11881	1.07903	0.922077	1.0514	0.920722	ndhN
		NADH type2
		slr0851		0.988584	1.04863	0.913673	0.986335	1.24403	1.35188	1.50569	1.33971	1.65865			0.439554	1.56626	0.899577	0.738298	0.982499	1.35139	1.17662	1.37984	0.760443		1.51323	ndbA
		slr1743		1.25079	1.59278	1.6085	1.64457	1.78594	2.82693	2.65061	3.39554	2.28673	1.61561		1.30438	1.97036	1.87818	0.776735	0.884662	0.56362	0.829613	1.33759	0.968611	1.53302		ndbB
		sll1484		1.11974	0.821167	0.973948	0.865885	0.734376	0.906748	0.932055	1.63651	0.812486	0.945118		0.44795	0.729012	0.825621	0.8209	0.763852	1.25226	1.39808	0.87001	1.07358	0.92429		ndbC
Strain and				WT : Cd										1738:Cd	WT : H2O2					WT : Fe-		WT : Fe+		WT : Zn+		Gene name
treatment				WT : SC				WT Cd						WT : Cd			WT : SC			WT : SC		WT : SC		WT : SC
Time or C				15'	30'	60'	75'	90'	180'	300'	300b'	360'	960'	180'	15'	30'	180'	300'	420'	1-0	2-0	240'	360'	30'	240'
C: METAL TRANSPORT AND BINDING
	Possible Cobalt regulon
		sll0037		0.824481	0.372106	0.4583	0.432128	0.291657	0.395631	0.337255	0.225086	0.43153	0.948041	2.25051	0.491484	0.309263	0.59914	0.922957	0.6626	1.04693	1.39557	0.359038	0.501587	0.53565	0.52276	cbiX
		sll0381	a	1.00828	0.200385	0.302948	0.181511	0.331141	0.408934	0.2066	0.027699	0.314405	0.915064	6.65278	0.305281	0.372777	0.682418	1.28313	0.695138	1.36246	1.36152	0.0996659	0.128052	0.206539	0.260441	ho
		sll0382	a	0.941979	0.156361	0.227575	0.149978	0.158592	0.200981	0.172165	0.0671454	0.222155	0.755201	6.1574	0.848354	0.468028	0.872278	0.847994	0.992785	1.59327	1.33723	0.170722	0.174772	0.353588		ho
		sll0383	a	1.19205	0.238007	0.336318	0.288859	0.293876	0.302133	0.226715	0.266314	0.312256	0.73665		0.499535	0.399274	0.874339	0.992866	0.819204		1.76337	0.562539	0.372896		0.593609	cbiM
		sll0384	a	1.05776	0.415702	0.441144	0.560069	0.732369	0.679836	0.589589	0.107987	0.796659	0.837464	3.98	0.344894	0.197059	0.885543	1.03915	1.01784	1.07944	1.43542	0.197163	0.248965	0.477721	0.897282	cbiQ
		sll0385	a	1.15079	0.511844	0.621688	0.537838	0.653798	0.641368	0.564559	0.189317	0.700752	0.876545		0.304336	0.580041	0.937035	1.93531	0.712662	0.926336	1.32451	0.594581	0.594352	0.515369	0.595472	cbiO
	Ni Co Zn cluster
		slr0793	b	1.42629	2.68638	2.09952		2.62911	3.87849	2.29274	NS	1.8017	1.17062	NS	NS	NS	NS	NS	NS	NS	NS	NS	NS	NS	NS	nrsB
		slr0794	b		2.02625			1.85704	1.76106	1.06371	1.73374	1.48584			1.2316	1.23271		0.745854	1.1057	1.65774	1.50557	0.679226	1.02808	23.2923	166.464	nrsA
		slr0795	b	1.14146	1.99154	1.43964		1.26977	1.48781	1.28382	2.32431	1.08285	1.247					0.911962	1.22494	0.820008		1.09359	1.26548		17.2245	nrsC
		slr0796	b	0.980958	2.26553	1.98328		5.16469	4.73832	3.79973	7.73813	2.9995			1.90008	1.67195	1.13743	0.887347	1.47939	1.63845	0.939768	2.29012	1.36195	4.81982	2.73739	nrsD
		sll0794		1.0306	1.15908	1.18496		1.63491	1.7414	1.53988		1.84274	1.41634			1.5219	1.50104	1.06888	1.88564	1.36204	0.72036		1.20406	1.98841	5.07088	corR
		slr0797		1.24217	2.31809	1.74413	1.23049	1.92359	1.49629	0.828159	0.795778	1.00909			1.84089			1.46212		1.86324	1.44845		1.12844		46.631	corT
		sll0793	c	1.8351	2.44863	2.74073	2.72123	2.3523	2.6352	1.91161	2.68261	2.03904	2.95466		1.14453	1.32408	1.22393	0.848322	1.14028		1.53952		0.835532		5.50643	ziaB
		sll0792	c	2.84479	3.16465	3.49083	3.41422	3.83483	5.20199	3.96018	4.30237	4.13953	2.57858		1.41504	1.56714	1.24974	0.925256	1.35476	1.98917	1.50215	1.16995	0.949815	6.4779		ziaR
		slr0798		2.54303	5.10648	4.30161	4.24079	2.55431	3.31872	2.11605	3.07214	1.28525	1.85499		1.46065	1.65518	1.20013	1.14484	0.992935	12.9706	4.75495		0.614998	21.6796	4.22774	ziaA
	Znu cluster
		slr2043	d		0.589132	0.441284	0.837723	0.348792		0.642836		0.625223	1.21904		1.71073	1.10325	0.818347		1.25552	0.372363		1.303	1.74395	0.221391		znuA
		slr2044	d		0.824773	0.772432		0.567973	0.781831	0.847296		0.718655	0.861086		1.52323	1.14486		0.85886		0.652226	0.778989	0.899498	1.40965	0.456417		znuC
		slr2045	d		0.931968	0.831385	0.723126	0.960675	1.02602	1.06013	0.432094				1.35478	1.57038		1.04821	0.927719	0.926912	0.829879	0.865065	1.15283	0.641081	0.620177	znuB
	Ars cluster
		slr0944	e	1.14763	2.79249	2.00355	3.38738	9.36088	9.15528	8.55224	30.9154	7.61592	2.18783	0.417209	1.50323	1.3849		0.851058	0.964955	1.01208	1.03887	1.04639	1.07541	1.97404	8.9861	arsB
		slr0945	e		8.24084	5.48667	8.58611	29.5661	31.0691	25.7177	49.8575	24.5769	4.5577	0.439059				0.797372	1.3267		0.929901		0.894566		25.2846	arsH
		slr0946	e		4.43715	1.73119		16.7248	12.3813	15.2662	33.6498	10.8566		0.195387	0.733421			0.654076			0.952437	0.925024	0.997499		5.41918	arsC
	Mn transport and regulation
		sll1598	f	1.05399	0.869443	0.862809	0.861983	0.623564	0.583304	0.547903	0.0324779	0.470761	0.615501		2.17382	1.94442	0.399799	0.546838	0.527941	0.567017	0.197664	1.00804	0.324788		1.83776	mntC
		sll1599	f	1.00284	0.900265	0.902516	0.970816	0.732089	0.691157	0.715642	0.0976273	0.748939			3.93244	2.6812	0.38054	0.325427	0.757961	0.682447		1.26195	0.335126		0.94064	mntA
		sll1600	f	1.06103	0.861476	0.841118	0.926352	0.760358	0.748789	0.717022	0.271199	0.710743	0.768203		1.90533	1.64801	0.415185	0.381348	0.778471	0.846783	0.521765	1.37612	0.315517		1.29441	mntB
	Iron binding, transport and homeostasis
		Transport and binding
		sll1202	g		0.93897		0.766407			0.637829			0.80316		1.11763	1.00458	1.14308		1.42902	9.43993	3.34421					fecB
		sll1206	g		0.750034	0.854688	0.759366	0.351934	0.328361	0.379598		0.273547	0.749387			2.64668	0.790459	1.05889	0.667216	2.74541	3.10078	0.566956	0.780483		1.92776	fhuA
		sll1404	g		1.06856			0.766612	1.33909	3.89016	1.83646	5.38741	0.753956		3.3535	2.33164	1.24889	0.955335	1.17591	8.801	6.24231	0.557056	0.64461	1.46767		ExbB
		sll1405	g	0.916501	0.992353	1.00767	0.964413	0.894494	1.02195	1.59504	1.18812	1.74367	0.757432		2.34656	1.52911	1.17584	0.948005	1.11401	8.01426	3.71884	0.892709	0.599588	1.05824	0.729143	ExbD
		sll1406	g		0.822201					1.93315		2.68752	0.833535			8.3749		1.53781	2.09403	72.7047	35.4614	0.0447269	0.118935	1.18448	4.33533	fhuA
		sll1409	g		0.997489		1.43577					1.51021			0.998852								0.365515			fhuA
		slr1316	g								1.20244				3.69967	2.54247		0.686126	0.732672	2.70632	2.64592	0.838498	0.696014		0.687159	fecC
		slr1317	g	0.882974	0.996881	1.02484	0.966571	1.15113	0.942982	1.10073	1.35054	0.9338	0.999275		3.67667	1.78401	0.954302	0.841065	0.979945	2.34915	1.51065	0.856624	0.746396	1.49807	0.969722	fecD
		slr1318	g		0.778074	1.24745	0.801639	0.510648	0.759066	1.29014	1.27991	1.67934			20.3975	7.42725	1.61216	1.07383	1.13662	12.1927	11.2444	0.472247	0.463042	1.57445	1.93641	fecE
		slr1319	g		1.62974	1.33915	1.15071	1.60284	1.66358	1.917	1.91515	2.65131	1.25404		4.95828	3.53367	1.28959	0.701184	0.923019	10.3296	8.73688	0.352757	0.417006			fecB
		slr1490	g		0.877592			1.03867		1.80534					1.1872	4.49345	1.27146	1.21512	1.42831	7.72968	6.21338					fhuA
		slr1491	g	1.21911	1.03184	1.25973	1.1289	1.60911	1.91386	1.98433	1.31024	1.49325			1.15683	1.51932		0.72231	0.955524	2.06407	1.18465	0.860268	0.792373	0.858884	0.838049	fecB
		sll1878		1.1411	0.870098	1.18636	1.0122	0.414729	0.573894	0.926808	0.929345		0.790982		4.88922	4.22401	1.36402	1.14943	0.748974	8.35304	7.4037		0.383121	2.4158	4.05927	futC
		slr0327		0.919389	0.946351	0.889668	1.05778	1.16701	1.51441	1.44559	1.65573	1.35852	1.04794		0.421164	0.469086	0.889454	0.819376	0.925836	1.01976	1.16365	1.20592	0.952143	1.3648	2.05916	futB
		slr1392		2.06979	1.37302	1.0686	1.16697	1.1958	0.759966	2.29363	1.95554	3.14631	0.724789		4.25127	8.15408	3.89027	1.85569	1.23208	14.0871	12.7888	0.289282	0.579448		5.05774	feoB
		slr1890		0.870984	0.913488	1.06105	0.858006	0.571598	0.505492	0.641229	0.777115	0.428305	0.853593		2.40686	2.39571	0.913367	0.716053	1.00629	1.01949	0.679379	1.06498	0.873975	0.788141	0.5137	bfr
		ssl2250			1.39846	1.25855	1.01207	0.995171	1.24808	1.28256	1.38552	1.4328	1.03267		18.4012	22.4856	1.9552	3.06369	1.40612	16.3912	4.50257	0.290403	0.32425	0.88494	2.16626	bfd
		sll0221		0.932285	1.07239	1.07532	1.49842	1.80432	2.05318	1.71999	1.87654	1.26439	1.27897		1.1178	0.465905		0.77973	0.741232	0.704681	0.903438	1.68793	1.14879	1.30642	1.10071	bcp
Possible metal regulators
		sll1205	g		0.815392	0.813664	0.955648	0.352726	0.501335	0.930583	0.86528	1.08923	0.788021		3.17011	2.12654		1.07989	0.87798	8.28407	6.17881	0.363357	0.609312		1.10886	pchR-like
		sll1408	g		0.642454	0.891045	0.78687	0.708316	0.604386	0.954376	0.810804	1.1692	0.957145		1.71307	1.47381	1.16083	1.15738	1.71046	19.363	7.32728	0.26626	0.378984		0.429026	pchR-like
		slr1489	g		0.750414		1.16092		0.469459	0.979365	0.933084		0.711537		21.0418	22.0588	1.76283	2.51951		24.844	11.974	0.187368	0.378254		2.233	pchR-like
		slr1738		0.786718	0.804381	0.883008	0.78775	1.03187	3.35683	4.23245	4.81816	7.06344			10.9929	21.3883	7.64139	4.39537		0.979901	0.831423	1.30158	1.49839	0.709832	0.874448	perR-like
		sll1937			0.959141	0.938844		0.610285	0.560604	0.772468	0.716244	1.01697	0.897502		1.47949	2.66613	0.945603	2.13488		0.814755			1.287		0.614495	zur-like
		sll0567		0.935873	1.09102	0.97501	1.12728	1.34166	1.44872	1.46887	1.3846	1.58886	1.22394		0.782529	1.28877	0.878287	1.62968	1.52255	1.34727	0.935757	1.41753	1.60282	0.552645	0.993788	fur-like
Strain and				WT : Cd										1738:Cd	WT : H2O2					WT : Fe-		WT : Fe+		WT : Zn+		Gene name
treatment				WT : SC				WT Cd						WT : Cd			WT : SC			WT : SC		WT : SC		WT : SC
Time or C				15'	30'	60'	75'	90'	180'	300'	300b'	360'	960'	180'	15'	30'	180'	300'	420'	1-0	2-0	240'	360'	30'	240'
D: REDOX AND STRESS RESPONSE
	Glutathion synthesis and utilization
		slr1171		0.845679	1.23244	1.53842	2.09061	3.60446	3.26296	3.1988	4.21721	2.41633	1.90153		0.562338	0.448797	1.56826	0.982531	0.84917	0.835019	0.807719	1.22491	1.19215	1.02827		gpx1
		slr0381		0.953017	1.08669	1.50879	1.2593	1.94366	2.32007	2.60884	2.30816	2.65267	2.17409		0.834555	2.06513	1.49977	1.14843	0.761316	0.873712	1.0307	1.29989	1.42537	0.775779	1.56489	gloA
		sll1019		1.07479	1.03102	0.851978	0.887174	1.02035	1.1455	1.27136	1.4183	1.36686	0.897549		1.19437	1.44776	1.07937	0.849358	1.06738	0.994784	1.11077	1.0441	0.842298	1.14111	2.09502	gloB
		slr1259			1.89192	1.23514	1.36778	2.16743	1.58026	3.49571	3.70661	2.52287	2.03647		5.49949	9.43886	1.85089	0.81263	0.787923	1.35078	0.434276	1.59301	1.27326	0.674796	0.759172	gloB like
		sll0067			0.948341	0.935937	0.791968	0.703891	0.722862	0.627125	1.05098	0.568668	0.845255		3.28561	3.70316	0.861016	0.778184		0.546748	0.445653	1.41243	1.17837	1.05679	0.562644	gst
		slr1238		1.1722	1.20285	1.01939	0.826749	1.27917	1.68011	1.72852	1.6794	2.19889	0.965361		0.773377	0.726855	1.00506	1.49092	0.983335	0.957825	0.973209	0.745955	0.961666	1.12429	2.57052	gshB
		ssr2061		1.29799	1.12982	1.18986	1.25743	1.42444	1.90632	1.76137	2.19832	1.93226	1.18664		1.69899	1.1139	1.78589	0.847343	1.15556	0.811745	1.14757	1.12243	1.00461	1.41491	2.22729	grx2
		slr1846		0.858898	1.24876	0.984681	1.09077	1.91469	2.12753	2.1771		1.47089	1.12939	0.491456	1.86992	1.60241	1.07824	1.01291	1.05872	0.712922	0.934311		1.31665	1.81509	1.15054	YCF64
		sll0990		0.923865	1.10518	1.03766	0.98122	0.879297	0.688262	0.898012	0.750085	0.697118	0.818262		3.17542	5.79613	1.73588	1.36861	0.974559	1.07017	0.608734	1.57733	1.22804	0.687514	0.510595	adhC
		slr0591		1.16538	0.971183	1.25416	1.11445	1.18734	1.01588	1.12375	1.18471	0.987938	1.12411		0.388166	0.251261	1.13893	1.02122	0.92842	1.37853	1.15578	1.71846	1.0748	1.46286	1.64876	nrdB
		slr1164		0.78646	2.4979	1.79498	1.94678	1.78624	1.627	2.01057	NS	1.94563	0.806016		NS	NS	NS	NS	NS	NS	NS	NS	NS	NS	NS	nrdA
	Thioredoxins
		sll0554		0.927125	1.28874	1.12185	1.05554	1.10854	1.50201	1.60428	2.01584	1.91616	1.89167		0.96524	0.888027	0.764984	0.842849	0.835869	0.292684	1.18175		1.02452	1.10537	0.80222	ftrC
		ssr0330		0.773328	0.88675	0.76406	0.63807	0.456953	0.463145	0.536287	0.585768		0.778955		0.565874	0.641291	0.761856	1.00419	0.940439	0.803195	1.50563	0.875407	1.12994	1.14075	0.553484	ftrV
		slr0233			1.38424	1.32546		2.37372	1.69104	1.72465	1.62082	1.3996	1.11493	0.478199	4.41864	6.47767	2.58452	0.937069	1.26021	1.33252	0.749423	1.10044	0.913755	1.30958	1.28062	trxM1
		sll1057			1.00153	0.881132	0.813261	0.827643	0.838491	1.06723	1.1496	1.35759	0.787995		2.49422	3.48964	1.17244	0.896668	1.17799	1.33185	0.759026	1.07781	1.06029	0.895338	0.527431	trxM2
		sll0755	a	0.957607	0.940813	1.27421	1.32539	2.35833	1.73425	1.74808	1.73837	1.8236	1.33998		0.661409	0.367219	1.13988	0.932066	0.824829	0.851113	0.973419	1.91446	1.52574	0.521908	1.10224	tpx
		sll0756	a	0.757244	1.04801	1.26598	1.40915	2.05425	1.46499	1.44045	1.57975		1.22656		0.97449	0.337421	1.26731	0.956758	0.938454	0.792334	0.629826	2.27368	1.49983	0.796423	0.914415	unk
		sll1499		1.15235	1.02233	1.03138	0.923948	0.742852	0.673368	0.748348		0.938117	0.946371		0.379628	1.59868	0.884232	0.951626	1.05935	1.02805	0.992198	0.5232	0.907079	0.853884	0.912211	glsF
		sll1980		1.08432	1.00148	1.35177	1.23137	2.22459	2.01218	1.99757	2.29995	1.89648	1.26891		0.84167	0.547385	1.1268	0.827513	0.966	0.797869	0.834972	1.30718	1.06349	1.00255	1.34549	trxA
		slr0600		1.04531	1.17303	1.33901	1.53864	2.25874	1.97672	1.64137	1.90166	1.26379	1.41617		1.14012	0.835944	1.87378	0.953063	1.12388	1.17615	0.824751	1.19964	1.09189	0.893221	0.778415	trxR
	Ferredoxins
		ssl0020		0.804728	0.85497	0.854351	0.759476	0.496053	0.428084	0.391304	0.281727	0.299635	0.578505		1.75209	1.45563	0.513269	1.00461	0.406069	0.391421	0.283359	0.756352	0.451699	1.11377	0.381844	fedI
		slr0144	b	0.907199	0.760608	0.975029	1.08001		0.382414	0.333036	0.354731	0.251543	0.677504		4.2706	5.19194	0.569452	0.852202	1.47258	1.05434	0.288563	1.36883	1.03973	0.785793	0.295633	ho
		slr0145	b	NS	NS	NS	NS	NS	NS	NS	0.336177	NS	NS		14.5208	7.71612	0.456643	0.848102	1.05771	0.890556	0.299162	1.35117	1.21581	1.09659	0.154772	unk
		slr0146	b	0.707216	0.757522	1.04908	1.08541	0.732361	0.38869	0.2943	0.274121	0.215946			15.6752	14.0921	0.386589	0.77941	0.770362	1.30485	0.379773	1.23487	0.949704	1.24041	0.1547	ho
		slr0147	b	1.08948	0.778383	0.990715	1.071	0.782153	0.418379	0.355403	0.263139	0.2838	0.589651		7.88547	26.0542	0.503223	0.97844	0.8344	0.932202		1.10932	0.938489	0.924125	0.285492	ho
		slr0148	b	0.888676	1.02245	1.03838	0.921656	0.700951	0.418989	0.450741	0.270854	0.272946	0.64525		6.04258	11.1025	0.439587	1.06833	0.729077	0.972504	0.379798	1.19761	0.927855	0.937826	0.347153	fedV
		slr0149	b	0.919287	0.769099	0.960658	0.923208	0.638732	0.358875	0.298119	0.273349	0.227329	0.651617		8.09298	9.27212	0.416091	0.777852	0.787488	0.925297	0.370707	1.11926	0.957835	1.19529	0.263223	ho
		slr0150	b		0.835123	0.889893	0.952966	0.669355	0.454849	0.403305	0.29264		0.607553		5.39455	8.99856	0.405536	1.14078	0.718176	0.707456	0.262925	1.16632	0.99077	0.89626	0.338458	fedIV
		slr0151	b	1.05857	0.893611	0.937485	0.918612	0.689697	0.47537	0.463739	0.326125	0.31928	0.627396		4.13076	8.52038	0.401245	0.745376	0.691681	0.775526	0.271266	1.10445	1.11169	0.889212	0.450843	unk
		sll1382		1.06076	1.26695	1.17151	1.22694	1.88729	2.12253	2.39153	2.16451	2.53168	1.28057		0.901742	2.51768	2.30582		1.51656	0.906514	0.633136	1.37142	1.47297	0.689128	2.39703	fedII
		slr1828		0.864493	0.80231	0.880542	0.862637	0.752211	0.923127	0.89386	0.43159	1.03763	1.01146		0.376389	0.311809	0.840934	0.944741	0.928595	1.11409	1.17307	1.14886	1.15028	1.03703	0.876798	fedIII
		ssl3044		0.894341	1.3409	0.984375	0.824497	0.517596	0.527153	0.588575	1.15225	0.550321	0.905058		2.94558	23.0933	6.246	1.93964	2.98041	0.495005	0.435219	1.38458	1.26865	1.47926	4.69261	fed ho
		slr1643		0.943482	0.882384	1.01607	0.78246	0.460516	0.357536	0.306137	0.325794	0.275091	0.921649		0.966238	0.73465	0.512495	0.742808	0.900982	0.958925	0.972125	1.6749	1.05801	0.689658	0.566778	petH
		ssl1263	c		0.910007		0.933757	0.651742	0.512543	0.423907	0.499798		0.895425		0.899587	1.24484	0.876245	0.826142	0.867948	3.15045	1.50475	0.882388	0.484779	0.915652		ho
		sll0661	c	0.920096	0.893022	0.905767	0.925221	0.660035	0.462447	0.382601	NS	0.411244	0.900765		NS	NS	NS	NS	NS	NS	NS	NS	NS	NS	NS	ycf35
		sll0662	c	1.15264	0.956356	0.842857	0.960194	0.813748	0.51909	0.483868	0.489949	0.662227	0.90313		0.485552	0.602751		0.92165	1.09738	2.69947	1.8777		0.559846	0.952928	1.26794	fedVII
		ssl2250			1.39846	1.25855	1.01207	0.995171	1.24808	1.28256	1.38552	1.4328	1.03267		18.4012	22.4856	1.9552	3.06369	1.40612	16.3912	4.50257	0.290403	0.32425	0.88494	2.16626	bfd
	Iron-sulfur cluster biogenesis
		sll0088	d	NS	NS	NS	NS	NS	NS	NS	2.71294	NS	NS	0.469729	3.55685	3.44176	1.99681	1.40986	1.90825	0.594555	1.02137	1.187	1.19624	1.51487	1.62897	sufR
		slr0074	d	0.820994	1.8963	1.45767	1.89781	4.52398	3.16307	3.21285		2.44554	1.00535	0.370367	0.897234	2.11833	2.30932	1.58839	1.66616	0.31625	0.652419	1.40073	1.57778	4.18771	6.77728	sufB
		slr0075	d	0.713557	2.28453	1.45532	1.79498	4.28922	3.90836	3.30738	4.93206	2.39492	0.972359	0.359661	0.744438	1.6409	2.94392	1.87534	1.97012	0.365192	0.496444	1.64901	2.07721	3.74983	6.15599	sufC
		slr0076	d	0.678874	1.97106	1.43404	1.86985	4.69651	3.49172	2.73596	4.6331	1.75365	0.856931	0.37293	0.639523	0.911107	2.07442	1.26519	1.55217	0.429384	0.539974	1.36714	1.68377	3.03357	5.02792	sufD
		slr0077	d	0.774106	1.4096	1.30512	1.46521	3.20364	2.30735	1.79335	2.45485	1.74039	0.941758	0.251028	0.474367	1.5627		1.86431	1.21042	0.618127	0.604517	1.3621	1.68666	2.23324	4.99439	sufS
		slr1417		1.07359	1.40589		1.49333	1.86098	2.04383	1.45318	1.56676	1.31499	1.29992		2.91411	2.62908	1.6387	1.0517	1.24769	0.754108	0.889635	0.999541	0.841553	1.2394	2.15572	sufA
	Dehydrogenases/rieske/detoxification and redox functions
		sll1621		0.664155	0.875511	0.80866	0.544459	0.636839	1.50744	0.9859	1.31998	1.42356	0.754846	5.8244	34.2721	20.8499	6.04271	4.51734	4.85695	0.699886	1.50452	1.18321	0.899301	0.720379		ahpC
		sll1159		1.27805	0.360003	1.33485	3.20946	1.74646	3.56793	3.83411	5.52156	4.53454	5.3209	0.192309	7.03143	0.260295	2.37218	1.88782	3.12338	0.941614	1.10664	1.16855	1.60428	1.15224	1.13448	ahpC like
		slr1516		NS	NS	NS	NS	NS	NS	NS	2.1989	NS	NS		0.993364	1.09457	1.64446	1.01314	1.35755	0.12043	0.444263	2.08571	1.69948	1.17314	2.75249	sodB
		sll0217	e	1.28492	1.09417	0.794491	1.03248	0.797319	1.28139	2.47283	3.15639	3.05029	1.21358		1.39593	1.67114	1.15375	0.793399	1.38962	0.519429	3.4345	0.6487	0.768571	1.07199	2.99201	flv4
		sll0218	e	2.47272	1.02306			0.97292	4.59051	4.44165	6.02187	3.55729	0.547413	0.35	0.442032			0.426102	0.790168	0.0417815	3.62802		1.75589		5.96013	ho
		sll0219	e	2.11554	1.02653	0.818539	1.17098	1.10772	1.85834	1.70995		1.65925	0.802776	0.313708	0.235429	1.04297	0.863415	0.771554	1.14566	0.2977	3.95738	2.28306	1.10501			flv2
		sll1521		0.919095	1.08059	1.03858	0.889048	0.626331	0.724136	0.822958	0.790766	0.773727	0.890484		1.60703	2.41099	0.797178	0.866088	0.925189	0.710811	1.28289	1.0423	1.01173	0.943831	0.695383	flv1
		sll0250		0.90936	0.991055	0.994502	0.95862	0.985434	0.917613	1.00503	0.790769	1.01322	0.985519		0.35998	0.642518	0.899599	1.47804		3.35465	3.29498		1.27021		1.24171	dfp
		sll0264			1.25614	1.02943	1.19371	1.67362	1.91023	2.06038	2.27543	1.73574	1.51402		0.77569	1.54456	1.00749	1.1572	1.03148	1.36591	0.78191	0.735281	0.740149		1.36938	vanA
		sll1849		1.10479	0.896013	0.970227	1.03619	1.24674	1.46439	1.75484	2.09832	2.03509	1.05032		1.75016	0.941534	6.99198	2.29023	3.7399	0.910471	0.70501	1.14676	1.17317		0.705966	vanA like
		sll1869		0.776911	0.810662	0.760602	0.836959	0.606769	0.513326	0.58524	0.445441	0.683824	0.820839		0.624426	0.442812	0.89069	0.919478	1.13302	0.832763	1.44051		1.13819		1.50492	cbaB
		slr1167		0.854213	1.0219	1.10479	1.26727	2.00063	1.57756	2.26334	2.37998	2.45556	1.06806		0.820489	0.890146	1.84693	0.991163	1.33347	0.802193	0.594297	1.7884	1.14225	0.810077	0.57129	gldA
		slr1519	f	1.09138	1.19324	1.0901	1.30935	1.79054	2.05998	2.35025	2.21837	2.27751	1.24304		0.792735	1.94852	1.07058	1.04548	0.933238	0.878688	0.629062	1.16169	1.49798	0.638461	2.48071	ho
		slr1520	f		1.01702	1.06856	0.952467	1.4149	1.67559	1.92615		2.24299	1.07803		1.08072	1.37699	0.945117	1.30761	0.977972	0.877738	0.813797	0.828286	1.17304	1.01865	3.17397	fucO
		sll0330		1.01592	1.82205	1.26853	1.22627		7.34439	9.26066	18.18	11.8043	4.2706		8.93762	14.281	4.73408	1.21097		0.627823	0.502256	0.890331	3.16288		7.33276	fabG
		slr0886		0.95048	0.876499	0.815694	0.757175	0.508707	0.416354	0.410772	0.431293		0.753953		0.978284	0.400575	0.801714	0.784251	1.39839	1.01317	1.41315	0.957342	0.986728	0.931805		fabC
		slr1051		0.859597	0.972808	0.883978	0.797054	0.442843	0.386893	0.487781	0.384063	0.350946	0.837106	2.29382	0.500028	0.410284	0.592928	0.785184	0.761294	0.544959	0.955668	1.28197	1.03674	0.843769	0.358229	fabI
		slr1791		1.08991	0.972561	1.04768	0.763198	0.733561	0.833855	1.031	0.917587	1.24987	1.13463		0.481374	0.3257	0.948646	1.51339	0.864374	0.899721	1.0958	1.3598	1.5155	1.04117	1.05995	cysH
		sll1058		0.964501	0.864714	0.803123	0.951806	0.402889	0.4084	0.440819	0.379277		0.666021		2.08429	2.59623		1.39311	0.896909	0.852482	0.603392	1.33249	1.21748	0.820953	0.379733	dapB
		sll1440		0.954024	0.87717	0.750134	0.646021	0.561546	0.542355	0.569269	0.510949	0.775946	0.833838		0.806929	0.837305	0.674129	0.697328	0.965641	1.0929	1.00158	0.939336	0.904392	1.42035	0.558565	pdxH
		slr0782		0.883896	0.861787	0.765358	0.798715	0.53877	0.491798	0.502697	0.841446	0.501034	0.725223		1.42365	1.30073	0.912632	0.931654		0.797933			0.916188	1.34074	0.757254	yobN
		slr1517		0.858981	0.905477	0.809782	0.830289	0.548843	0.745332	0.842207	0.790747	0.942087	0.889605		0.596104	0.289765	1.03444	1.04069	1.25512	0.872193	1.25361	1.31376	1.14514	1.43713	1.22995	leuB
		slr1556		0.859778	1.05511	1.10193		1.31288	1.1881	1.36735	1.12692		1.02854		1.96607	Infinity	1.31222	0.932046	1.11647		0.799918		0.702636		0.888441	ldhA like
		slr2123		1.05974	0.908641	1.08097	1.21213	1.3777		1.41171	1.4887	1.1458	0.93827		1.12845	0.659091	1.18951	0.861699	0.993291	0.938012	1.00996	1.15561	1.19456	1.10823	2.46743	serA like
		slr1755		1.10474	0.920653	1.00503	0.959774	0.827566	0.953492	0.87547	1.06164	0.863376	0.976981		0.490437	0.491901	0.783873	0.882112	0.927515	1.26992	1.02521	1.11636	1.00657	1.14301	0.62512	gpsA
		slr0682		1.10128	1.25032	1.15185	1.2349	1.67712	2.24427			1.78407	1.27115		1.97048	1.77192	1.281	0.7969	0.919942	0.858979	0.820082	0.956787	0.942279		0.63577	hisD
		sll1908		0.896972	0.945574	0.816824	0.858556	0.600635	0.734248	0.833893	0.55186	0.980592			0.450389	0.491188	0.640777	1.00197	0.791853	1.04509	1.04139	1.2185	1.54553	0.857622	0.704256	serA
		sll1085		1.19821	1.06861	0.998575	1.01434	0.867236	1.17025	1.71559	2.61876	1.484	1.41612		0.316119	0.798975		1.29118	0.836763	1.36443	0.979929		1.24757		1.64749	glpD
		sll1308			0.74338	0.713715	0.631629	0.384466	0.295493	0.414405		0.452508	0.663176		0.927169	1.03768		0.776739	0.955353	1.55838		0.899576	0.690662	0.988061	0.182868	dH like
		sll0815	g	0.944886	0.975953	0.990316	0.92971		0.840878	0.848015	0.503044	0.946128	0.994959		0.488294	0.402278	0.830047	1.11967		0.611543	1.27957		1.07466		1.48026	unk
		sll0816	g	1.17841	0.958891	1.01031	0.904682	0.934504	0.97407	0.988295	0.537767	1.0553	1.02444		0.379155	0.551765	0.772557	1.02943	1.03604	0.866125	1.30683	1.26389	1.20698	1.03071	1.2748	iolG
		sll0817	g	0.834775	0.906753	0.977241	1.00753	1.12903	1.10733	1.19923		1.19787	0.995291		0.319247	0.696501	0.655159	1.11131	0.863833	0.908317	0.762143	0.965281	1.33156	0.846654	1.48306	miaA
		slr1208	g		1.02126	0.943753	1.03205	0.61042	0.538219	0.663487	0.677397	0.5574	0.822732		1.28389	2.36997	0.840374	0.769851	1.22148	0.635045	0.645505	1.26114	0.961412	1.09235	0.474251	fabG like
		slr1209	g		1.07955										0.97524	5.27096		0.834761	1.09871	0.613039		0.92698	3.43429	1.02401	0.371863	ho
		sll1987		1.16382	0.843775		0.931781	0.666119	0.659747	0.754077	0.460638	0.766122	0.910719		1.73778	1.15096	1.0702	0.888145	0.942697	1.29165	1.19633	1.16789	0.997879	0.671406	0.452909	katG
		sll1615			0.96211	0.99482	0.988511	1.0913	1.05188	1.21703	1.70203	1.34141	0.802632		1.67174	2.00571	2.12623	0.940104	1.38388	0.920555	0.72941	1.02486	0.870929	1.02619	1.07959	thdF
		sll0450		1.26096	1.04107	0.90468	0.951568	0.677308	0.587389	0.74714	0.460441	0.724471	1.35212		8.70782	3.49288	0.886964	1.3516	0.822039	2.98958	0.525306	1.12574	1.4015	0.9976	0.435651	norB
	Hydrogenase
		sll0322		1.54639	0.883799	0.911893	0.786837	0.549896	0.579392	1.05662	0.871297	1.11019	0.718821		0.559994	0.870026	0.615941	1.29524	0.6253	0.279621	0.683408	1.40922	1.46078	0.758433	0.565468	hypF like
		slr1675		0.669382	2.56983	1.55103	1.79634	6.3734	5.13819	3.79556	10.4056	3.62275	1.35064		0.915629	6.93216	5.99249	1.80441	2.76079	0.456516	0.528616	1.42445	1.38743	1.13518	5.67092	hypA1
		sll1077	h	0.644713	2.43269	1.5581	1.061		0.347673		0.262315	0.578976	1.18601	2.89782	0.216249	0.248709	0.238671	1.18293	1.81414	1.22906	1.39571	0.440353	0.543521	1.31983		speB2
		sll1078	h	0.585195	2.06551	1.46384	0.838741	0.602134	0.207393	0.219113	0.234765	0.22138	1.40002	3.25274	0.408913	0.126034	0.240576	1.40517	1.87535	1.16976			0.363437	1.31313	0.471574	hypA2
		sll1079	h	0.613067	2.36242	1.84544	1.08095	0.908658	0.258302	0.290402	0.233596	0.28174	1.33667	1.87	0.551649	0.109408	0.348353	1.27844			1.17362		0.385565	1.29679	0.545938	hypB
		sll1080	h	NS	NS	NS	NS	NS	NS	NS	0.198686	NS	NS	2.36346	1.09532	0.885583	0.329171	1.14973	1.60914	1.71568	1.34723	0.597138	0.420988	1.33041	0.485426	ssuA
		sll1081	h	0.676822	2.29813	1.48332		1.03002	0.347642	0.454015	0.24471	0.63794	1.15597		0.614479	0.279939	0.299567	1.63981	1.81293	2.3696		0.35482	0.397141	1.04291	0.43256	ssuC
		sll1461	i	1.1916	1.00139	1.28539	1.41383	1.85122	1.74893	1.60079	2.17636	1.47627	1.33379		0.443777	0.672616	1.00578	0.732058	0.805821	0.958537	0.99298	0.919622	1.15322	0.744446		ho
		sll1462	i	1.08288	1.23947	1.31615	1.63678	2.83045	2.92941	2.48968	2.41404	1.83896	1.53529		0.479735	0.615944	1.28613	1.16266	0.745717	0.723237	0.755488	1.08535	1.35103	0.975083	1.77533	hypE
		slr2135	j	0.841727	0.719972	0.720768	0.646014	0.42018	0.496845	0.547544	0.37531	0.522257	0.871995	2.28033	1.368	0.70855	0.417193	0.618757	0.440514	0.346853	0.895309	1.12065	0.728715	1.24657	0.320708	hupE
		slr2136	j	1.1485	0.838602	0.872524	0.710577	0.425995	0.371808	0.418512	0.474506	0.416051	0.777264		1.49096	0.668913	0.523782	0.862844	0.860657	0.802333	1.00286	1.36656	1.27317	1.05038	0.521515	GcpE
		slr1498		0.826691	1.32404	1.31609	1.62671	2.81237	2.92892	3.02253	3.02931	2.28337	1.42681		0.680831	1.22751	1.43346	0.726628	1.01075	0.965643	0.906729	1.24368	1.05365	1.13514	1.51367	hypD
		ssl3580		0.660778	0.838598	0.996961	1.42071	1.50694		1.56518		2.77799	1.10594		0.36938	0.480825		0.90997	0.957537	1.24019			1.61353			hypC
		sll1220		1.32832	0.917112		1.17657	0.946232	0.868163	0.786821	0.998722	0.856481	1.07717		2.20713	1.11913	0.974209	0.791202	0.955855	0.870821	0.726554		0.993471	0.926554	0.697771	hoxE
		sll1226		1.22031	0.82874	1.05952	1.17047	0.973552	0.776308	0.660841	0.873923	0.598322	1.11247		1.97312	0.54825	0.862519	0.779061	1.07367	1.11803	0.982127		0.873584	1.08973	1.19603	hoxH
Strain and				WT : Cd										1738:Cd	WT : H2O2					WT : Fe-		WT : Fe+		WT : Zn+		Gene name
treatment				WT : SC				WT Cd						WT : Cd			WT : SC			WT : SC		WT : SC		WT : SC
Time or C				15'	30'	60'	75'	90'	180'	300'	300b'	360'	960'	180'	15'	30'	180'	300'	420'	1-0	2-0	240'	360'	30'	240'
E: CARBON ACQUISITION AND ASSIMILATION
	Carbon transport
		slr1512	a	1.1085	1.34266	0.812458	0.678223	0.455698	1.05142	0.274324	0.162327	0.874153	0.256803		0.133109	4.56019	0.495763	1.2005	0.674904	0.0351163	1.61181	0.0921989	1.2934	2.31268	1.90669	sbtA
		slr1513	a	1.54132	1.15414	0.824654	0.605324	0.360472	0.618042	0.242834	0.182898	0.720893	0.287974		0.35601	2.95257	0.874985	1.0309	1.28023	0.040459	1.61794	0.2214	1.07779	2.1687	1.02328	sbtB
		slr1515		0.988253	1.03288	1.01502	0.868903	1.01322	1.19007	1.41206	1.24089	1.40383	0.966691		0.476129	1.13679	0.946828	1.06408	0.984406	0.792041	0.90052	1.01869	1.17464	0.944461	0.997693	ictB
		slr1302		0.948093	0.921563	0.902396	0.76545	0.637537	0.41577	0.622857	0.565824	0.625675	0.708837		1.96397	3.04225	0.830994	1.0871	1.24632	0.829977	0.614346	1.76885	1.32183	0.753394	0.499984	cupB
		slr0040	b	1.45176	1.08871	0.995908	0.968299	0.859992	0.909322	0.904965	0.567074	1.04065	0.482785		1.11926	2.58358		0.736376		0.0144837	1.03886	0.252638	1.16122			cmpA
		slr0041	b		1.82621					0.29283	0.248754	0.34556			0.425406	0.573791	0.315059	0.572753	0.486498	0.0189392	1.28695	0.0865893	0.50153	1.39811		cmpB
		slr0042	b	1.29634	1.01229	1.03975	1.02722	1.0671	1.11121	0.953689	0.734962	1.01833	0.512134			2.10898	0.661465	1.10951	0.779233	0.016234	0.990693	0.689641	1.08291		2.26427	porin
		slr0043	b	1.10036	1.17746	1.01628	1.02009	0.927251	0.96062	0.699998	0.834027	0.737512	0.482764			0.616951		0.616959	0.634428	0.0358622	1.00335	0.630724	0.666562	1.38448		cmpC
		slr0044	b	1.09829	0.902463	1.03371	0.92579	1.04676	0.898886	0.755928	0.318879	0.922375	0.756242		0.0888016	0.265238	0.403718	0.719487	0.480691	0.118204	0.978568	0.299809	0.424819	0.763601	0.872022	cmpD
	CO2 fixation
		slr0009		NS	NS	NS	NS	NS	NS	NS	0.858734	NS	NS		0.603729	0.495271	0.726744	0.996247	0.906551	0.402638	1.05475	1.17377	1.22959	1.07091	0.451391	rbcL
		slr0011	c	1.06006	0.869102	0.977429	1.04678	0.723515	0.557681	0.863806	1.56465	0.748206	0.440938		0.393741	0.346705	0.524336	0.997162	0.765344	0.648591	1.124	1.29174	0.950237	0.705024	0.782186	rbcX
		slr0012	c	1.07265	0.87884	0.893669	0.78244	0.31191	0.329345	0.642214	NS	0.560288	0.444552		NS	NS	NS	NS	NS	NS	NS	NS	NS	NS	NS	rbcS
		slr1347		0.918075	0.894008	0.923827	0.761696	0.512355	0.519751		0.621553	0.837304	1.04036		2.05262	0.922082	0.967774	1.26069	1.02359	0.862519	1.01455	1.25151	1.09002	0.95972		cca
		sll1028	d	1.37977	0.922669	0.816204	0.811589	0.494523	0.461204	1.07719	1.04927	0.741085	0.497046		0.584426	0.81308	0.495829	0.968501	0.735586	0.205351	0.677256	1.68415	1.50739	1.11741	0.248477	ccmK2
		sll1029	d	1.31426	0.825838	0.794331	0.854537	0.409245	0.423997	1.08764	0.955291	0.758548	0.515531		0.274124	0.612241	0.368147	1.15295	0.506174	0.294906	0.728623	1.77936	1.68919	0.768823	0.347567	ccmK1
		sll1030	d		0.982974	0.863461	0.684879	0.363759	0.35264	1.07985	0.912126	0.740312	0.509575		0.559827	0.515617	0.452896	0.957261	0.726931	0.227081	0.767676	1.661	1.51778	1.05739	0.366987	ccmL
		sll1031	d	1.0071	0.862654	0.90012	0.936598	0.729596	0.79411	1.16759	0.813665	1.27686	0.876853		0.221761	0.830968	0.524188	1.77486	0.638503	0.180019	0.606003	1.70412	1.93987	0.736991	0.507975	ccmM
		sll1032	d	1.26699	0.933835	0.803792	0.825036	0.553478	0.509256	1.07993	0.900206	0.86432	0.590967		0.148261	0.716475	0.523801	1.12996	0.689217	0.225164	0.624434	1.47964	1.85992	0.723341	0.455701	ccmN
		slr1839		0.922909	0.875298	0.703383	0.721024	0.437737	0.359101	0.382831	0.381422	0.521846	0.780878		0.412342	0.289012	0.534902	0.796958	0.897123	0.734141	1.11992	1.19592	1.12953	1.08752	0.43681	ccmK4
		sll1525		0.87282	0.779164	0.980328	0.910546	0.597623	0.339113	0.245889	0.331653	0.264064	0.711891		0.867819	0.506023	0.810809	0.729832	1.33174	0.680394	0.761922	1.62982	1.13757	1.29602	0.445053	prk
		sll1342		0.898552	0.780093	0.947228	0.814048	0.615087	0.50037	0.414938	0.543802	0.499694	0.835417		1.3694	0.582266	0.576845	0.815708	0.877483	1.02678	1.49993	1.06569	0.984667	1.02079	0.85385	gap2
		slr0783	e	1.12751	0.771223	0.817754	0.708913	0.388695	0.439524	0.444774	0.496723	0.562496	0.835227		0.514819	0.328778	0.611396	0.849102	1.00868	0.968431	1.33137	0.951251	1.20862	1.06456		tp1
		slr0784	e	0.867429	0.780987	0.837099	0.850191	0.689813	0.791261	0.588667	0.461665	0.687757	0.801221		0.360101	0.623068	0.544256	0.816277	0.806201	1.07285	1.6926	0.786879	0.841654	1.32863	1.05649	ho
		sll0934		0.949933	1.0982	1.17738		2.16355	1.35544	1.88871	1.36136	1.32117	1.07818		0.918437	0.840093	1.13639	1.3188	1.06336	1.11801	0.839799	1.28913	1.05124	0.771195	1.18797	ccmA
	Regulatory functions
		slr2031		0.805207	1.1249	1.20598	1.30546	2.15187	1.61752	1.29344	0.748875	1.60909	1.08183		1.07966	1.25989	0.971816	1.70644	0.943708	1.5347	1.28244	1.21017	1.01551		1.02397	rsbU
		ssl0707		NS	NS	NS	NS	NS	NS	NS	0.326657	NS	NS		0.558227	0.358334	0.643768	0.787714	1.02514	2.67916	1.4774	0.38074	0.493343	0.665252	0.582538	P-II
		slr1529		1.53652	1.81963	1.29301	1.14329	1.47778	1.73324	1.46852	1.07354	1.74849	1.96916		0.844598		0.713896	0.742369	0.82269	0.65122	0.907545	0.807417	0.891698	0.94119	0.542699	ntrC like
		slr1860			0.798635	0.845195	0.862353	0.786182	0.458777	0.401727	0.340063	0.314487			2.02146	0.841458		0.837825	1.12979	1.47887	1.8856	0.823805	0.0219021	1.24925	0.723522	icfG
		sll0359		1.37389	1.17433	1.30533	0.841548	0.328325	0.208417	0.21171	0.22611	0.149183	0.839823		1.77787	2.56237	0.818403	0.994787	1.2392	0.644667	0.777173	0.928454	0.763213	0.832074	0.568343	ho
		sll0822		0.967496	0.884649	0.774288	0.569488	0.263694	0.186835	0.164476	0.205357	0.178024	0.673806	2.69877	0.599412	0.203328	0.748061	1.22983	1.46175	0.853467	1.29264	0.714752	0.998674	0.914523	0.475401	ho
		sll0030		1.06201	0.945365	0.988907	0.992343	0.813911	0.942593	0.919547		0.880486			0.851905	1.24406		0.805306		0.160753	1.23835	1.06118	0.868822			cmpR
	Glycolysis
		slr0952		0.838174	1.12846	1.37279	1.54864	3.16353	2.74377		3.29648	2.53786	1.20653		1.06272	0.555525	1.73566	0.900318	1.21308	0.624327	0.648267	1.2427	1.21138	1.04508	1.04637	fbpII
		slr2094		1.11023	0.837624	0.751746	0.729832	0.311896	0.257413	0.180413	0.202522	0.161056	0.563085		0.505668	0.717598	0.426112	0.752081	0.628467	0.639028	0.794586	1.26746	1.14713	0.855593	0.479444	fbpI
		sll1196			0.844989	0.784332	0.863646	0.601965	0.517306	0.711945	0.534697	0.654432	0.985589	2.09082	3.46025	1.21977	0.754696	0.887731	1.2052	2.41925	1.01808	0.787081	0.898588	1.04656	0.27464	pfkA
		sll0745			0.826065	1.0383	1.12014	1.22189	1.11718	1.38444		1.14909	1.07013		5.94731	2.44654	1.47365	0.942377		0.900041	0.555766	0.987567	1.00609	1.00661		pfkA
		sll1275		1.1237	0.894685	0.805745	0.693345	0.523113	0.545984	0.554216	0.396377	0.641474	0.749302		1.29737	1.85841	0.70756	0.99252	0.943049	0.82667	0.675695	0.952117	1.10245	0.820965	0.730565	pyk2
		slr0394		0.819665	0.823354	0.806278	0.684532	0.358404		0.28855	0.23157	0.325438	0.684493		0.267138	0.696422	0.638562	1.11029	0.733167	1.11986	1.19244	0.967602	0.809732	0.674916	0.915207	pgk
		slr0752		0.919148	0.671006	0.597023	0.458738	0.246839	0.387363	0.396595	0.330922	0.397908	0.834163		0.367661	0.19028	0.493051	0.894839	0.681445	0.999339	1.32293	1.21189	0.961639	0.745569	0.577803	eno
		slr1945		1.12825	0.711079	0.78476	0.6727	0.402953	0.338828	0.333618	0.294499	0.349265	0.662217		0.489409	1.20294	0.65822	0.890277	0.676049	1.07608	0.878472	1.39006	1.31573	0.785297	0.905145	gpmA
		slr1124		1.0218	0.764495	0.8286	0.582055	0.257808	0.257084	0.254771	0.209198				0.291756	0.353596	0.558221	0.79412	0.828368	0.99073	1.13964	0.87436	1.10256	1.04475	0.655482	gpmA
		slr0783		1.12751	0.771223	0.817754	0.708913	0.388695	0.439524	0.444774	0.496723	0.562496	0.835227		0.514819	0.328778	0.611396	0.849102	1.00868	0.968431	1.33137	0.951251	1.20862	1.06456		tpiA
		sll0018		0.913942	0.730472	0.996986	0.823048	0.520861	0.419553	0.339156	0.594223	0.340069	0.728034		0.842652	0.767818	0.984895	0.934331	1.04209	0.781418	0.996578	1.22939	0.921581	1.03423	0.92431	fbaA
		slr1349		1.06899	0.87803	1.00433	0.895081	0.987731	0.813307	0.841568	0.856659	0.859076	0.980279		0.452034	0.321091	0.843083	0.956357	0.821187	1.10423	1.48039	1.00128	1.07924	1.06017	1.39398	pgi
		slr1350		1.29812	1.16995	1.33548	2.01853	1.73624	1.17045	0.742548	0.942183	0.558472	0.774539		0.33794	0.167513	0.976966	0.913829	0.982846	0.804471	1.4064	0.985666	0.957651	1.40205	1.9285	desA
	Pyruvate and acetyl-CoA metabolism
		sll0920		0.978271	0.82885	1.02173	0.885378	0.665614	0.541609	0.596248	0.570308	0.548291	0.825245		0.202855	0.59303	0.694833	1.09756	0.807198	1.17671	0.988147	0.955933	1.15773	0.694229		ppc
		slr0301			1.01583	1.07576	1.17876	1.0675	1.14515	0.892728		0.875834	1.27345		39.483	6.4431		0.754487		0.996935	0.568684	0.736133	1.11632		0.164813	ppsA
		sll1019		1.07479	1.03102	0.851978	0.887174	1.02035	1.1455	1.27136	1.4183	1.36686	0.897549		1.19437	1.44776	1.07937	0.849358	1.06738	0.994784	1.11077	1.0441	0.842298	1.14111	2.09502	gloB
		slr0091		1.01893	0.899646	1.06049	1.08539	1.10064	0.994206	1.02994	1.696	0.93325	1.02899		0.52125	0.723793	3.9174	1.14888		0.820946			1.19981	0.992298	2.95781	aldH
		sll0542		1.01862	0.835351	0.873869	0.948721	0.746423	0.713115	0.752889	0.550598	0.90175	0.985635		0.910526	0.691084	0.658509	1.14411	0.772165	0.936002	1.08128	0.910879	1.05717	0.741179	0.474067	acs
	Pyruvate dehydrogenase
		slr1096	f	1.19996	0.840884	0.824282	0.734738	0.314635	0.304122	0.333064	0.319528	0.293929	0.746311		0.92123	0.54816	0.645461	0.779296	0.85658	0.620687	0.836095	1.50264	1.18722	1.08119	0.411921	pdhD
		slr1097	f		0.881442	0.751325	0.584826	0.336245	0.355467	0.367505	0.29218	0.347089	0.704789		0.861562	0.999662		0.718733	0.74718	0.68394	0.943742	1.47017	1.66447	1.07525	0.295392	ho
		slr1098	f	0.93621	1.00889	0.808737	0.832124	0.499824	0.429859	0.459652	0.249537	0.491094	0.740338		0.977516	1.7972	0.498008	0.95474		0.785289	0.691163	1.15129	1.18204	0.733499	0.443298	ho
		slr1934		1.28252	0.936944	0.985442	0.835134	0.538665	0.439736	0.462759	0.446489	0.453522	0.954699		0.392183	0.351998	0.576135	0.960852	0.64587	0.789676	1.30002	1.00307	1.16228	0.937673	0.590106	pdhA
		sll1721		0.888259	0.947455	0.897859	0.801993	0.624296	0.494359	0.611939	0.564187	0.582721	0.873755		0.567306	0.26515	0.651368	0.913254	0.990863	0.992467	1.03063	1.44055	1.23594	1.1832	0.567345	pdhB
		sll1841		1.14138	0.904629	0.90577	0.775523	0.49631	0.573382	0.614701	0.690628	0.697386	0.804125		0.521283	0.635101	0.679876	0.998604	0.83338	0.735378	1.06462	1.18552	1.34111	0.769931	0.693883	pdhC
	Pentose phosphate pathway
		sll1070		0.880229	0.881863	0.91144	0.852555	0.648558	0.413248	0.528563	0.335152	0.447687	0.781818		0.386309	0.712945	0.54321	1.33855	0.692022	0.758434	1.13622	1.39644	1.49746	0.789844	0.778548	tkt
	Glycolate pathway
		sll0404		1.22156	1.0464	1.07321	1.05535	0.897639	0.923439	0.949363	0.993124	0.89152	1.06285		0.370466	1.10531	1.16983	1.06074	0.894468	1.25992	1.12213	0.99742	0.936121	0.908119	1.02792	glcD
		sll1831		1.07426	0.86346	0.965076	1.02343	0.833192	0.853539	0.953322	0.74975	1.03495	0.960202		0.298095	0.652777		0.798659	0.853042	0.919227	1.12584	0.915521	1.02766	1.1059	0.514373	glcF
	TCA cycle
		sll0823		1.10243	0.83953	0.817617	0.717657	0.57164	0.539756	0.542679	0.451215	0.702472	0.975509		0.757686	0.262507	0.919138	0.975715	1.34142	0.933541	0.870002	1.68328	1.25815	0.947584	0.860506	sdhB
		slr1289		1.07344	0.917225	0.920439	0.758626	0.557036	0.638941	0.583607	0.312065	0.642533	0.862415		0.112632	0.337535	0.732651	1.31874	0.834487	2.40883	1.75333	0.768075	0.914828	0.650365	0.830713	icd
		sll0891	g	0.715829	0.97721	0.968162	1.11357	1.32506	1.19032	1.21681	1.3848	1.34053	1.0495		2.62924	1.73852	1.22955	0.858321	1.0829	0.85914	0.690447	1.11719	1.21954	1.0783		mdh
		sll0892	g		1.11405	1.07969	1.09006		1.34106	1.34829	1.50194	1.49108	1.00023		2.30844	1.32014	1.76018	0.94525	1.42155	0.667431	0.416679	1.33118	1.30419		1.06954	panD
		ssl1690	g	NS	NS	NS	NS	NS	NS	NS	1.35414	NS	NS		3.22292	2.76016	1.29837	0.889534	0.944046	1.05239	0.568176	0.977367	0.953758	1.24933		ho
	Sugars
		slr0493		0.94108	0.991607	1.37618	1.39568	2.01462	1.9116	1.80729	1.69248	1.88205	1.83008		0.771644	0.886934	1.28816	1.07335	0.674987	0.891854	0.990108	0.702128	0.983857	0.718102	1.86496	manC like
		slr1448		1.12042	1.25102	1.36535	1.2808	2.05881	1.97227	2.15601		1.90363	1.39273		0.780374	1.23493	1.19069	0.930813	0.946091	0.861891	0.765992	0.910443	1.04745	0.844974	1.1049	kdgK
		slr0193	h	1.1206	0.883697	1.03029	1.078	0.525872	0.389717	0.340417	0.376528	0.358318	0.885489		1.55185	1.6442	1.06353	0.934175	1.07135	0.777524	0.85569	1.32393	1.01107	0.824066	0.599654	rbp3
		slr0194	h	0.966581	0.899739	0.830308	0.792703	0.539041	0.498409	0.49738	0.204735	0.641538	0.94874		1.36495	1.34822	0.642455	0.886956	0.742697	0.754387	0.850216	1.35149	1.00228	0.747337	0.473998	rpiA
		sll1212		1.01281	0.606812	0.756155	0.572418	0.278747	0.336141	0.556996	0.356336	0.455105			0.351093	0.2242	0.58243	0.783084	0.711032	0.633182	1.6099	0.546107	1.12224	0.952923	0.880678	gmd
		slr1166		0.794689	0.901413	0.845044	0.905893	0.857094	0.790431	0.783033	0.367146	0.824896	0.9374		0.542962	0.35021	0.658143	1.04792	0.968695		1.31133	1.55879	1.18205		0.651438	wcaD like
		slr1078	i	1.16161	1.19674	1.06636	1.29544	1.53193	1.879	1.71473	2.19568	1.64748	1.19696		1.76501	2.00941	2.17766	1.34026	1.1881	0.731424	0.83168	0.898304	0.958242	0.680456	0.65132	GALE like
		slr1079	i	1.1146	1.19998	1.38839	1.77272	2.97512	2.77958	2.415	3.19402	2.14668	1.43732		1.25551	1.34922	2.29236	1.0275	1.2283	0.881025	1.07849	1.02448	1.18431	0.789988	1.77153	unk
		ssr1768	i	0.969026	1.41913	1.27086	1.45348		2.50588	2.32248	NS	2.33141			NS	NS	NS	NS	NS	NS	NS	NS	NS	NS	NS	unk
		slr1081	i		1.23513	1.27466	1.4714	1.89661	2.02956	1.84484	1.78621	1.39177	1.57028		1.7069	1.72225	2.16595	1.72076	0.993255	0.933403	0.882347	1.10977	1.34872	0.814672	0.899812	ho
		slr1082	i	1.29552	1.15678	1.4407	1.622	3.28256	2.77416	2.59094	2.42433	2.9116	1.50504		1.60128	1.75511	2.31688	1.19614	1.21331	0.854846	0.900077	1.03311	1.06754	0.877294	0.804309	unk
		slr1083	i	1.14027	1.29738	1.42218		2.40973	2.3161	1.84626	2.50571	1.5555	1.35905		1.50112	1.62958	2.0623	1.02842	1.07871	0.776126	0.950025	1.17001	0.984692	0.935918	1.40307	ho
		sll1558		1.05329	1.01498	0.976616	1.12231	0.985797	0.892937	0.896311	0.907755	0.849383	0.930415		1.37831	3.63533	2.47954	1.88564	1.4376	0.70506	0.756916	1.13878	1.41935	0.774093	1.22986	mpg
		slr0942		1.03594	1.04732	1.05113	1.16935	0.963986	0.813998	0.876654	0.756326	0.786288	0.864042		2.71499	2.37985	0.829934	0.79895	1.16638	0.86454	0.621731	0.923219	0.859138	1.00862	0.688874	gre3
		slr1299		0.812636	0.74504	0.745373	0.808697	0.537506	0.653108	0.6946	0.585794	0.69199	0.758457		0.342981	0.281786	0.80894	0.78815	0.993744	0.946128	1.4558		0.862238	1.44164	1.09079	ugcl
		sll1370		0.925648	0.80225	0.888201	0.787791	0.997543	1.14324	0.927313	1.02264	0.914456	0.945626		0.371369	0.435704	0.38314	1.41272	0.831589	1.08268	1.2824	0.988525	1.2802	0.730946	1.22061	rfbM
		ssl2153		NS	NS	NS	NS	NS	NS	NS	0.749396	NS	NS		0.295229	0.443256		0.915807	0.689079	0.638547	1.13055	0.858958	1.19772	1.19941		rpiL
	Other
		sll0726		0.796239	0.745151	0.734754	0.752902	0.387163	0.409731	0.398396	0.360221	0.413002	0.749306		0.686401	0.275608	0.625247	0.805623	0.744022	1.09322	1.11375	1.3477	0.922583	0.972605		pgm
		slr1176		0.766282	0.839342	0.971709	0.973071	0.521577	0.341422	0.278532	0.243058	0.276514	0.79763	2.33838	0.291561	0.129939	0.544625	0.587699	0.745499	0.906525	1.37592	1.17459	1.03503		0.621248	glgC
		sll0927		0.812055	0.760285	0.896127	0.840409	0.67301	0.564944	0.421144	0.399416	0.409725	0.798887		0.422969	0.362096	0.736254	0.800519	0.659419	0.461755	0.946433	1.62796	1.58552	1.22604	2.10723	metK
		sll1688		1.03886	3.5978	0.610539	1.38819	2.07526	2.53833	2.00505	2.53031	1.93869	1.05155		0.617974	9.82146	1.70733	0.970535	1.0568	0.453771	0.371969	2.92257	3.1906	1.22703	3.19008	thrC
		slr0186		0.821557	1.10292	1.185	1.26356	1.51407	1.32615	1.41459	1.52691	1.64677	1.19372		1.83501	3.32198	1.21606	0.978554	1.01575	1.01405	0.869133	1.19715	1.2422	0.836347	1.17918	leuA
Strain and				WT : Cd										1738:Cd	WT : H2O2					WT : Fe-		WT : Fe+		WT : Zn+		Gene name
treatment				WT : SC				WT Cd						WT : Cd			WT : SC			WT : SC		WT : SC		WT : SC
Time or C				15'	30'	60'	75'	90'	180'	300'	300b'	360'	960'	180'	15'	30'	180'	300'	420'	1-0	2-0	240'	360'	30'	240'
F: NITROGEN TRANSPORT AND ASSIMILATION
	Nitrogen transport
		sll0108		0.635969	0.814793	0.817674	0.764371	0.798714	0.333269	0.17931	0.067999	0.207125	0.907318	3.29703	0.162177	0.0861584	0.315422	0.939793	0.856075	28.9562	3.43695	0.123594	0.174407	0.558145	0.417761	amt1
		sll1017		0.569906	1.06423	1.04657	1.06636	0.827043	0.538025	0.574095	0.125108	0.574598	0.709858		0.09846	0.170008	0.575714	1.14602	1.37527	5.3485	3.63777	0.429051	0.359284	0.714079	0.67646	amt2
		sll1450	a	0.931779	1.44566	1.60598	1.10563	1.00586	0.480504	0.192065	0.0656276	0.138229	1.01903		0.035913	0.0571959	0.290287	0.991166	0.395294	14.9386	16.9637	0.0591325	0.0859542	0.785711	1.23003	nrtA
		sll1451	a	NS	NS	NS	NS	NS	NS	NS	0.0704	NS	NS		0.098289	0.0707714	0.336743	0.647286	0.596266	12.7566	8.84667	0.116804	0.113209	1.14441	0.852563	nrtB
		sll1452	a		1.90067	1.45308	0.935939	0.765398	0.377693	0.0831988	0.0891311	0.0702737	1.04693		0.0692914	0.0642877	0.294858	0.575984	0.517167	4.85273	2.54342	0.086792	0.096388	0.990271	0.619989	nrtC
		sll1453	a	0.795343	1.591	1.41378	0.962495	0.779308	0.333438	0.105257	0.0850582	0.0840442	1.08856		0.0450396	0.0683704	0.346325	0.549769	0.51675	4.00702	2.48855	0.119251	0.140486	0.941742		nrtD
		slr0447		0.577181	0.712261	0.648492	0.624143	0.401754	0.219594	0.0739045	0.0820362	0.0577589	0.871643	2.6226	0.240864	0.0500032	0.731736	0.744684	0.845508	7.98301	7.32113	0.324434	0.54644	0.848175	0.779351	urtA
		slr1200	b	0.832575	0.984993	0.814527	0.617509	0.503761		0.236443	0.120134	0.234541	0.646425	2.31363	0.0313152	0.0762042		0.97743	0.90296	8.63122	6.03699	0.406366	0.415967	0.864503	1.03349	urtB
		slr1201	b	0.830519	1.00056	0.789642	0.652109	0.523488	0.405858	0.351097	0.307598	0.336939	0.773036		0.0797204	0.143553	0.560933	0.891595	1.17833	6.91963	3.72597	0.353882	0.415792	0.791411	0.735265	urtC
		sll0374		0.919074	0.789583	0.935866	0.968121	0.91664	0.90752	1.06182	0.854629	1.22413	1.0052		0.605115	0.501159	0.959189	0.845467	0.908765	0.89128	1.49147		1.13123		2.02525	urtE
		sll0764		0.842116	1.06613	1.00362	0.964755	0.992574	0.996404	1.12418	0.933854		1.00562		0.544502	0.985776	2.49681	1.94355		2.20192	0.953989	0.800423	0.751714	0.742368	1.22293	urtD
		sll1270		1.01547	0.714725	0.708746	0.750143	0.549376	0.451174	0.315593	0.231517		0.653781	1.94821	0.0381785	0.352813	0.473336	0.661387	0.630689	3.90392	2.59351	0.580152	0.354936	0.783978	0.775055	bgtB
	Glutamate family / Nitrogen assimilation
		slr1746		0.636177	0.566613	0.584247	0.583252	0.698828	0.594052	0.283348	0.257716	0.380793			0.447012	0.351347	0.665906	0.894844	0.660108	2.47438	1.99841	0.497877	1.09515	0.884329	1.42925	murI
		slr1898		0.844131	0.861553	0.919662	0.931669	0.741956	0.632622	0.536869	0.518447	0.50057	0.761202		0.192877	0.2308	0.658026	0.841993	0.806412	1.74249	1.37865	0.598717	0.805609	1.04767	0.937324	argB
		sll1454	a	0.706912	1.52191	1.42847	1.04278	1.10192	0.449182	0.167612	0.105715		1.60075		0.0685576	0.0872815	0.44177	0.878083	0.628767	12.7713	7.33319	0.169591	0.183547	1.22332	0.913739	narB
		slr0898	c	0.940808	1.41115	1.14407	0.814335	0.466129	0.260469	0.112062	0.0779988	0.0990924	0.7499		0.0391818	0.117548	0.369843	0.944744	0.907497	21.4753	22.1005	0.118611	0.0889085	1.25388	1.0428	nirA
		slr0899	c	1.00699	1.3959	1.22931	0.777215	0.381841	0.237009	0.103803	0.0667684	0.0943728	0.984094		0.0876167	0.134601	0.336286	0.940223	0.629008	9.77215	9.35647	0.177569	0.187188		0.4848	cynS
		slr0900	c	1.03379	1.25463	1.12362	0.799401		0.335532	0.180196	0.135856	0.220027	0.916984		0.0416711	0.178575	0.4158	1.01116	0.715645	8.96414	2.05667		0.31865	0.909533	0.847372	moeA
		slr0901	c	0.860518	1.11961	1.19607	1.01503	0.816187	0.465752	0.261119	0.239934	0.332545	0.981559		0.0584774	0.0542223	0.554802	1.12753	1.13939	7.87049	4.47327	0.425259	0.400669	0.989532		moaA
		slr0902	c	NS	NS	NS	NS	NS	NS	NS	0.330199	NS	NS		0.134309	0.497575	0.618705	1.05329	0.901106	2.54293	2.09461	0.408429	0.551606	0.88206	1.04837	moaC
		ssr1527	c	NS	NS	NS	NS	NS	NS	NS		NS	NS			0.342382		1.26415					0.572156			moaD
		slr0903	c	0.573457	1.07585	1.40218	0.979441	1.16926		0.461779			1.09583		0.350319	0.707665	0.716424	0.794851	0.890023	2.06942	1.5845	0.716942	0.670126			moaE
		slr0288		0.61573	0.967764	1.17972	0.729916	0.463854	0.249016	0.157017	NS	0.136432	0.683428		NS	NS	NS	NS	NS	NS	NS	NS	NS	NS	NS	glnN
		slr1756		NS	NS	NS	NS	NS	NS	NS	0.146322	NS	NS	2.42886	0.0911858	0.0601946	0.550414	0.855559	0.712197	15.3945	15.0339	0.364115	0.431506	1.20503	0.731697	glnA
		slr2001		1.05582	0.889916	0.726192	0.777546	0.414106	0.500638	0.57042	0.420822	0.557403	0.761162		0.504258	0.673291	0.702712	1.02042	1.02384	1.35537	1.40674	1.00143	1.03273	0.99277	0.761418	cphB
		slr2002		1.0839	1.05898	0.983736	0.898851	0.675852	0.532963	0.517966	0.296717	0.539308			0.153335	0.480298	0.607964	1.45237	0.872905	2.45664	1.78882	0.700363	0.857188	0.680256	0.953829	cphA
		sll1515		0.818183	0.816562	1.09121	1.80066	1.96277	4.06425	6.79085	6.82392	10.6282	1.02679	0.500364	51.8824	104.946	5.90149	1.82689	2.88169	0.12719	0.144885	4.54637	5.28363	0.501209	3.00805	gifB
		ssl1911			1.0734	1.11444	1.78484	3.16249	6.01569	13.1592	25.5276	9.0236	1.19378	0.425162	19.7216	174.894	7.04578	3.57589	4.45113	0.0175248	0.0545742	9.84336	10.0003	0.369158	1.65098	gifA
		sll1499		1.15235	1.02233	1.03138	0.923948	0.742852	0.673368	0.748348		0.938117	0.946371		0.379628	1.59868	0.884232	0.951626	1.05935	1.02805	0.992198	0.5232	0.907079	0.853884	0.912211	glsF
		slr2079		1.21721	1.25033	0.994725	0.997529	0.842082	1.31819	1.25671		1.29246	1.40768		0.497022	0.641115	0.633803	0.931898	0.693001	0.910608	0.962903	1.07509	1.26479	0.863205	0.943119	glsA like
		slr0585		0.78181	0.937886	1.01878	0.958586	0.858868	0.78801	0.716346	0.587262	0.67452	0.899475		0.108557	0.194914	0.583214	0.843104	0.739705	1.32956	1.5184	0.860481	1.17772	0.835325	1.20098	argG
		sll0373		1.05746	0.93272	1.12676	1.05181	1.17371	1.36304	1.37326	1.73894	1.4532	1.18135		0.509119	0.253898	0.916994	0.836811	0.850582	0.814169	1.07381	1.23359	1.11206	1.05986		proA
		slr1133		0.969861	0.826788	0.831115	0.945103	0.608036	0.638669	0.716237	0.397933	0.772569	0.843382		0.695089	0.407582	0.73309	0.898146	1.1796	1.28489	1.3209	1.05943	0.921014	1.07382	0.277496	argH
		slr1256		1.07598	1.0788	0.973729	0.975964	1.19365	1.2864	1.48687	1.48191	1.4397	1.21784		0.44278	0.816439	0.783906	0.928203	0.573576	1.00292	1.06661	0.687325	0.906955		1.26205	ureA
		slr1899		0.972682	0.959829	1.01714	1.04776	1.34185	1.25256	1.24997	1.11896	1.31195	1.02563		0.304141	0.490889	1.27781	1.599	0.881195	1.32409	1.12056	0.831613	1.10446	0.708308	1.37673	ureF
		slr0710		1.22173	0.934925	1.07377	1.07969	0.77834	0.688124	0.710385	0.866017	0.713958	0.948457		1.73555	2.50916	0.69417	0.887713	0.663714	0.560895	0.711173	1.13098	1.46924		0.255419	gdhA
		sll0100		0.954349	1.03966	1.01103		1.03627	1.35336	1.30816	2.68777	1.24238	1.16419		2.70346			0.746559		1.14048			1.13711	2.13366	2.35001	hipO
		slr0387		1.10636	1.14961	1.14623	1.03434	1.16538	1.42089	1.30631	3.33738	1.67514	1.25374		1.64411	2.45305	1.18042	0.742366	1.06007	0.922231	0.657735	0.903232	0.93888	0.986653		nifS
	Amino acids and amines
		sll1498		1.06478	0.925585	1.03405	0.964209	1.13253	1.09257	0.997657	1.15126	1.13779	1.23357		0.336384	0.451704	0.717533	0.953976	0.81162	1.18498	1.30283	1.07275	1.11445	0.829615	1.59166	carA
		sll0370		1.06104	0.739783	0.826813	0.806968	0.589758	0.587448	0.689408	0.470115	0.718353	0.874778		0.360182	0.669725	0.704752	0.881903	0.922631	1.29339	1.23195	0.249404	1.19046	0.818191	0.986724	carB
		sll0573		0.835404	1.08026	1.03964	1.05678	1.14126	1.30613	1.37565	2.12675		1.17419		6.69477	1.65556	1.33918	1.05046	1.26814	0.765076	0.468678	1.13548	0.945675	1.25777	0.484405	arcC
		sll0227	d	1.0635	1.07432	1.02421	1.2265	1.14438	1.16839	1.60244	1.63876	1.13898	1.26912		1.75266	0.828823	1.00668	0.737155	1.40835	0.584587	0.697798	1.79398	1.40167	0.905852	1.12	ppiB
		sll0228	d	1.12739	1.13968	1.02182	0.906457	1.02587	1.32356	1.63812	1.58974	1.4318	1.20698		2.12352	0.754018	0.854654	0.837778	0.886164	0.579291	0.874658	1.31612	1.0883	1.12224	1.04157	speB1
		sll1077	e	0.644713	2.43269	1.5581	1.061		0.347673		0.262315	0.578976	1.18601	2.89782	0.216249	0.248709	0.238671	1.18293	1.81414	1.22906	1.39571	0.440353	0.543521	1.31983		speB2
		sll1078	e	0.585195	2.06551	1.46384	0.838741	0.602134	0.207393	0.219113	0.234765	0.22138	1.40002		0.408913	0.126034	0.240576	1.40517	1.87535	1.16976			0.363437	1.31313	0.471574	hypA2
		sll1079	e	0.613067	2.36242	1.84544	1.08095	0.908658	0.258302	0.290402	0.233596	0.28174	1.33667		0.551649	0.109408	0.348353	1.27844			1.17362		0.385565	1.29679	0.545938	hypB
		slr0293		1.1058	1.13274	0.990291	1.08544	1.11475	1.40905	1.20288	1.49215	1.26004	1.12026		0.219215	1.09479	1.47558	0.9413	1.00391	0.71508	0.720586	0.914171	0.925758	0.964023	4.24054	gcvP
		slr0229			1.14926						1.3552		1.04446		1.73991	1.9023	0.966283	0.847489	1.00695	0.74554	0.651817	1.5008	0.78464	1.34106		mmsB
		slr1705		1.20424	1.05661	1.09159	1.29238	1.49037	1.68331	1.85852	1.86001	2.07156	1.03415		3.01812	2.86757	2.18551	1.23848	1.29711	0.761172	0.573388	1.48975	1.45768	0.689962	2.92458	aspA
		sll0422		0.883422	0.943888	0.807703	0.791388	0.543136	0.661323		0.442245	0.81735	0.850799		3.75716	2.42004	1.91913	0.967571	1.30947	0.843519	1.23291	1.01436	0.850372	1.26141	0.733067	ybiK
		slr0090		1.25744	1.00493	1.16826	1.43253	1.70968	1.62702	1.36911	3.62633	1.29555	1.27741		0.196608	0.392221	1.61305	1.04752	1.53508	1.00961	1.13394	1.34448	1.03628		3.58496	ppd
		sll0938		1.00035	1.04783	0.94436	0.728317	1.1321	1.24398	1.64508	1.71976	2.18191	1.09257		1.15896	1.45061	1.8592	1.01258	1.27714	0.816004	0.709433	1.08373	0.967315	1.45751	1.43445	MurE
		sll1234		0.858948	1.04412	1.05196	1.03655	1.40607	1.33514	1.38934	1.44229	1.05816	1.03713		0.577413	0.575576	0.887645	0.706572	0.739694	1.06257	1.19326	0.765982	0.753524	0.816498	2.86303	ahcY
Wild type (WT) and slr1738 null-mutant (1738) cells of Synechocystis were continously challenged for the indicated periods of time (in min.) prior to transcriptome analyses (Methods). Standard growth conditions are referred to as SC, while excess (+) or limitation (-) of either iron (Fe) or zinc (Zn) are respectively indicated as + and -. For the Fe starvation stress, the switch in Fe concentrati…
Bold and grey boxes highlighted the figures corresponding to upregulation and downregulation, respectively, whereas spaces were left empty in case of aberrant figures. NS stands for non-spotted genes. The regulated genes, represented by their Cyanobase (http://www.kazusa.or.jp/cyano/cyano.html) identifier (extreme left column) and names (extreme right column) were sorted according to the pathway …
