# Supplementary material for: Cadmium triggers an integrated reprogramming of the metabolism of Synechocystis PCC6803, under the control of the Slr1738 regulator
Source: BMC Genomics. 2007 Oct 2;8:350. doi: 10.1186/1471-2164-8-350 (PMC2190772; doi:10.1186/1471-2164-8-350)
Supplement: Additional file 5 — Dye-Swap-correlations. The data provided indicate (for each time of the 5 kinetics) the correlation coefficient between the two ratio samples obtained with the two microarrays of each dye-swap. [file 1471-2164-8-350-S5.xls]

## Sheet: correlations
Cd treated
time	15	30	60	75	90	180	300	360	960
sample 1	0.67956	0.939749	0.817849	0.918693	0.891809	0.914205	0.896082	0.915578	0.701493
sample 2			0.92098				0.965628
H2O2 treated
time	15	30	180	300	420
sample 1	0.942833	0.893238	0.809633	0.598309	0.658256
Zn excess
time	30	240
sample 1	0.858677	0.876648
Fe excess
time	240	360
sample 1	0.681292	0.885173
Fe deficiency
dose	1-0	2-0
sample 1	0.867969	0.915549
