# Supplementary material for: Cadmium triggers an integrated reprogramming of the metabolism of Synechocystis PCC6803, under the control of the Slr1738 regulator
Source: BMC Genomics. 2007 Oct 2;8:350. doi: 10.1186/1471-2164-8-350 (PMC2190772; doi:10.1186/1471-2164-8-350)
Supplement: Additional file 6 — GSM numbers of all microarray experiments. This table provides the links for accessing our microarray data which have been deposited in the GEO website. [file 1471-2164-8-350-S6.xls]

## Sheet: GSM-list
GSM	URL	Description
GSM84561	http://www.ncbi.nlm.nih.gov/geo/query/acc.cgi?acc=GSM84561	Synechocystis cells treated 15 min with 50 µM cadmium sulfate, replicate 1
GSM84562	http://www.ncbi.nlm.nih.gov/geo/query/acc.cgi?acc=GSM84562	Synechocystis cells treated 15 min with 50 µM cadmium sulfate, replicate 2
GSM84563	http://www.ncbi.nlm.nih.gov/geo/query/acc.cgi?acc=GSM84563	Synechocystis cells treated 180 min with 50 µM cadmium sulfate, replicate 1
GSM84564	http://www.ncbi.nlm.nih.gov/geo/query/acc.cgi?acc=GSM84564	Synechocystis cells treated 180 min with 50 µM cadmium sulfate, replicate 2
GSM84995	http://www.ncbi.nlm.nih.gov/geo/query/acc.cgi?acc=GSM84995	Synechocystis cells treated 300 min with 50 µM cadmium sulfate, replicate 1
GSM84996	http://www.ncbi.nlm.nih.gov/geo/query/acc.cgi?acc=GSM84996	Synechocystis cells treated 300 min with 50 µM cadmium sulfate, replicate 2
GSM84997	http://www.ncbi.nlm.nih.gov/geo/query/acc.cgi?acc=GSM84997	Synechocystis cells treated 30 min with 50 µM cadmium sulfate, replicate 1
GSM84998	http://www.ncbi.nlm.nih.gov/geo/query/acc.cgi?acc=GSM84998	Synechocystis cells treated 30 min with 50 µM cadmium sulfate, replicate 2
GSM84999	http://www.ncbi.nlm.nih.gov/geo/query/acc.cgi?acc=GSM84999	Synechocystis cells treated 90 min with 50 µM cadmium sulfate, replicate 1
GSM85000	http://www.ncbi.nlm.nih.gov/geo/query/acc.cgi?acc=GSM85000	Synechocystis cells treated 90 min with 50 µM cadmium sulfate, replicate 2
GSM85001	http://www.ncbi.nlm.nih.gov/geo/query/acc.cgi?acc=GSM85001	Synechocystis cells treated 360 min with 50 µM cadmium sulfate, replicate 1
GSM85002	http://www.ncbi.nlm.nih.gov/geo/query/acc.cgi?acc=GSM85002	Synechocystis cells treated 360 min with 50 µM cadmium sulfate, replicate 2
GSM85003	http://www.ncbi.nlm.nih.gov/geo/query/acc.cgi?acc=GSM85003	Synechocystis cells treated 960 min with 50 µM cadmium sulfate, replicate 1
GSM85004	http://www.ncbi.nlm.nih.gov/geo/query/acc.cgi?acc=GSM85004	Synechocystis cells treated 960 min with 50 µM cadmium sulfate, replicate 2
GSM85237	http://www.ncbi.nlm.nih.gov/geo/query/acc.cgi?acc=GSM85237	Synechocystis cells treated 75 min with 50 µM cadmium sulfate, replicate 1
GSM85238	http://www.ncbi.nlm.nih.gov/geo/query/acc.cgi?acc=GSM85238	Synechocystis cells treated 75 min with 50 µM cadmium sulfate, replicate 2
GSM85239	http://www.ncbi.nlm.nih.gov/geo/query/acc.cgi?acc=GSM85239	Synechocystis cells treated 60 min with 50 µM cadmium sulfate, replicate 1
GSM85240	http://www.ncbi.nlm.nih.gov/geo/query/acc.cgi?acc=GSM85240	Synechocystis cells treated 60 min with 50 µM cadmium sulfate, replicate 2
GSM85528	http://www.ncbi.nlm.nih.gov/geo/query/acc.cgi?acc=GSM85528	Synechocystis cells treated 180 min with 3mM H2O2, replicate 1
GSM85529	http://www.ncbi.nlm.nih.gov/geo/query/acc.cgi?acc=GSM85529	Synechocystis cells treated 180 min with 3mM H2O2, replicate 2
GSM85530	http://www.ncbi.nlm.nih.gov/geo/query/acc.cgi?acc=GSM85530	Synechocystis cells treated 420 min with 3mM H2O2, replicate 1
GSM85531	http://www.ncbi.nlm.nih.gov/geo/query/acc.cgi?acc=GSM85531	Synechocystis cells treated 420 min with 3mM H2O2, replicate 2
GSM85532	http://www.ncbi.nlm.nih.gov/geo/query/acc.cgi?acc=GSM85532	Synechocystis cells treated 300 min with 3mM H2O2, replicate 1
GSM85533	http://www.ncbi.nlm.nih.gov/geo/query/acc.cgi?acc=GSM85533	Synechocystis cells treated 300 min with 3mM H2O2, replicate 2
GSM85534	http://www.ncbi.nlm.nih.gov/geo/query/acc.cgi?acc=GSM85534	Synechocystis cells treated 30 min with 3mM H2O2, replicate 1
GSM85535	http://www.ncbi.nlm.nih.gov/geo/query/acc.cgi?acc=GSM85535	Synechocystis cells treated 30 min with 3mM H2O2, replicate 2
GSM85536	http://www.ncbi.nlm.nih.gov/geo/query/acc.cgi?acc=GSM85536	Synechocystis cells treated 15 min with 3mM H2O2, replicate 1
GSM85537	http://www.ncbi.nlm.nih.gov/geo/query/acc.cgi?acc=GSM85537	Synechocystis cells treated 15 min with 3mM H2O2, replicate 2
GSM85670	http://www.ncbi.nlm.nih.gov/geo/query/acc.cgi?acc=GSM85670	Synechocystis cells treated 240 min with zinc 776 (M (ZnSO4), replicate 1
GSM85671	http://www.ncbi.nlm.nih.gov/geo/query/acc.cgi?acc=GSM85671	Synechocystis cells treated 240 min with zinc 776 (M (ZnSO4), replicate 2
GSM85672	http://www.ncbi.nlm.nih.gov/geo/query/acc.cgi?acc=GSM85672	Synechocystis cells treated 30 min with zinc 776 (M (ZnSO4), replicate 1
GSM85673	http://www.ncbi.nlm.nih.gov/geo/query/acc.cgi?acc=GSM85673	Synechocystis cells treated 30 min with zinc 776 (M (ZnSO4), replicate 2
GSM85674	http://www.ncbi.nlm.nih.gov/geo/query/acc.cgi?acc=GSM85674	Synechocystis cells treated 240 min with iron 17 mM (ferric ammonium citrate,), replicate 1
GSM85675	http://www.ncbi.nlm.nih.gov/geo/query/acc.cgi?acc=GSM85675	Synechocystis cells treated 240 min with iron 17 mM (ferric ammonium citrate,), replicate 2
GSM85676	http://www.ncbi.nlm.nih.gov/geo/query/acc.cgi?acc=GSM85676	Synechocystis cells treated 360 min with iron 17 mM (ferric ammonium citrate,), replicate 1
GSM85677	http://www.ncbi.nlm.nih.gov/geo/query/acc.cgi?acc=GSM85677	Synechocystis cells treated 360 min with iron 17 mM (ferric ammonium citrate,), replicate 2
GSM85678	http://www.ncbi.nlm.nih.gov/geo/query/acc.cgi?acc=GSM85678	Synechocystis cells grown in an iron depleted medium (2-0.5 (M) 96h , replicate 1
GSM85679	http://www.ncbi.nlm.nih.gov/geo/query/acc.cgi?acc=GSM85679	Synechocystis cells grown in an iron depleted medium (2-0.5 (M) 96h , replicate 2
GSM85680	http://www.ncbi.nlm.nih.gov/geo/query/acc.cgi?acc=GSM85680	Synechocystis cells grown in an iron depleted medium (1-0.5 (M) 96h , replicate 1
GSM85681	http://www.ncbi.nlm.nih.gov/geo/query/acc.cgi?acc=GSM85681	Synechocystis cells grown in an iron depleted medium (1-0.5 (M) 96h , replicate 2
GSM85682	http://www.ncbi.nlm.nih.gov/geo/query/acc.cgi?acc=GSM85682	slr1738 null mutant cadmium (CdSO4 50 (M 180 min), replicate 1
GSM85683	http://www.ncbi.nlm.nih.gov/geo/query/acc.cgi?acc=GSM85683	slr1738 null mutant cadmium (CdSO4 50 (M 180 min), replicate 2
GSM85769	http://www.ncbi.nlm.nih.gov/geo/query/acc.cgi?acc=GSM85769	Synechocystis cells treated 300 min with 50 µM cadmium sulfate, replicate 3
GSM85770	http://www.ncbi.nlm.nih.gov/geo/query/acc.cgi?acc=GSM85770	Synechocystis cells treated 300 min with 50 µM cadmium sulfate, replicate 4
